# Supplementary material for: Non-coding RNA in the gut of the blood-feeding parasitic worm, Haemonchus contortus
Source: Vet Res. 2024 Jan 3;55:1. doi: 10.1186/s13567-023-01254-x (PMC10763314; doi:10.1186/s13567-023-01254-x)
Supplement: Supplementary file 1 — Additional file 1. Primers used in PCR amplification for validating the selected intestinal lncRNA, circRNA, and miRNA of female Haemonchus contortus. [file 13567_2023_1254_MOESM1_ESM.xlsx]

## Sheet: LncRNA primers
Primers for lncRNA validation
LncRNA_ID	Nucleotide sequences (5’→3’）	Size (bp)
LNC_004977	F: GTCGTGGCGGGCAACTGT	386
	R: CAAAAAGACGACTGGAGGTCTG
LNC_002287	F: TGAAATTCAGAAAACTTTATTGAAAAGAGC	404
	R: CTGAGACGAATGGTATAAAGTGCTG
LNC_005339	F: GCTAACTCTTGGCTTCGTCG	644
	R: TTCAGATGTTCAAGGAAGCGC
LNC_002863	F: GCAAAAAAAGTAGTCACCG	520
	R: AATTCTTGCCCGCGTTCA
LNC_001075	F: AGGGTCAAGCTGCATGCG	563
	R: ACCCGAAATTCCCATGATTTATAACC
LNC_003171	F: ACTTCATTACAAACAGATAAGATA	407
	R: AGATTACACAAATTATCGAGAATG
LNC_007225	F: CTTTCTGTTGCGGGCATC	423
	R: GCACTTTAATTCATCCTTTGTTAGAG
LNC_002272	F: AACGACTGGAGGTCTGAAGGTATCGG	290
	R: CGTGGCGGGCGCCTGTGA

## Sheet: circRNAs primers
Divergent primers for circRNA validation
circRNA_ID	Nucleotide sequences (5’→3’）	Size (bp)
hco_circ_0003413	F: TATGCTGATGAAAGCTGCGTGG	376
	R: CCTGAATAACATCCGCATACCC
hco_circ_0004149	F: CCACATCGACGCTAATCAACG	295
	R: ACTCCATGCTCTTCTGCGATG
hco_circ_0004657	F: ACGGGATTGCAATGTGTGG	195
	R: GATCGATGTTAGCCATGCTGCAG
hco_circ_0002750	F: CGCTGAAAATCGATACCCCACG	239
	R: ATAGTGTCTCCGAGTTCCGG
hco_circ_0001057	F: AGAAGGCGAAGCGGTTGAATC	284
	R: CCACTCAATTGGGTTGTGCTGG
hco_circ_0004271	F: ATCGAGGAGTTATCCTGCTGC	179
	R: CGTCCACCTCCTCTGCTTTTATAG
hco_circ_0004404	F: AAATGCGGAGTTCGTACTCGG	301
	R: ATGTTGCTGGTAGAGCTGCTG
hco_circ_0004679	F: GATTCCCTTCAACGCATTGGAC	355
	R: TATTTCCACCCACAGATGACCC

## Sheet: miRNA primers
Primers for miRNA validation
miRNA_ID	Nucleotide sequences (5’→3’）	Size (bp)
hco-lin4-Reverse primer	GTCGTATCCAGTGCAGGGTCCGAGGTATTCGCACTGGATACGACTCGCAA	65
hco-lin4	F: TCCCTGAGACCTCAATTGCG
hco-miR1-Reverse primer	GTCGTATCCAGTGCAGGGTCCGAGGTATTCGCACTGGATACGACCTACAT	66
hco-miR1	F: GCGCGTGGAATGTAAAGAAG
hco-miR5895-Reverse primer	GTCGTATCCAGTGCAGGGTCCGAGGTATTCGCACTGGATACGACAGACAT	66
hco-miR5895	F: GCGTACCCGTAGCATCTGT
hco-miR5908-3p-Reverse primer	GTCGTATCCAGTGCAGGGTCCGAGGTATTCGCACTGGATACGACATGTAG	69
hco-miR5908-3p	F: CGTTCATCAGGCCTCAGTC
hco-miR83-Reverse primer	GTCGTATCCAGTGCAGGGTCCGAGGTATTCGCACTGGATACGACTGCTGA	65
hco-miR83	F: CGGCGTAGCACCATGTAAATTC
novel_16_Reverse primer	GTCGTATCCAGTGCAGGGTCCGAGGTATTCGCACTGGATACGACGTAACA	67
novel_16	F: GCGTTAAAGCTTGTATTTTGTG
novel_2_Reverse primer	GTCGTATCCAGTGCAGGGTCCGAGGTATTCGCACTGGATACGACTGTGCT	66
novel_2	F: GCGTGAGATCATCACCATAAGC
novel_5_Reverse primer	GTCGTATCCAGTGCAGGGTCCGAGGTATTCGCACTGGATACGACTGCGAA	67
novel_5	F: TACCCGTAGCCACATAGTTCG
novel_53_Reverse primer	GTCGTATCCAGTGCAGGGTCCGAGGTATTCGCACTGGATACGACCAACCA	66
novel_53	F: TGGCAGTGTGGTTAGCTGG
novel_60_Reverse primer	GTCGTATCCAGTGCAGGGTCCGAGGTATTCGCACTGGATACGACTTCCGA	65
novel_60	F: TGACTAGAGCCGAACTCG
novel_8_Reverse primer	GTCGTATCCAGTGCAGGGTCCGAGGTATTCGCACTGGATACGACTCGGGA	68
novel_8	F: CGCGTACCCGTAATGATAATGATCCC
novel_89_Reverse primer	GTCGTATCCAGTGCAGGGTCCGAGGTATTCGCACTGGATACGACAGACAC	69
novel_89	F: CGTACCCTGTAGTACCGAATAGTG
miRNA_R	R: AGTGCAGGGTCCGAGGTATT
