# Supplementary material for: Non-coding RNA in the gut of the blood-feeding parasitic worm, Haemonchus contortus
Source: Vet Res. 2024 Jan 3;55:1. doi: 10.1186/s13567-023-01254-x (PMC10763314; doi:10.1186/s13567-023-01254-x)
Supplement: Supplementary file 3 — Additional file 3. The output data quality of female Haemonchus contortus intestinal lncRNA or miRNA libraries. [file 13567_2023_1254_MOESM3_ESM.xlsx]

## Sheet: lncRNA libraries
The output data quality of three Haemonchus contortus intestinal lncRNA libraries
	Gut_1	Gut_2	Gut_3
Total_reads	121299604	108651332	117709934
Clean_reads	113934214	99770500	113050062
Clean_bases(G)	17.09	14.97	16.96
Reads mapped to H. contortus Genome	73,193,220 (64.24%)	66,644,569 (66.80%)	70,510,416 (62.37%)
Q20(%)	98.02	97.54	97.78
Q30(%)	94.38	93.49	93.91
GC content(%)	45.64	45.86	44.97

## Sheet: miRNA libraries
The output data quality of three Haemonchus contortus intestinal miRNA libraries
	Gut_1	Gut_2	Gut_3
Total_reads	17662885	25374759	16829715
Clean_reads	16657304	24817996	16643943
Clean_reads(18-35nt)	7804237	17439187	12289147
Reads mapped to H. contortus Genome	7,065,958 (90.54%)	16,664,541 (95.56%)	11,779,829 (95.86%)
Q20(%)	98.57	99.03	99.72
Q30(%)	95.99	97.06	99.26
GC content(%)	52.15	51.75	51.91
