# Supplementary material for: Non-coding RNA in the gut of the blood-feeding parasitic worm, Haemonchus contortus
Source: Vet Res. 2024 Jan 3;55:1. doi: 10.1186/s13567-023-01254-x (PMC10763314; doi:10.1186/s13567-023-01254-x)
Supplement: Supplementary file 4 — Additional file 4. The detailed information of identified intestinal lncRNA, circRNA, miRNA, and mRNA of female Haemonchus contortus. [file 13567_2023_1254_MOESM4_ESM.xlsx]

## Sheet: LncRNAs
All lncRNAs identified in Haemonchus contortus gut
lncRNA_ID	Gene_Type	Chromosome	Start	End	Strand	Exon_number	Length	ORF
LNC_000001	intronic_lncRNA	chr 1	330897	334406	+	3	607	63
LNC_000002	intronic_lncRNA	chr 1	330897	334406	+	5	643	176
LNC_000003	intronic_lncRNA	chr 1	558457	559602	+	2	221	73
LNC_000004	intronic_lncRNA	chr 1	602830	603771	+	2	703	162
LNC_000007	antisense_lncRNA	chr 1	683531	746174	+	7	749	151
LNC_000008	antisense_lncRNA	chr 1	893378	907647	+	5	708	142
LNC_000009	intronic_lncRNA	chr 1	903669	908414	+	2	885	87
LNC_000010	intronic_lncRNA	chr 1	935531	938398	+	6	1537	203
LNC_000011	intronic_lncRNA	chr 1	939408	940273	+	2	242	80
LNC_000012	lincRNA	chr 1	946160	946782	+	2	541	101
LNC_000013	lincRNA	chr 1	1030568	1032186	+	3	1452	93
LNC_000015	intronic_lncRNA	chr 1	1515880	1519330	+	6	854	193
LNC_000018	intronic_lncRNA	chr 1	1684809	1686821	+	4	365	121
LNC_000019	intronic_lncRNA	chr 1	1800781	1802201	+	4	652	140
LNC_000022	intronic_lncRNA	chr 1	1877642	1882986	+	4	724	197
LNC_000023	intronic_lncRNA	chr 1	1883253	1883935	+	3	519	127
LNC_000024	antisense_lncRNA	chr 1	1903086	1904010	+	3	372	74
LNC_000025	intronic_lncRNA	chr 1	1997471	1998453	+	2	557	75
LNC_000027	intronic_lncRNA	chr 1	2018608	2020647	+	3	506	139
LNC_000028	antisense_lncRNA	chr 1	2323708	2325725	+	2	509	109
LNC_000030	antisense_lncRNA	chr 1	2604174	2604715	+	2	458	63
LNC_000034	intronic_lncRNA	chr 1	3160470	3213672	+	13	1310	431
LNC_000037	intronic_lncRNA	chr 1	3385837	3445199	+	13	2175	626
LNC_000039	lincRNA	chr 1	3628670	3629083	+	2	308	57
LNC_000040	intronic_lncRNA	chr 1	4065760	4070550	+	6	1223	260
LNC_000041	intronic_lncRNA	chr 1	4066124	4067612	+	4	654	139
LNC_000042	intronic_lncRNA	chr 1	4066124	4074645	+	11	1538	312
LNC_000043	intronic_lncRNA	chr 1	4067768	4070550	+	6	743	193
LNC_000044	antisense_lncRNA	chr 1	4070750	4071795	+	2	364	76
LNC_000045	intronic_lncRNA	chr 1	4123594	4125479	+	7	803	157
LNC_000056	intronic_lncRNA	chr 1	4792257	4793238	+	3	383	96
LNC_000057	intronic_lncRNA	chr 1	4792257	4793613	+	3	376	94
LNC_000058	intronic_lncRNA	chr 1	4807072	4813013	+	4	3893	656
LNC_000060	intronic_lncRNA	chr 1	4882699	4883810	+	6	415	138
LNC_000061	intronic_lncRNA	chr 1	4884163	4884748	+	2	265	69
LNC_000064	intronic_lncRNA	chr 1	5001670	5004148	+	10	1188	396
LNC_000066	intronic_lncRNA	chr 1	5058311	5060889	+	9	1005	242
LNC_000067	intronic_lncRNA	chr 1	5133647	5139286	+	3	586	137
LNC_000068	lincRNA	chr 1	5301183	5305054	+	2	317	57
LNC_000070	antisense_lncRNA	chr 1	5355492	5387155	+	2	272	75
LNC_000071	antisense_lncRNA	chr 1	5376596	5378637	+	2	895	133
LNC_000072	intronic_lncRNA	chr 1	5391786	5393935	+	4	617	165
LNC_000073	intronic_lncRNA	chr 1	5601385	5602008	+	2	333	80
LNC_000074	intronic_lncRNA	chr 1	5624492	5627297	+	6	797	265
LNC_000075	intronic_lncRNA	chr 1	5628299	5641666	+	23	3569	673
LNC_000077	lincRNA	chr 1	5715947	5716535	+	2	519	74
LNC_000078	intronic_lncRNA	chr 1	5749825	5756950	+	8	1096	287
LNC_000079	intronic_lncRNA	chr 1	5828822	5838412	+	5	999	159
LNC_000080	intronic_lncRNA	chr 1	5882523	5886085	+	6	2854	186
LNC_000081	intronic_lncRNA	chr 1	5893157	5897839	+	6	1353	307
LNC_000083	intronic_lncRNA	chr 1	5938009	5938656	+	4	347	115
LNC_000085	intronic_lncRNA	chr 1	5941386	5942655	+	3	535	178
LNC_000086	intronic_lncRNA	chr 1	5970926	5985757	+	10	1456	403
LNC_000087	intronic_lncRNA	chr 1	6003891	6005263	+	4	506	153
LNC_000091	intronic_lncRNA	chr 1	6112237	6127565	+	17	2401	621
LNC_000092	intronic_lncRNA	chr 1	6172469	6217218	+	25	4140	1303
LNC_000093	intronic_lncRNA	chr 1	6172573	6217218	+	26	4081	1318
LNC_000095	intronic_lncRNA	chr 1	6276802	6278128	+	2	807	167
LNC_000096	intronic_lncRNA	chr 1	6282523	6286472	+	5	1565	225
LNC_000097	intronic_lncRNA	chr 1	6678656	6681014	+	8	1143	346
LNC_000099	intronic_lncRNA	chr 1	6985528	6987770	+	4	1181	112
LNC_000100	intronic_lncRNA	chr 1	6985528	6987799	+	4	921	109
LNC_000101	intronic_lncRNA	chr 1	7004023	7007628	+	8	1180	271
LNC_000103	intronic_lncRNA	chr 1	7016257	7016715	+	3	299	99
LNC_000104	intronic_lncRNA	chr 1	7048895	7057348	+	6	947	287
LNC_000106	lincRNA	chr 1	7407257	7407702	+	2	352	62
LNC_000107	intronic_lncRNA	chr 1	7454252	7458375	+	6	1044	321
LNC_000108	intronic_lncRNA	chr 1	7477896	7479153	+	2	327	109
LNC_000109	intronic_lncRNA	chr 1	7823586	7827497	+	12	1332	355
LNC_000110	intronic_lncRNA	chr 1	7887665	7890782	+	12	1154	359
LNC_000111	intronic_lncRNA	chr 1	7887665	7904208	+	12	1167	356
LNC_000112	intronic_lncRNA	chr 1	7901131	7904208	+	12	1175	358
LNC_000113	intronic_lncRNA	chr 1	7922450	7927336	+	10	984	315
LNC_000114	intronic_lncRNA	chr 1	7944031	7948465	+	11	1299	360
LNC_000116	intronic_lncRNA	chr 1	7958723	7972309	+	13	1387	357
LNC_000117	intronic_lncRNA	chr 1	7995397	8007179	+	12	1248	363
LNC_000118	intronic_lncRNA	chr 1	8025466	8031950	+	11	1096	201
LNC_000119	intronic_lncRNA	chr 1	8025466	8032092	+	12	1166	350
LNC_000120	lincRNA	chr 1	8033198	8034064	+	2	764	108
LNC_000121	intronic_lncRNA	chr 1	8034117	8038508	+	12	1429	348
LNC_000122	intronic_lncRNA	chr 1	8034117	8038508	+	12	1435	350
LNC_000123	intronic_lncRNA	chr 1	8040680	8048823	+	12	1184	357
LNC_000124	intronic_lncRNA	chr 1	8090269	8093040	+	11	1521	344
LNC_000125	intronic_lncRNA	chr 1	8100875	8104412	+	12	1455	359
LNC_000126	intronic_lncRNA	chr 1	8186268	8189266	+	11	1096	355
LNC_000127	intronic_lncRNA	chr 1	8237593	8240716	+	11	1146	354
LNC_000128	intronic_lncRNA	chr 1	8146895	8149776	+	11	1234	352
LNC_000129	intronic_lncRNA	chr 1	8169825	8173765	+	11	2023	354
LNC_000130	intronic_lncRNA	chr 1	8254179	8258630	+	12	2333	347
LNC_000131	intronic_lncRNA	chr 1	8259704	8262891	+	11	1292	341
LNC_000132	intronic_lncRNA	chr 1	8328330	8329663	+	3	993	208
LNC_000133	intronic_lncRNA	chr 1	8330403	8332537	+	8	754	250
LNC_000134	intronic_lncRNA	chr 1	8333099	8334249	+	5	606	201
LNC_000137	intronic_lncRNA	chr 1	8476443	8478652	+	4	485	161
LNC_000138	lincRNA	chr 1	8505275	8506354	+	2	950	133
LNC_000139	intronic_lncRNA	chr 1	8982482	8987961	+	13	2401	574
LNC_000140	intronic_lncRNA	chr 1	8982482	8994181	+	14	3345	780
LNC_000141	intronic_lncRNA	chr 1	8986497	9021895	+	9	1084	361
LNC_000142	lincRNA	chr 1	9171630	9173960	+	2	684	81
LNC_000143	intronic_lncRNA	chr 1	9191231	9193311	+	2	521	76
LNC_000144	intronic_lncRNA	chr 1	9320870	9339862	+	54	7576	2432
LNC_000147	antisense_lncRNA	chr 1	9423955	9453892	+	3	328	63
LNC_000155	intronic_lncRNA	chr 1	9928388	9930694	+	4	608	156
LNC_000158	intronic_lncRNA	chr 1	10387790	10407624	+	13	2952	488
LNC_000159	intronic_lncRNA	chr 1	10415955	10418201	+	5	1011	283
LNC_000161	lincRNA	chr 1	10467816	10470278	+	2	1274	76
LNC_000163	intronic_lncRNA	chr 1	10593674	10594534	+	4	567	138
LNC_000164	intronic_lncRNA	chr 1	10597359	10598970	+	6	597	198
LNC_000165	intronic_lncRNA	chr 1	10891916	10892227	+	2	254	84
LNC_000168	intronic_lncRNA	chr 1	10971487	10975290	+	10	1481	363
LNC_000169	intronic_lncRNA	chr 1	10982430	10987148	+	8	817	249
LNC_000172	intronic_lncRNA	chr 1	11102738	11103451	+	3	563	169
LNC_000173	intronic_lncRNA	chr 1	11250160	11265075	+	7	1393	220
LNC_000174	antisense_lncRNA	chr 1	11271204	11322532	+	2	270	77
LNC_000177	intronic_lncRNA	chr 1	11566899	11569576	+	4	629	209
LNC_000178	lincRNA	chr 1	11924553	11925529	+	3	409	72
LNC_000181	intronic_lncRNA	chr 1	12128008	12129060	+	3	297	98
LNC_000182	intronic_lncRNA	chr 1	12174249	12179331	+	7	726	221
LNC_000183	intronic_lncRNA	chr 1	12240812	12250444	+	11	1497	397
LNC_000184	intronic_lncRNA	chr 1	12250857	12253474	+	5	667	178
LNC_000186	intronic_lncRNA	chr 1	12406001	12420324	+	5	487	161
LNC_000188	intronic_lncRNA	chr 1	12469605	12473814	+	8	928	309
LNC_000189	intronic_lncRNA	chr 1	12631498	12633853	+	5	548	182
LNC_000190	intronic_lncRNA	chr 1	12679663	12680620	+	4	666	80
LNC_000191	intronic_lncRNA	chr 1	13455630	13457043	+	6	542	180
LNC_000192	intronic_lncRNA	chr 1	13510097	13513003	+	7	950	237
LNC_000193	intronic_lncRNA	chr 1	13554013	13554633	+	4	325	108
LNC_000194	intronic_lncRNA	chr 1	13556914	13563859	+	16	2977	581
LNC_000195	intronic_lncRNA	chr 1	13556914	13563859	+	16	2645	572
LNC_000196	intronic_lncRNA	chr 1	13573896	13589615	+	9	1758	386
LNC_000197	intronic_lncRNA	chr 1	13573896	13589615	+	9	1758	386
LNC_000199	intronic_lncRNA	chr 1	13662403	13669395	+	7	741	246
LNC_000202	intronic_lncRNA	chr 1	13744419	13747746	+	4	612	126
LNC_000203	intronic_lncRNA	chr 1	13744419	13747746	+	4	611	131
LNC_000204	intronic_lncRNA	chr 1	13862289	13873948	+	7	1469	277
LNC_000205	lincRNA	chr 1	13904452	13904738	+	2	205	67
LNC_000206	intronic_lncRNA	chr 1	13939103	13943127	+	4	462	143
LNC_000208	intronic_lncRNA	chr 1	14439278	14441664	+	8	1020	338
LNC_000210	antisense_lncRNA	chr 1	14453651	14458782	+	5	815	119
LNC_000211	intronic_lncRNA	chr 1	14478647	14479298	+	3	337	91
LNC_000212	intronic_lncRNA	chr 1	14479435	14481298	+	4	803	165
LNC_000213	intronic_lncRNA	chr 1	14674697	14675717	+	4	794	136
LNC_000214	intronic_lncRNA	chr 1	14680416	14682643	+	6	824	274
LNC_000215	intronic_lncRNA	chr 1	14749816	14750406	+	3	373	124
LNC_000216	intronic_lncRNA	chr 1	14765766	14769284	+	11	1087	362
LNC_000217	intronic_lncRNA	chr 1	14824531	14824912	+	2	241	80
LNC_000219	intronic_lncRNA	chr 1	14938412	14958903	+	7	756	233
LNC_000221	intronic_lncRNA	chr 1	15053827	15056137	+	8	887	292
LNC_000223	intronic_lncRNA	chr 1	15079623	15089824	+	12	1585	376
LNC_000226	intronic_lncRNA	chr 1	15366943	15381207	+	14	2718	587
LNC_000227	intronic_lncRNA	chr 1	15491490	15492663	+	5	721	173
LNC_000229	intronic_lncRNA	chr 1	16034283	16035206	+	3	383	109
LNC_000230	intronic_lncRNA	chr 1	16034283	16035206	+	4	519	98
LNC_000231	intronic_lncRNA	chr 1	16155127	16161271	+	7	688	229
LNC_000232	intronic_lncRNA	chr 1	16162463	16167231	+	8	1240	357
LNC_000233	intronic_lncRNA	chr 1	16169586	16172113	+	10	1244	414
LNC_000235	lincRNA	chr 1	16274690	16275472	+	2	754	92
LNC_000236	intronic_lncRNA	chr 1	16680776	16683654	+	4	819	188
LNC_000237	intronic_lncRNA	chr 1	16683762	16685007	+	3	1059	319
LNC_000238	lincRNA	chr 1	16975972	16976689	+	2	639	88
LNC_000239	lincRNA	chr 1	17001298	17001649	+	2	267	88
LNC_000240	intronic_lncRNA	chr 1	17005038	17022110	+	13	1543	484
LNC_000241	intronic_lncRNA	chr 1	17514619	17517573	+	6	589	196
LNC_000242	intronic_lncRNA	chr 1	17778838	17801504	+	16	1820	566
LNC_000243	lincRNA	chr 1	17818953	17835203	+	2	546	94
LNC_000244	intronic_lncRNA	chr 1	18227760	18228368	+	4	412	137
LNC_000246	intronic_lncRNA	chr 1	18381688	18383306	+	5	602	200
LNC_000248	intronic_lncRNA	chr 1	18577934	18591080	+	8	1523	289
LNC_000251	lincRNA	chr 1	18746464	18749322	+	2	400	85
LNC_000254	intronic_lncRNA	chr 1	18823760	18826019	+	5	517	172
LNC_000255	lincRNA	chr 1	19053187	19053895	+	2	268	69
LNC_000256	lincRNA	chr 1	19229987	19232785	+	2	225	59
LNC_000257	intronic_lncRNA	chr 1	19541060	19544427	+	6	875	253
LNC_000258	intronic_lncRNA	chr 1	20118495	20130317	+	5	719	176
LNC_000260	intronic_lncRNA	chr 1	20298094	20304185	+	6	1343	199
LNC_000262	intronic_lncRNA	chr 1	20752440	20759927	+	9	1981	341
LNC_000264	intronic_lncRNA	chr 1	20840437	20841402	+	2	314	101
LNC_000266	intronic_lncRNA	chr 1	20843329	20848586	+	14	1502	476
LNC_000267	lincRNA	chr 1	20848978	20850567	+	2	367	101
LNC_000268	intronic_lncRNA	chr 1	20850682	20852646	+	3	521	122
LNC_000269	lincRNA	chr 1	20963454	20972355	+	4	446	143
LNC_000270	intronic_lncRNA	chr 1	21345188	21354974	+	16	1800	511
LNC_000271	intronic_lncRNA	chr 1	21345188	21354974	+	16	1577	486
LNC_000274	lincRNA	chr 1	21672744	21673071	+	2	308	62
LNC_000276	antisense_lncRNA	chr 1	21878102	21892308	+	4	545	60
LNC_000277	intronic_lncRNA	chr 1	21878161	21894772	+	5	591	125
LNC_000278	intronic_lncRNA	chr 1	21885157	21894772	+	4	745	183
LNC_000280	intronic_lncRNA	chr 1	22042399	22048282	+	9	1113	350
LNC_000282	intronic_lncRNA	chr 1	22285156	22287803	+	6	634	210
LNC_000283	intronic_lncRNA	chr 1	22292616	22297857	+	8	1074	214
LNC_000284	intronic_lncRNA	chr 1	22359308	22362456	+	7	975	268
LNC_000286	intronic_lncRNA	chr 1	22688941	22690570	+	8	805	238
LNC_000288	intronic_lncRNA	chr 1	22815680	22820698	+	6	681	211
LNC_000289	intronic_lncRNA	chr 1	23016416	23019797	+	4	375	108
LNC_000290	intronic_lncRNA	chr 1	23386005	23390968	+	13	1988	418
LNC_000291	intronic_lncRNA	chr 1	23681741	23683699	+	3	772	133
LNC_000292	intronic_lncRNA	chr 1	23685553	23686619	+	3	362	81
LNC_000293	intronic_lncRNA	chr 1	23709628	23715284	+	5	594	198
LNC_000294	intronic_lncRNA	chr 1	23861256	23865578	+	7	832	234
LNC_000295	intronic_lncRNA	chr 1	24027470	24032014	+	6	1102	305
LNC_000296	intronic_lncRNA	chr 1	24032612	24035082	+	5	566	163
LNC_000300	intronic_lncRNA	chr 1	24364847	24367448	+	3	681	124
LNC_000301	intronic_lncRNA	chr 1	24413742	24423731	+	10	1174	268
LNC_000302	intronic_lncRNA	chr 1	24433701	24436821	+	7	556	185
LNC_000303	intronic_lncRNA	chr 1	24669677	24672155	+	4	781	171
LNC_000304	lincRNA	chr 1	24680430	24680835	+	2	323	94
LNC_000305	lincRNA	chr 1	24720681	24727302	+	3	1099	134
LNC_000306	intronic_lncRNA	chr 1	24797502	24797896	+	2	301	78
LNC_000307	intronic_lncRNA	chr 1	24989492	24993939	+	13	1461	461
LNC_000309	intronic_lncRNA	chr 1	25337332	25355378	+	4	711	144
LNC_000310	intronic_lncRNA	chr 1	25337993	25355378	+	4	404	110
LNC_000311	intronic_lncRNA	chr 1	25426876	25433702	+	3	236	78
LNC_000317	intronic_lncRNA	chr 1	25569245	25571772	+	7	1073	302
LNC_000318	intronic_lncRNA	chr 1	25572595	25576234	+	3	323	106
LNC_000323	intronic_lncRNA	chr 1	25810638	25811342	+	3	246	81
LNC_000324	intronic_lncRNA	chr 1	25816551	25824950	+	4	385	128
LNC_000325	intronic_lncRNA	chr 1	25829495	25834088	+	6	610	203
LNC_000326	intronic_lncRNA	chr 1	25835508	25846287	+	11	1065	354
LNC_000327	intronic_lncRNA	chr 1	25872687	25873129	+	3	306	101
LNC_000333	intronic_lncRNA	chr 1	26349176	26349940	+	2	686	60
LNC_000334	lincRNA	chr 1	26457855	26465216	+	5	2704	105
LNC_000335	lincRNA	chr 1	26458249	26465708	+	5	1784	94
LNC_000336	antisense_lncRNA	chr 1	26458332	26487071	+	7	3253	158
LNC_000337	lincRNA	chr 1	26458671	26465216	+	2	1767	86
LNC_000338	lincRNA	chr 1	26458671	26465216	+	3	1865	119
LNC_000339	antisense_lncRNA	chr 1	26458671	26474556	+	5	2718	122
LNC_000340	antisense_lncRNA	chr 1	26458671	26487071	+	9	2072	139
LNC_000342	intronic_lncRNA	chr 1	26744312	26745112	+	5	454	150
LNC_000344	intronic_lncRNA	chr 1	26924928	26926921	+	3	378	125
LNC_000345	intronic_lncRNA	chr 1	26931850	26934746	+	4	468	129
LNC_000346	intronic_lncRNA	chr 1	26943594	26945286	+	3	634	157
LNC_000348	intronic_lncRNA	chr 1	27131871	27133897	+	5	501	166
LNC_000349	intronic_lncRNA	chr 1	27151877	27152250	+	2	225	75
LNC_000351	intronic_lncRNA	chr 1	27154399	27155250	+	4	330	109
LNC_000355	intronic_lncRNA	chr 1	27580616	27582894	+	4	352	117
LNC_000357	intronic_lncRNA	chr 1	27864895	27870504	+	7	833	277
LNC_000358	intronic_lncRNA	chr 1	27870612	27874181	+	8	955	317
LNC_000359	intronic_lncRNA	chr 1	27999478	28006145	+	5	3798	392
LNC_000360	intronic_lncRNA	chr 1	27999478	28043967	+	35	8617	2084
LNC_000362	intronic_lncRNA	chr 1	28060516	28073179	+	10	1544	408
LNC_000363	intronic_lncRNA	chr 1	28091579	28102829	+	8	1846	306
LNC_000364	intronic_lncRNA	chr 1	28091840	28101508	+	6	933	121
LNC_000368	intronic_lncRNA	chr 1	28186046	28186530	+	2	326	103
LNC_000369	intronic_lncRNA	chr 1	28188980	28190350	+	2	223	74
LNC_000370	intronic_lncRNA	chr 1	28256082	28257251	+	6	678	183
LNC_000371	intronic_lncRNA	chr 1	28306071	28308961	+	2	447	121
LNC_000373	intronic_lncRNA	chr 1	28724643	28729115	+	8	1736	372
LNC_000374	intronic_lncRNA	chr 1	28805998	28809890	+	5	393	130
LNC_000376	lincRNA	chr 1	29098137	29103461	+	2	409	89
LNC_000377	intronic_lncRNA	chr 1	29143518	29145904	+	4	926	221
LNC_000378	intronic_lncRNA	chr 1	29266082	29269683	+	5	405	133
LNC_000379	intronic_lncRNA	chr 1	29269807	29274585	+	6	795	190
LNC_000380	intronic_lncRNA	chr 1	29317052	29331922	+	10	1138	364
LNC_000381	intronic_lncRNA	chr 1	29411849	29413630	+	4	696	153
LNC_000382	intronic_lncRNA	chr 1	29419431	29422885	+	11	1192	366
LNC_000383	intronic_lncRNA	chr 1	29423025	29427213	+	7	901	289
LNC_000385	intronic_lncRNA	chr 1	29632366	29633954	+	3	287	59
LNC_000386	intronic_lncRNA	chr 1	29634848	29635995	+	5	516	171
LNC_000387	intronic_lncRNA	chr 1	29636856	29644544	+	12	2320	526
LNC_000388	intronic_lncRNA	chr 1	29667398	29669414	+	6	611	203
LNC_000389	intronic_lncRNA	chr 1	29671363	29673965	+	2	395	79
LNC_000390	intronic_lncRNA	chr 1	29674072	29676049	+	6	1309	258
LNC_000391	intronic_lncRNA	chr 1	29699427	29703938	+	8	1081	318
LNC_000392	intronic_lncRNA	chr 1	29752161	29752732	+	4	337	112
LNC_000395	intronic_lncRNA	chr 1	29980729	29983944	+	9	898	253
LNC_000396	intronic_lncRNA	chr 1	29993338	29993940	+	4	389	129
LNC_000397	intronic_lncRNA	chr 1	30194172	30207171	+	19	2290	761
LNC_000399	intronic_lncRNA	chr 1	30382779	30383519	+	4	412	137
LNC_000401	intronic_lncRNA	chr 1	30639576	30639983	+	3	294	97
LNC_000402	intronic_lncRNA	chr 1	30644096	30647194	+	3	398	125
LNC_000403	intronic_lncRNA	chr 1	30649494	30652875	+	6	784	176
LNC_000404	intronic_lncRNA	chr 1	30771177	30777767	+	5	650	193
LNC_000405	intronic_lncRNA	chr 1	31064903	31079235	+	18	4364	703
LNC_000406	intronic_lncRNA	chr 1	31088068	31094080	+	6	702	234
LNC_000407	intronic_lncRNA	chr 1	31506582	31514784	+	10	2366	477
LNC_000408	intronic_lncRNA	chr 1	31573235	31578851	+	6	980	224
LNC_000413	lincRNA	chr 1	31916448	31916974	+	2	437	59
LNC_000414	lincRNA	chr 1	32006413	32007742	+	2	701	94
LNC_000415	lincRNA	chr 1	32007798	32008525	+	2	665	107
LNC_000419	intronic_lncRNA	chr 1	32226447	32230527	+	12	2159	646
LNC_000420	intronic_lncRNA	chr 1	32231810	32233488	+	7	626	208
LNC_000422	intronic_lncRNA	chr 1	32265435	32267829	+	5	1062	144
LNC_000426	intronic_lncRNA	chr 1	32788596	32789050	+	3	268	89
LNC_000427	intronic_lncRNA	chr 1	32844043	32845287	+	4	574	113
LNC_000428	intronic_lncRNA	chr 1	32844043	32847876	+	9	1431	330
LNC_000431	antisense_lncRNA	chr 1	33099143	33101395	+	3	944	139
LNC_000432	intronic_lncRNA	chr 1	33100619	33101395	+	3	332	110
LNC_000433	intronic_lncRNA	chr 1	33106807	33108396	+	3	1014	76
LNC_000435	intronic_lncRNA	chr 1	33453798	33478278	+	21	2399	728
LNC_000436	intronic_lncRNA	chr 1	33586269	33588297	+	7	894	261
LNC_000439	intronic_lncRNA	chr 1	33648214	33649851	+	4	306	101
LNC_000440	intronic_lncRNA	chr 1	33650283	33651201	+	3	434	98
LNC_000441	intronic_lncRNA	chr 1	33658920	33697665	+	18	2574	698
LNC_000444	intronic_lncRNA	chr 1	33664270	33697665	+	9	1060	353
LNC_000446	intronic_lncRNA	chr 1	33772818	33773455	+	2	227	75
LNC_000447	intronic_lncRNA	chr 1	33995137	33997913	+	8	703	234
LNC_000449	intronic_lncRNA	chr 1	34011583	34019578	+	13	1426	474
LNC_000455	intronic_lncRNA	chr 1	34233035	34235996	+	4	496	149
LNC_000457	intronic_lncRNA	chr 1	34244555	34246137	+	5	749	151
LNC_000458	intronic_lncRNA	chr 1	34315114	34317658	+	2	336	90
LNC_000459	intronic_lncRNA	chr 1	34330511	34333472	+	9	1159	340
LNC_000460	intronic_lncRNA	chr 1	34756794	34760852	+	11	1706	568
LNC_000461	intronic_lncRNA	chr 1	34805283	34825808	+	7	766	227
LNC_000462	intronic_lncRNA	chr 1	34831945	34835307	+	8	1209	331
LNC_000463	intronic_lncRNA	chr 1	34835491	34838258	+	6	488	159
LNC_000464	intronic_lncRNA	chr 1	34884348	34887159	+	4	518	165
LNC_000465	intronic_lncRNA	chr 1	34902116	34902639	+	2	395	117
LNC_000469	intronic_lncRNA	chr 1	34979453	34982394	+	2	269	83
LNC_000472	intronic_lncRNA	chr 1	35117660	35131750	+	14	3181	406
LNC_000473	intronic_lncRNA	chr 1	35457403	35463025	+	11	1379	407
LNC_000474	lincRNA	chr 1	35628733	35634997	+	3	813	63
LNC_000475	intronic_lncRNA	chr 1	35715013	35716454	+	3	533	157
LNC_000477	intronic_lncRNA	chr 1	35732479	35739306	+	8	1655	342
LNC_000478	intronic_lncRNA	chr 1	35741476	35742430	+	4	540	180
LNC_000479	intronic_lncRNA	chr 1	35782295	35788951	+	6	1753	226
LNC_000480	antisense_lncRNA	chr 1	35808150	35810214	+	2	465	79
LNC_000481	intronic_lncRNA	chr 1	35862060	35862902	+	3	369	116
LNC_000482	intronic_lncRNA	chr 1	35885459	35886988	+	5	736	142
LNC_000483	intronic_lncRNA	chr 1	36019187	36027258	+	9	1205	226
LNC_000487	intronic_lncRNA	chr 1	36267316	36294056	+	12	1542	511
LNC_000491	intronic_lncRNA	chr 1	36500482	36503261	+	7	737	245
LNC_000492	intronic_lncRNA	chr 1	36503511	36504198	+	3	233	77
LNC_000494	intronic_lncRNA	chr 1	36505849	36508223	+	10	1186	382
LNC_000495	intronic_lncRNA	chr 1	36520149	36521502	+	4	333	84
LNC_000498	intronic_lncRNA	chr 1	36521632	36526123	+	7	1426	220
LNC_000500	lincRNA	chr 1	36624942	36628760	+	2	2421	116
LNC_000501	intronic_lncRNA	chr 1	36919006	36922704	+	7	2082	548
LNC_000502	antisense_lncRNA	chr 1	37001131	37006653	+	4	505	76
LNC_000505	intronic_lncRNA	chr 1	37323386	37324902	+	5	808	176
LNC_000506	intronic_lncRNA	chr 1	37413669	37414432	+	4	493	140
LNC_000508	intronic_lncRNA	chr 1	37687240	37690475	+	6	707	208
LNC_000510	intronic_lncRNA	chr 1	37713046	37713351	+	2	250	83
LNC_000511	lincRNA	chr 1	37717616	37719309	+	2	344	58
LNC_000513	intronic_lncRNA	chr 1	37734926	37736425	+	7	744	224
LNC_000514	intronic_lncRNA	chr 1	37734926	37736425	+	7	748	232
LNC_000515	intronic_lncRNA	chr 1	37805236	37817200	+	13	3270	638
LNC_000516	intronic_lncRNA	chr 1	37882778	37886351	+	10	1373	352
LNC_000518	intronic_lncRNA	chr 1	37958086	37960017	+	5	712	237
LNC_000519	lincRNA	chr 1	38072321	38077550	+	3	3947	93
LNC_000522	intronic_lncRNA	chr 1	38186637	38187396	+	4	396	131
LNC_000526	intronic_lncRNA	chr 1	38469308	38470563	+	3	366	114
LNC_000527	intronic_lncRNA	chr 1	38599741	38606976	+	9	858	285
LNC_000528	lincRNA	chr 1	39043888	39044583	+	3	566	76
LNC_000529	intronic_lncRNA	chr 1	39167935	39169168	+	4	397	108
LNC_000530	intronic_lncRNA	chr 1	39285194	39288109	+	5	479	150
LNC_000531	intronic_lncRNA	chr 1	39304604	39306446	+	6	667	207
LNC_000533	intronic_lncRNA	chr 1	39561305	39571338	+	13	2979	489
LNC_000534	intronic_lncRNA	chr 1	39562183	39571338	+	13	2107	491
LNC_000536	intronic_lncRNA	chr 1	39589070	39589485	+	2	270	89
LNC_000537	intronic_lncRNA	chr 1	39590036	39592030	+	8	1096	365
LNC_000538	intronic_lncRNA	chr 1	39592478	39593113	+	4	438	146
LNC_000540	intronic_lncRNA	chr 1	39729795	39732689	+	7	805	267
LNC_000541	lincRNA	chr 1	39736992	39738645	+	2	368	81
LNC_000542	intronic_lncRNA	chr 1	39764313	39780507	+	15	2317	602
LNC_000546	intronic_lncRNA	chr 1	39916352	39917133	+	3	615	140
LNC_000547	lincRNA	chr 1	39922722	39923195	+	2	406	56
LNC_000549	intronic_lncRNA	chr 1	39927840	39930322	+	5	485	158
LNC_000550	intronic_lncRNA	chr 1	39957505	39960603	+	7	1939	284
LNC_000551	intronic_lncRNA	chr 1	39962387	39963127	+	3	555	131
LNC_000552	antisense_lncRNA	chr 1	40116838	40149065	+	7	774	87
LNC_000553	intronic_lncRNA	chr 1	40329850	40331894	+	7	665	221
LNC_000556	intronic_lncRNA	chr 1	40475670	40477205	+	6	586	195
LNC_000557	intronic_lncRNA	chr 1	40502800	40503776	+	3	756	173
LNC_000558	intronic_lncRNA	chr 1	40506520	40507604	+	5	499	166
LNC_000559	intronic_lncRNA	chr 1	40509147	40509575	+	3	306	101
LNC_000560	intronic_lncRNA	chr 1	40509893	40510332	+	3	302	100
LNC_000561	intronic_lncRNA	chr 1	40512497	40513590	+	2	314	89
LNC_000562	intronic_lncRNA	chr 1	40774839	40776102	+	4	699	170
LNC_000563	intronic_lncRNA	chr 1	40774839	40776102	+	4	700	205
LNC_000564	antisense_lncRNA	chr 1	40893710	40953656	+	2	245	49
LNC_000566	intronic_lncRNA	chr 1	41165637	41166880	+	3	694	219
LNC_000567	antisense_lncRNA	chr 1	41191020	41198211	+	2	476	106
LNC_000568	lincRNA	chr 1	41477085	41477901	+	2	520	63
LNC_000569	intronic_lncRNA	chr 1	41644412	41658059	+	9	3406	460
LNC_000571	intronic_lncRNA	chr 1	41792861	41794904	+	5	1320	270
LNC_000573	intronic_lncRNA	chr 1	41812830	41814723	+	4	489	163
LNC_000574	intronic_lncRNA	chr 1	41888407	41890409	+	6	888	236
LNC_000575	intronic_lncRNA	chr 1	41907856	41910607	+	7	1301	258
LNC_000576	intronic_lncRNA	chr 1	41913008	41915812	+	7	1090	207
LNC_000578	intronic_lncRNA	chr 1	41919082	41920835	+	4	718	212
LNC_000581	intronic_lncRNA	chr 1	41951142	41955507	+	16	2380	792
LNC_000583	intronic_lncRNA	chr 1	42414206	42416995	+	10	1546	399
LNC_000584	antisense_lncRNA	chr 1	42650339	42651073	+	2	512	170
LNC_000585	antisense_lncRNA	chr 1	42651175	42657343	+	3	1006	124
LNC_000586	lincRNA	chr 1	42667530	42667870	+	2	271	68
LNC_000588	intronic_lncRNA	chr 1	42960705	42962501	+	3	759	105
LNC_000590	intronic_lncRNA	chr 1	43043978	43048553	+	9	1325	262
LNC_000591	intronic_lncRNA	chr 1	43065219	43069108	+	10	1362	368
LNC_000594	intronic_lncRNA	chr 1	43217311	43218694	+	4	506	102
LNC_000598	intronic_lncRNA	chr 1	43258663	43259991	+	4	727	190
LNC_000600	lincRNA	chr 1	43271768	43272396	+	3	492	85
LNC_000601	lincRNA	chr 1	43272664	43273348	+	3	538	86
LNC_000602	intronic_lncRNA	chr 1	43274757	43282666	+	10	2815	383
LNC_000603	antisense_lncRNA	chr 1	43435238	43445555	+	3	1393	131
LNC_000604	intronic_lncRNA	chr 1	43502455	43516596	+	11	2110	486
LNC_000605	intronic_lncRNA	chr 1	43574910	43575446	+	2	307	102
LNC_000606	intronic_lncRNA	chr 1	43586985	43600852	+	11	1778	434
LNC_000607	intronic_lncRNA	chr 1	43644067	43647362	+	7	1404	287
LNC_000611	intronic_lncRNA	chr 1	43720459	43722487	+	3	1042	192
LNC_000612	intronic_lncRNA	chr 1	43727332	43743628	+	21	3294	935
LNC_000614	intronic_lncRNA	chr 1	43809628	43815778	+	10	1068	308
LNC_000617	intronic_lncRNA	chr 1	43938268	43940428	+	6	984	186
LNC_000618	intronic_lncRNA	chr 1	44130438	44133147	+	6	739	203
LNC_000619	intronic_lncRNA	chr 1	44133949	44137118	+	11	1338	348
LNC_000622	intronic_lncRNA	chr 1	44194741	44196927	+	7	1146	240
LNC_000624	intronic_lncRNA	chr 1	44201099	44206071	+	7	1358	253
LNC_000625	intronic_lncRNA	chr 1	44201099	44206216	+	9	1416	273
LNC_000626	intronic_lncRNA	chr 1	44340993	44342645	+	6	626	208
LNC_000627	intronic_lncRNA	chr 1	44343659	44356365	+	22	2675	805
LNC_000629	intronic_lncRNA	chr 1	44348074	44356365	+	13	2266	576
LNC_000630	intronic_lncRNA	chr 1	44388712	44389702	+	4	348	115
LNC_000631	intronic_lncRNA	chr 1	44389896	44391085	+	3	282	93
LNC_000633	intronic_lncRNA	chr 1	44399529	44401118	+	3	920	156
LNC_000634	intronic_lncRNA	chr 1	44401565	44403537	+	4	486	161
LNC_000637	intronic_lncRNA	chr 1	44598452	44600238	+	6	580	193
LNC_000638	intronic_lncRNA	chr 1	44658813	44659892	+	2	325	99
LNC_000640	intronic_lncRNA	chr 1	44705544	44710043	+	14	1805	424
LNC_000641	intronic_lncRNA	chr 1	44748980	44765828	+	4	384	124
LNC_000644	intronic_lncRNA	chr 1	44884177	44884826	+	3	285	93
LNC_000645	lincRNA	chr 1	45003950	45012441	+	3	393	95
LNC_000646	intronic_lncRNA	chr 1	45097039	45106525	+	3	630	131
LNC_000647	lincRNA	chr 1	45134111	45135810	+	2	1629	149
LNC_000650	intronic_lncRNA	chr 1	45462495	45463530	+	4	385	127
LNC_000651	intronic_lncRNA	chr 1	45463732	45465925	+	8	953	228
LNC_000652	intronic_lncRNA	chr 1	45563894	45572113	+	4	747	235
LNC_000653	antisense_lncRNA	chr 1	33798	67457	-	2	1076	105
LNC_000654	intronic_lncRNA	chr 1	66335	67450	-	4	482	160
LNC_000655	lincRNA	chr 1	115739	117619	-	2	862	85
LNC_000656	antisense_lncRNA	chr 1	203295	259122	-	6	843	92
LNC_000657	intronic_lncRNA	chr 1	160801	162950	-	3	1231	321
LNC_000660	intronic_lncRNA	chr 1	597737	599487	-	6	703	234
LNC_000661	intronic_lncRNA	chr 1	597737	602288	-	12	1970	406
LNC_000662	intronic_lncRNA	chr 1	888672	891201	-	3	468	155
LNC_000663	intronic_lncRNA	chr 1	915299	919301	-	4	402	118
LNC_000664	intronic_lncRNA	chr 1	1002944	1013592	-	8	1452	247
LNC_000665	intronic_lncRNA	chr 1	1013706	1028606	-	11	1730	410
LNC_000666	intronic_lncRNA	chr 1	1032777	1045837	-	7	1173	282
LNC_000667	lincRNA	chr 1	1149052	1149547	-	2	413	72
LNC_000668	lincRNA	chr 1	1149052	1149547	-	2	420	72
LNC_000670	antisense_lncRNA	chr 1	1246722	1276056	-	2	252	67
LNC_000673	intronic_lncRNA	chr 1	1692962	1694535	-	6	943	308
LNC_000675	intronic_lncRNA	chr 1	1745325	1748924	-	5	1089	221
LNC_000676	intronic_lncRNA	chr 1	1793870	1795867	-	6	1041	346
LNC_000679	intronic_lncRNA	chr 1	1906602	1911878	-	10	1662	367
LNC_000680	intronic_lncRNA	chr 1	1914399	1920921	-	13	2327	498
LNC_000681	intronic_lncRNA	chr 1	1981444	1983520	-	4	581	136
LNC_000682	intronic_lncRNA	chr 1	2026961	2029446	-	2	1442	88
LNC_000683	intronic_lncRNA	chr 1	2030765	2034291	-	11	955	318
LNC_000684	intronic_lncRNA	chr 1	2032780	2037203	-	10	1212	404
LNC_000685	lincRNA	chr 1	2055115	2056475	-	2	407	84
LNC_000686	intronic_lncRNA	chr 1	2136419	2137468	-	3	422	91
LNC_000687	intronic_lncRNA	chr 1	2143551	2144125	-	3	210	70
LNC_000690	antisense_lncRNA	chr 1	2305999	2311364	-	3	1264	100
LNC_000691	intronic_lncRNA	chr 1	2305999	2315043	-	6	4342	323
LNC_000692	intronic_lncRNA	chr 1	2363809	2366557	-	6	1279	163
LNC_000693	intronic_lncRNA	chr 1	2766463	2767773	-	4	513	135
LNC_000694	intronic_lncRNA	chr 1	2770268	2770829	-	4	368	122
LNC_000695	intronic_lncRNA	chr 1	2771332	2771675	-	2	270	89
LNC_000696	intronic_lncRNA	chr 1	2904420	2906039	-	5	774	257
LNC_000697	intronic_lncRNA	chr 1	2919183	2922325	-	3	476	112
LNC_000702	intronic_lncRNA	chr 1	3283120	3287260	-	9	1006	315
LNC_000704	antisense_lncRNA	chr 1	3532817	3533934	-	2	729	91
LNC_000705	lincRNA	chr 1	3726302	3731849	-	2	314	46
LNC_000706	antisense_lncRNA	chr 1	3774497	3775669	-	2	756	71
LNC_000711	lincRNA	chr 1	3783509	3800570	-	5	13892	170
LNC_000712	intronic_lncRNA	chr 1	3969748	3982432	-	5	752	200
LNC_000715	intronic_lncRNA	chr 1	4092406	4093244	-	3	272	90
LNC_000716	lincRNA	chr 1	4145837	4146472	-	2	517	64
LNC_000719	intronic_lncRNA	chr 1	4836801	4837468	-	3	330	91
LNC_000720	intronic_lncRNA	chr 1	5240574	5242315	-	3	270	89
LNC_000721	intronic_lncRNA	chr 1	5288598	5291262	-	7	746	248
LNC_000722	intronic_lncRNA	chr 1	5293421	5300512	-	8	1249	280
LNC_000723	antisense_lncRNA	chr 1	5316914	5325303	-	3	538	78
LNC_000724	intronic_lncRNA	chr 1	5342835	5345298	-	7	697	139
LNC_000725	intronic_lncRNA	chr 1	5342835	5345887	-	7	1285	163
LNC_000727	intronic_lncRNA	chr 1	5394742	5397003	-	3	490	157
LNC_000730	lincRNA	chr 1	5705813	5706157	-	2	261	56
LNC_000731	lincRNA	chr 1	5705813	5706419	-	2	270	75
LNC_000732	intronic_lncRNA	chr 1	5735326	5736137	-	2	735	133
LNC_000733	intronic_lncRNA	chr 1	5793026	5796699	-	6	1038	272
LNC_000735	intronic_lncRNA	chr 1	5953960	5963498	-	16	2208	483
LNC_000736	intronic_lncRNA	chr 1	6085807	6089875	-	4	697	201
LNC_000737	lincRNA	chr 1	6256672	6268161	-	3	880	119
LNC_000738	intronic_lncRNA	chr 1	6672517	6673723	-	4	732	210
LNC_000739	intronic_lncRNA	chr 1	6686659	6688371	-	2	489	94
LNC_000740	intronic_lncRNA	chr 1	6688698	6689971	-	5	556	185
LNC_000741	intronic_lncRNA	chr 1	6701349	6702347	-	4	484	123
LNC_000742	intronic_lncRNA	chr 1	6754299	6755335	-	3	357	112
LNC_000743	intronic_lncRNA	chr 1	6769322	6770215	-	2	248	82
LNC_000744	intronic_lncRNA	chr 1	6772429	6776496	-	9	1222	367
LNC_000745	intronic_lncRNA	chr 1	6871801	6879021	-	14	1647	482
LNC_000746	intronic_lncRNA	chr 1	6906049	6910830	-	7	909	302
LNC_000747	intronic_lncRNA	chr 1	6910995	6913107	-	3	346	97
LNC_000749	intronic_lncRNA	chr 1	7027420	7031446	-	10	1662	457
LNC_000750	lincRNA	chr 1	7115044	7115525	-	2	244	47
LNC_000751	intronic_lncRNA	chr 1	7118338	7119168	-	3	248	82
LNC_000752	lincRNA	chr 1	7184018	7193394	-	3	355	101
LNC_000753	intronic_lncRNA	chr 1	7194745	7202699	-	12	1218	347
LNC_000754	intronic_lncRNA	chr 1	7230901	7234716	-	9	909	281
LNC_000755	intronic_lncRNA	chr 1	7251824	7258857	-	12	1247	347
LNC_000756	intronic_lncRNA	chr 1	7266758	7274424	-	12	1091	356
LNC_000757	intronic_lncRNA	chr 1	7280048	7286001	-	10	986	313
LNC_000760	intronic_lncRNA	chr 1	7406879	7412263	-	5	2334	134
LNC_000761	intronic_lncRNA	chr 1	7406879	7412315	-	12	2771	301
LNC_000762	intronic_lncRNA	chr 1	7406879	7412315	-	12	2787	332
LNC_000764	intronic_lncRNA	chr 1	7413261	7417450	-	12	1134	342
LNC_000766	intronic_lncRNA	chr 1	7486592	7487294	-	3	335	111
LNC_000767	intronic_lncRNA	chr 1	7487426	7488657	-	5	651	198
LNC_000768	intronic_lncRNA	chr 1	7488888	7501995	-	6	664	141
LNC_000770	intronic_lncRNA	chr 1	7607807	7617005	-	12	1226	359
LNC_000771	intronic_lncRNA	chr 1	7617499	7628966	-	11	1088	344
LNC_000772	intronic_lncRNA	chr 1	7644694	7656075	-	12	1305	355
LNC_000773	intronic_lncRNA	chr 1	7679195	7685684	-	13	1182	380
LNC_000774	intronic_lncRNA	chr 1	7694464	7699574	-	12	1296	368
LNC_000775	intronic_lncRNA	chr 1	7700623	7707619	-	12	1213	353
LNC_000776	intronic_lncRNA	chr 1	7708790	7719835	-	12	1192	356
LNC_000777	intronic_lncRNA	chr 1	7722730	7728631	-	12	1194	358
LNC_000780	intronic_lncRNA	chr 1	7756094	7761754	-	7	837	239
LNC_000781	intronic_lncRNA	chr 1	7757575	7761754	-	9	768	253
LNC_000782	intronic_lncRNA	chr 1	7765087	7772403	-	12	1360	353
LNC_000783	intronic_lncRNA	chr 1	7784115	7793733	-	12	1207	352
LNC_000784	intronic_lncRNA	chr 1	7784115	7806081	-	12	1204	352
LNC_000785	intronic_lncRNA	chr 1	7784115	7806081	-	12	1204	352
LNC_000786	intronic_lncRNA	chr 1	7784115	7806081	-	12	1204	352
LNC_000787	intronic_lncRNA	chr 1	7784115	7806081	-	12	1207	353
LNC_000788	intronic_lncRNA	chr 1	7799164	7806081	-	12	1307	358
LNC_000789	intronic_lncRNA	chr 1	7807332	7815160	-	12	1203	359
LNC_000792	intronic_lncRNA	chr 1	8495827	8496539	-	2	235	77
LNC_000794	intronic_lncRNA	chr 1	8669400	8698061	-	21	4005	989
LNC_000795	intronic_lncRNA	chr 1	8669400	8698061	-	21	4020	994
LNC_000796	intronic_lncRNA	chr 1	8722613	8725879	-	7	786	261
LNC_000797	intronic_lncRNA	chr 1	8732754	8742151	-	11	1306	315
LNC_000798	intronic_lncRNA	chr 1	8773186	8775891	-	9	809	259
LNC_000799	intronic_lncRNA	chr 1	8804313	8809019	-	8	1398	326
LNC_000800	intronic_lncRNA	chr 1	8809164	8811892	-	4	751	133
LNC_000807	intronic_lncRNA	chr 1	9466919	9475188	-	4	761	149
LNC_000809	intronic_lncRNA	chr 1	9883538	9901722	-	8	1743	271
LNC_000811	intronic_lncRNA	chr 1	9931463	9932541	-	4	751	150
LNC_000812	intronic_lncRNA	chr 1	9935179	9940049	-	4	355	117
LNC_000813	intronic_lncRNA	chr 1	9940926	9942195	-	2	388	69
LNC_000818	intronic_lncRNA	chr 1	10142433	10151885	-	8	2867	358
LNC_000819	intronic_lncRNA	chr 1	10435778	10439824	-	8	895	286
LNC_000820	intronic_lncRNA	chr 1	10440490	10442328	-	8	1351	449
LNC_000823	intronic_lncRNA	chr 1	10453556	10454734	-	3	295	98
LNC_000824	intronic_lncRNA	chr 1	10623006	10625735	-	7	897	292
LNC_000830	intronic_lncRNA	chr 1	10979692	10980662	-	3	523	147
LNC_000831	intronic_lncRNA	chr 1	11160723	11161890	-	2	334	111
LNC_000832	intronic_lncRNA	chr 1	11230952	11234392	-	9	1136	309
LNC_000833	antisense_lncRNA	chr 1	11595618	11596028	-	2	279	49
LNC_000837	intronic_lncRNA	chr 1	11638919	11640661	-	6	894	241
LNC_000838	intronic_lncRNA	chr 1	11641540	11644501	-	6	1427	330
LNC_000839	lincRNA	chr 1	11897872	11904534	-	2	397	72
LNC_000841	lincRNA	chr 1	11902113	11902485	-	2	300	98
LNC_000843	lincRNA	chr 1	11905047	11906595	-	2	1488	175
LNC_000844	lincRNA	chr 1	11924657	11925524	-	3	300	72
LNC_000845	intronic_lncRNA	chr 1	11950619	11951249	-	3	342	101
LNC_000847	lincRNA	chr 1	12310675	12311621	-	2	265	59
LNC_000850	intronic_lncRNA	chr 1	12553738	12557119	-	4	452	150
LNC_000851	intronic_lncRNA	chr 1	12557310	12560156	-	3	304	101
LNC_000852	intronic_lncRNA	chr 1	12562942	12568524	-	5	536	178
LNC_000853	intronic_lncRNA	chr 1	12639929	12642116	-	3	482	119
LNC_000854	intronic_lncRNA	chr 1	12645135	12650184	-	11	1698	483
LNC_000855	intronic_lncRNA	chr 1	12663320	12677693	-	4	526	126
LNC_000856	intronic_lncRNA	chr 1	12774661	12788373	-	10	1938	375
LNC_000858	intronic_lncRNA	chr 1	12938762	12939404	-	4	446	148
LNC_000859	intronic_lncRNA	chr 1	12940206	12941434	-	4	371	123
LNC_000860	intronic_lncRNA	chr 1	12942613	12943111	-	2	375	87
LNC_000861	intronic_lncRNA	chr 1	12987838	12989840	-	2	1879	96
LNC_000862	intronic_lncRNA	chr 1	12987838	13004380	-	9	2970	391
LNC_000863	intronic_lncRNA	chr 1	12987838	13014052	-	12	3364	388
LNC_000865	intronic_lncRNA	chr 1	13188508	13196796	-	5	498	151
LNC_000866	intronic_lncRNA	chr 1	13192447	13198690	-	6	843	214
LNC_000867	intronic_lncRNA	chr 1	13225612	13235235	-	8	1198	390
LNC_000868	intronic_lncRNA	chr 1	13228556	13232569	-	3	317	105
LNC_000869	antisense_lncRNA	chr 1	13272556	13274327	-	3	284	91
LNC_000870	intronic_lncRNA	chr 1	13444279	13447850	-	11	1316	383
LNC_000871	intronic_lncRNA	chr 1	13452996	13455173	-	6	541	180
LNC_000872	intronic_lncRNA	chr 1	13702698	13706966	-	5	478	159
LNC_000873	lincRNA	chr 1	13742876	13744240	-	2	336	88
LNC_000874	intronic_lncRNA	chr 1	13960368	13978393	-	5	404	133
LNC_000875	intronic_lncRNA	chr 1	14187815	14190064	-	9	1251	402
LNC_000877	intronic_lncRNA	chr 1	14198582	14199309	-	2	288	95
LNC_000878	intronic_lncRNA	chr 1	14201784	14202044	-	2	207	67
LNC_000879	intronic_lncRNA	chr 1	14410230	14412579	-	7	749	249
LNC_000880	intronic_lncRNA	chr 1	14413555	14415996	-	8	818	272
LNC_000881	intronic_lncRNA	chr 1	14471915	14475834	-	8	876	279
LNC_000882	intronic_lncRNA	chr 1	14520383	14533717	-	11	2056	378
LNC_000883	intronic_lncRNA	chr 1	14614382	14620162	-	5	1003	192
LNC_000885	lincRNA	chr 1	14761714	14763887	-	2	751	109
LNC_000886	intronic_lncRNA	chr 1	14792997	14794991	-	3	419	125
LNC_000887	intronic_lncRNA	chr 1	14795344	14797960	-	5	613	204
LNC_000888	intronic_lncRNA	chr 1	14813409	14820874	-	12	1723	502
LNC_000890	intronic_lncRNA	chr 1	14976542	14985668	-	6	1681	221
LNC_000891	intronic_lncRNA	chr 1	14976542	14985668	-	5	1588	190
LNC_000894	intronic_lncRNA	chr 1	15050362	15051150	-	3	669	163
LNC_000895	intronic_lncRNA	chr 1	15059595	15063811	-	5	600	169
LNC_000897	intronic_lncRNA	chr 1	15251787	15265543	-	13	1836	548
LNC_000898	intronic_lncRNA	chr 1	15352107	15353916	-	3	396	131
LNC_000899	intronic_lncRNA	chr 1	15363305	15363809	-	2	436	128
LNC_000901	intronic_lncRNA	chr 1	15839741	15849102	-	11	1276	424
LNC_000902	intronic_lncRNA	chr 1	15885917	15888765	-	3	430	143
LNC_000905	intronic_lncRNA	chr 1	16013519	16015381	-	6	724	213
LNC_000906	intronic_lncRNA	chr 1	16026588	16028046	-	3	931	96
LNC_000907	intronic_lncRNA	chr 1	16048842	16051221	-	2	294	97
LNC_000908	intronic_lncRNA	chr 1	16143636	16151253	-	14	1772	481
LNC_000909	intronic_lncRNA	chr 1	16173852	16175480	-	4	358	118
LNC_000910	intronic_lncRNA	chr 1	16176265	16179689	-	7	786	261
LNC_000915	intronic_lncRNA	chr 1	16338184	16338973	-	4	352	117
LNC_000917	intronic_lncRNA	chr 1	16485409	16491400	-	4	446	148
LNC_000921	lincRNA	chr 1	16974832	16976554	-	3	611	74
LNC_000924	antisense_lncRNA	chr 1	17524086	17667564	-	2	1242	94
LNC_000925	lincRNA	chr 1	17834728	17835139	-	2	270	52
LNC_000926	intronic_lncRNA	chr 1	17911934	17912950	-	4	388	129
LNC_000927	intronic_lncRNA	chr 1	17916374	17923669	-	5	515	171
LNC_000928	intronic_lncRNA	chr 1	17964047	17981155	-	10	845	281
LNC_000929	intronic_lncRNA	chr 1	18192073	18192823	-	4	515	171
LNC_000930	intronic_lncRNA	chr 1	18199597	18204341	-	7	925	301
LNC_000932	intronic_lncRNA	chr 1	18365694	18373261	-	7	1599	265
LNC_000933	intronic_lncRNA	chr 1	18365694	18373261	-	7	2113	265
LNC_000934	intronic_lncRNA	chr 1	18707796	18714903	-	5	595	189
LNC_000936	intronic_lncRNA	chr 1	18870302	18878055	-	6	1189	210
LNC_000937	intronic_lncRNA	chr 1	18881386	18882112	-	3	288	95
LNC_000939	intronic_lncRNA	chr 1	18931717	18938613	-	8	971	288
LNC_000940	intronic_lncRNA	chr 1	18948024	18954624	-	7	754	235
LNC_000941	intronic_lncRNA	chr 1	18987458	18990506	-	4	447	117
LNC_000942	intronic_lncRNA	chr 1	19003120	19010296	-	11	1454	484
LNC_000944	lincRNA	chr 1	19053126	19054131	-	2	565	96
LNC_000945	intronic_lncRNA	chr 1	19136787	19141813	-	8	1162	372
LNC_000948	intronic_lncRNA	chr 1	19200582	19202820	-	4	1016	160
LNC_000950	lincRNA	chr 1	19229559	19233509	-	4	630	86
LNC_000953	intronic_lncRNA	chr 1	19238364	19249747	-	12	1788	446
LNC_000954	intronic_lncRNA	chr 1	19376617	19380076	-	12	1056	352
LNC_000957	intronic_lncRNA	chr 1	19599343	19602790	-	5	863	272
LNC_000958	intronic_lncRNA	chr 1	19612659	19627218	-	6	877	189
LNC_000959	intronic_lncRNA	chr 1	19733592	19745407	-	6	1319	185
LNC_000960	intronic_lncRNA	chr 1	19916775	19921851	-	6	711	225
LNC_000961	antisense_lncRNA	chr 1	19927647	19929368	-	4	992	173
LNC_000963	intronic_lncRNA	chr 1	20056076	20056501	-	2	326	108
LNC_000964	intronic_lncRNA	chr 1	20471113	20475045	-	5	510	155
LNC_000966	intronic_lncRNA	chr 1	20479449	20480360	-	5	549	183
LNC_000969	intronic_lncRNA	chr 1	20578165	20582691	-	3	4411	139
LNC_000970	intronic_lncRNA	chr 1	20776956	20779833	-	6	528	175
LNC_000971	intronic_lncRNA	chr 1	20782084	20783021	-	2	485	57
LNC_000972	intronic_lncRNA	chr 1	20783136	20785501	-	8	874	214
LNC_000974	intronic_lncRNA	chr 1	20870505	20877670	-	8	1156	303
LNC_000976	lincRNA	chr 1	20963458	20968964	-	2	294	94
LNC_000977	lincRNA	chr 1	21370166	21371607	-	2	537	81
LNC_000978	lincRNA	chr 1	21372140	21372598	-	2	367	72
LNC_000979	antisense_lncRNA	chr 1	21442755	21445121	-	3	420	106
LNC_000980	intronic_lncRNA	chr 1	21448780	21453419	-	5	537	142
LNC_000981	intronic_lncRNA	chr 1	21462207	21464177	-	5	825	275
LNC_000983	intronic_lncRNA	chr 1	21532952	21537436	-	5	565	188
LNC_000985	intronic_lncRNA	chr 1	21586392	21587105	-	2	371	54
LNC_000987	intronic_lncRNA	chr 1	22065332	22066629	-	2	550	85
LNC_000991	intronic_lncRNA	chr 1	22613011	22614722	-	8	753	251
LNC_000993	intronic_lncRNA	chr 1	22679407	22682851	-	6	1026	212
LNC_000994	intronic_lncRNA	chr 1	22684876	22686301	-	3	603	160
LNC_000999	intronic_lncRNA	chr 1	22783921	22786410	-	8	839	264
LNC_001000	intronic_lncRNA	chr 1	23006777	23010492	-	4	539	142
LNC_001001	intronic_lncRNA	chr 1	23051407	23057891	-	9	1554	332
LNC_001002	intronic_lncRNA	chr 1	23121016	23129972	-	15	1734	572
LNC_001003	intronic_lncRNA	chr 1	23242364	23242702	-	2	233	77
LNC_001004	intronic_lncRNA	chr 1	23254255	23261739	-	10	2654	884
LNC_001006	intronic_lncRNA	chr 1	23380182	23382226	-	3	494	134
LNC_001007	intronic_lncRNA	chr 1	23492125	23499303	-	8	1810	395
LNC_001008	intronic_lncRNA	chr 1	23822751	23825282	-	8	1128	276
LNC_001009	intronic_lncRNA	chr 1	23826357	23829084	-	7	1117	302
LNC_001010	intronic_lncRNA	chr 1	23836789	23853467	-	10	1929	375
LNC_001011	intronic_lncRNA	chr 1	23971770	23972728	-	3	535	178
LNC_001012	intronic_lncRNA	chr 1	24324132	24328806	-	5	603	160
LNC_001013	intronic_lncRNA	chr 1	24518308	24521803	-	4	379	126
LNC_001014	intronic_lncRNA	chr 1	24687087	24694938	-	7	1129	268
LNC_001018	intronic_lncRNA	chr 1	25024723	25027255	-	5	542	180
LNC_001020	intronic_lncRNA	chr 1	25096017	25112132	-	9	1241	324
LNC_001022	lincRNA	chr 1	25218946	25219359	-	2	332	46
LNC_001023	intronic_lncRNA	chr 1	25380686	25380969	-	2	222	73
LNC_001024	intronic_lncRNA	chr 1	25383328	25387603	-	8	1330	296
LNC_001026	intronic_lncRNA	chr 1	25397349	25403841	-	4	380	126
LNC_001027	intronic_lncRNA	chr 1	25444184	25446024	-	3	269	73
LNC_001028	intronic_lncRNA	chr 1	25446167	25452795	-	7	620	204
LNC_001030	lincRNA	chr 1	25979894	25989173	-	3	8761	152
LNC_001031	intronic_lncRNA	chr 1	26192766	26203209	-	3	327	102
LNC_001032	lincRNA	chr 1	26368640	26374382	-	3	2603	121
LNC_001034	lincRNA	chr 1	26458788	26460351	-	2	452	63
LNC_001035	lincRNA	chr 1	26458788	26464518	-	2	952	83
LNC_001037	intronic_lncRNA	chr 1	26867854	26879352	-	4	357	119
LNC_001038	antisense_lncRNA	chr 1	26872684	26874637	-	2	229	71
LNC_001039	intronic_lncRNA	chr 1	27070031	27073058	-	5	868	171
LNC_001041	intronic_lncRNA	chr 1	27277517	27290288	-	10	1298	279
LNC_001043	intronic_lncRNA	chr 1	27310134	27332616	-	4	321	106
LNC_001045	intronic_lncRNA	chr 1	27629834	27636831	-	8	854	265
LNC_001048	intronic_lncRNA	chr 1	27802795	27807764	-	7	648	215
LNC_001049	intronic_lncRNA	chr 1	27826351	27831413	-	10	1350	398
LNC_001050	intronic_lncRNA	chr 1	27832164	27847648	-	6	980	215
LNC_001051	intronic_lncRNA	chr 1	27895368	27895954	-	3	398	132
LNC_001052	intronic_lncRNA	chr 1	27897085	27900088	-	8	870	289
LNC_001053	intronic_lncRNA	chr 1	27900581	27901549	-	4	748	180
LNC_001054	intronic_lncRNA	chr 1	27937228	27938510	-	3	387	128
LNC_001055	intronic_lncRNA	chr 1	27939148	27940202	-	5	717	215
LNC_001056	intronic_lncRNA	chr 1	28196979	28197717	-	4	368	87
LNC_001059	intronic_lncRNA	chr 1	28278837	28279953	-	2	296	97
LNC_001060	intronic_lncRNA	chr 1	28391842	28392176	-	2	274	91
LNC_001062	intronic_lncRNA	chr 1	28414406	28415863	-	3	378	107
LNC_001063	intronic_lncRNA	chr 1	28417030	28417561	-	4	342	113
LNC_001064	intronic_lncRNA	chr 1	28418669	28419966	-	4	508	168
LNC_001065	intronic_lncRNA	chr 1	28504878	28538312	-	17	2328	775
LNC_001066	intronic_lncRNA	chr 1	28541193	28553521	-	7	1062	354
LNC_001067	lincRNA	chr 1	28542689	28543613	-	2	777	258
LNC_001069	intronic_lncRNA	chr 1	28778019	28778774	-	2	593	97
LNC_001070	intronic_lncRNA	chr 1	28780798	28783143	-	5	704	230
LNC_001071	intronic_lncRNA	chr 1	28785161	28785711	-	3	448	140
LNC_001072	intronic_lncRNA	chr 1	28794234	28802328	-	8	1966	372
LNC_001074	intronic_lncRNA	chr 1	29076564	29081822	-	5	1304	195
LNC_001075	lincRNA	chr 1	29098060	29103538	-	2	563	92
LNC_001076	intronic_lncRNA	chr 1	29157834	29159344	-	5	871	218
LNC_001077	lincRNA	chr 1	29250634	29252322	-	3	797	69
LNC_001078	intronic_lncRNA	chr 1	29406628	29407223	-	2	536	72
LNC_001079	lincRNA	chr 1	29415319	29418722	-	3	696	75
LNC_001080	intronic_lncRNA	chr 1	29427698	29434256	-	12	1494	364
LNC_001081	intronic_lncRNA	chr 1	29435135	29441174	-	9	1063	353
LNC_001082	intronic_lncRNA	chr 1	29524852	29532154	-	15	2021	673
LNC_001083	intronic_lncRNA	chr 1	29558084	29563255	-	7	641	213
LNC_001084	intronic_lncRNA	chr 1	29712086	29719485	-	10	1290	338
LNC_001085	intronic_lncRNA	chr 1	29941831	29943511	-	5	533	177
LNC_001086	intronic_lncRNA	chr 1	30208015	30210742	-	4	459	130
LNC_001088	intronic_lncRNA	chr 1	30238013	30244010	-	7	763	226
LNC_001089	intronic_lncRNA	chr 1	30283263	30297656	-	15	2112	513
LNC_001090	intronic_lncRNA	chr 1	30551493	30556361	-	4	474	113
LNC_001095	lincRNA	chr 1	30848278	30854869	-	2	847	71
LNC_001096	intronic_lncRNA	chr 1	30951634	30957294	-	17	2579	726
LNC_001097	intronic_lncRNA	chr 1	30964505	30968327	-	6	441	146
LNC_001098	intronic_lncRNA	chr 1	30970203	30971114	-	2	321	74
LNC_001099	intronic_lncRNA	chr 1	30992035	31002350	-	4	219	73
LNC_001101	intronic_lncRNA	chr 1	31054934	31057612	-	7	842	174
LNC_001102	lincRNA	chr 1	31077409	31078657	-	2	870	93
LNC_001103	intronic_lncRNA	chr 1	31173676	31180519	-	12	1674	540
LNC_001104	intronic_lncRNA	chr 1	31355227	31371868	-	19	2092	697
LNC_001107	antisense_lncRNA	chr 1	31550258	31556137	-	2	1191	120
LNC_001109	antisense_lncRNA	chr 1	31653672	31654734	-	2	222	61
LNC_001110	intronic_lncRNA	chr 1	31736909	31738606	-	9	1046	348
LNC_001111	intronic_lncRNA	chr 1	31739228	31741696	-	9	1291	429
LNC_001112	intronic_lncRNA	chr 1	31815863	31831428	-	16	1572	502
LNC_001113	intronic_lncRNA	chr 1	31885761	31887396	-	4	792	132
LNC_001116	lincRNA	chr 1	31976973	31984280	-	3	7168	145
LNC_001119	intronic_lncRNA	chr 1	32197573	32198865	-	3	260	86
LNC_001120	intronic_lncRNA	chr 1	32204402	32205995	-	4	502	167
LNC_001121	intronic_lncRNA	chr 1	32206123	32208444	-	5	520	172
LNC_001122	lincRNA	chr 1	32219663	32224870	-	4	435	75
LNC_001125	intronic_lncRNA	chr 1	32337297	32339587	-	3	526	175
LNC_001128	intronic_lncRNA	chr 1	32912585	32913537	-	3	315	104
LNC_001131	intronic_lncRNA	chr 1	32923598	32925275	-	7	848	256
LNC_001133	intronic_lncRNA	chr 1	33032650	33035067	-	3	931	158
LNC_001135	intronic_lncRNA	chr 1	33187714	33210950	-	7	1130	226
LNC_001138	intronic_lncRNA	chr 1	33285199	33298866	-	22	2026	578
LNC_001139	intronic_lncRNA	chr 1	33719310	33720409	-	2	410	109
LNC_001140	intronic_lncRNA	chr 1	33741471	33753548	-	21	2890	753
LNC_001141	intronic_lncRNA	chr 1	33741471	33753548	-	20	2830	733
LNC_001143	intronic_lncRNA	chr 1	33821527	33822581	-	5	483	160
LNC_001144	intronic_lncRNA	chr 1	33823767	33824690	-	3	253	84
LNC_001145	intronic_lncRNA	chr 1	33828675	33831338	-	4	466	94
LNC_001146	intronic_lncRNA	chr 1	33880019	33933364	-	10	2822	419
LNC_001147	lincRNA	chr 1	34022652	34025564	-	2	1445	113
LNC_001148	intronic_lncRNA	chr 1	34082055	34085000	-	3	1289	197
LNC_001149	intronic_lncRNA	chr 1	34205374	34219009	-	10	975	316
LNC_001150	intronic_lncRNA	chr 1	34219283	34220877	-	3	466	115
LNC_001151	intronic_lncRNA	chr 1	34230718	34232590	-	3	389	120
LNC_001152	intronic_lncRNA	chr 1	34272503	34275807	-	9	1120	299
LNC_001153	intronic_lncRNA	chr 1	34272503	34280809	-	16	1925	577
LNC_001154	intronic_lncRNA	chr 1	34351772	34355810	-	9	1129	332
LNC_001155	intronic_lncRNA	chr 1	34386831	34389780	-	9	1252	333
LNC_001156	intronic_lncRNA	chr 1	34409355	34413068	-	5	1690	314
LNC_001157	intronic_lncRNA	chr 1	34840536	34840969	-	2	349	94
LNC_001158	intronic_lncRNA	chr 1	34846175	34846853	-	4	439	122
LNC_001160	intronic_lncRNA	chr 1	34914145	34915106	-	3	648	136
LNC_001165	intronic_lncRNA	chr 1	34994403	35004145	-	9	1666	367
LNC_001166	intronic_lncRNA	chr 1	35203714	35208285	-	9	1367	317
LNC_001167	intronic_lncRNA	chr 1	35621938	35624386	-	5	1338	244
LNC_001168	intronic_lncRNA	chr 1	35718523	35722185	-	10	1123	373
LNC_001170	intronic_lncRNA	chr 1	35902525	35904615	-	5	892	149
LNC_001171	intronic_lncRNA	chr 1	35904742	35906132	-	4	302	100
LNC_001173	intronic_lncRNA	chr 1	35909045	35911848	-	10	1219	406
LNC_001174	intronic_lncRNA	chr 1	35911970	35912412	-	2	237	79
LNC_001175	intronic_lncRNA	chr 1	35913044	35917039	-	11	1679	546
LNC_001176	intronic_lncRNA	chr 1	35927059	35927876	-	5	464	129
LNC_001178	intronic_lncRNA	chr 1	36116125	36122855	-	10	1964	384
LNC_001179	intronic_lncRNA	chr 1	36345577	36347082	-	3	467	83
LNC_001181	intronic_lncRNA	chr 1	36408476	36410081	-	6	673	224
LNC_001182	intronic_lncRNA	chr 1	36530834	36552390	-	7	928	308
LNC_001184	intronic_lncRNA	chr 1	36605230	36605627	-	2	316	95
LNC_001185	intronic_lncRNA	chr 1	36669910	36670286	-	2	283	94
LNC_001187	intronic_lncRNA	chr 1	36693468	36695728	-	7	1027	255
LNC_001188	intronic_lncRNA	chr 1	36714054	36720484	-	8	1194	287
LNC_001190	intronic_lncRNA	chr 1	36748149	36761215	-	4	393	121
LNC_001191	intronic_lncRNA	chr 1	36768561	36771580	-	8	1537	441
LNC_001192	intronic_lncRNA	chr 1	36773965	36776121	-	5	482	160
LNC_001196	antisense_lncRNA	chr 1	36901832	36904773	-	4	481	96
LNC_001198	intronic_lncRNA	chr 1	36971156	36972338	-	3	292	97
LNC_001199	intronic_lncRNA	chr 1	36973209	36974270	-	3	303	96
LNC_001201	intronic_lncRNA	chr 1	37023089	37037348	-	9	1199	355
LNC_001203	intronic_lncRNA	chr 1	37093319	37094825	-	5	562	187
LNC_001204	intronic_lncRNA	chr 1	37096167	37096581	-	3	231	76
LNC_001205	antisense_lncRNA	chr 1	37252857	37272045	-	2	283	94
LNC_001207	intronic_lncRNA	chr 1	37313788	37321655	-	13	2110	474
LNC_001208	intronic_lncRNA	chr 1	37417708	37420161	-	7	854	254
LNC_001209	lincRNA	chr 1	37677435	37678725	-	2	461	67
LNC_001210	intronic_lncRNA	chr 1	37787036	37799666	-	8	1714	417
LNC_001211	intronic_lncRNA	chr 1	38083999	38092991	-	6	721	235
LNC_001213	intronic_lncRNA	chr 1	38114973	38115514	-	3	400	133
LNC_001215	intronic_lncRNA	chr 1	38160108	38161914	-	9	1015	279
LNC_001216	intronic_lncRNA	chr 1	38163726	38177594	-	4	343	75
LNC_001217	intronic_lncRNA	chr 1	38198582	38199622	-	2	462	98
LNC_001218	intronic_lncRNA	chr 1	38237643	38240390	-	6	829	186
LNC_001219	intronic_lncRNA	chr 1	38328637	38330066	-	3	469	155
LNC_001220	intronic_lncRNA	chr 1	38556045	38557320	-	3	254	81
LNC_001222	lincRNA	chr 1	38617467	38618407	-	3	781	64
LNC_001223	intronic_lncRNA	chr 1	38663451	38689957	-	13	1540	455
LNC_001225	intronic_lncRNA	chr 1	39033638	39036388	-	8	832	271
LNC_001226	intronic_lncRNA	chr 1	39047568	39049858	-	10	1035	344
LNC_001228	intronic_lncRNA	chr 1	39050867	39054382	-	10	1815	408
LNC_001230	intronic_lncRNA	chr 1	39061471	39061784	-	2	248	82
LNC_001232	intronic_lncRNA	chr 1	39179021	39187687	-	9	2080	324
LNC_001233	intronic_lncRNA	chr 1	39189286	39203849	-	11	1486	371
LNC_001234	intronic_lncRNA	chr 1	39206604	39211063	-	7	798	265
LNC_001236	intronic_lncRNA	chr 1	39254593	39258772	-	9	1135	321
LNC_001237	intronic_lncRNA	chr 1	39303178	39304359	-	3	683	151
LNC_001238	intronic_lncRNA	chr 1	39310941	39312649	-	5	470	156
LNC_001239	intronic_lncRNA	chr 1	39312981	39314135	-	4	502	167
LNC_001243	lincRNA	chr 1	39585420	39586194	-	4	548	77
LNC_001244	intronic_lncRNA	chr 1	39595308	39595873	-	2	489	110
LNC_001245	intronic_lncRNA	chr 1	39609254	39611087	-	9	1039	346
LNC_001246	intronic_lncRNA	chr 1	39728226	39729272	-	5	699	213
LNC_001247	intronic_lncRNA	chr 1	39848845	39851014	-	9	1340	419
LNC_001248	intronic_lncRNA	chr 1	39890897	39892935	-	5	1060	208
LNC_001249	intronic_lncRNA	chr 1	39899117	39899733	-	3	397	106
LNC_001250	intronic_lncRNA	chr 1	39912210	39912890	-	3	502	141
LNC_001251	antisense_lncRNA	chr 1	39912210	39916168	-	3	554	128
LNC_001252	intronic_lncRNA	chr 1	39914377	39916168	-	6	1059	231
LNC_001253	intronic_lncRNA	chr 1	39913078	39913519	-	3	219	72
LNC_001254	antisense_lncRNA	chr 1	39913210	39913935	-	2	270	59
LNC_001255	intronic_lncRNA	chr 1	39919850	39921452	-	5	796	204
LNC_001257	intronic_lncRNA	chr 1	39989767	39990425	-	4	405	135
LNC_001258	intronic_lncRNA	chr 1	39990738	39991304	-	3	289	96
LNC_001259	intronic_lncRNA	chr 1	39992881	39993461	-	4	374	124
LNC_001260	intronic_lncRNA	chr 1	39993945	39994441	-	3	367	122
LNC_001261	antisense_lncRNA	chr 1	40237848	40238803	-	2	219	62
LNC_001262	intronic_lncRNA	chr 1	40285089	40287502	-	9	1090	309
LNC_001263	intronic_lncRNA	chr 1	40285089	40287535	-	9	1153	319
LNC_001264	intronic_lncRNA	chr 1	40285089	40287535	-	9	1095	231
LNC_001265	intronic_lncRNA	chr 1	40459353	40461656	-	9	1233	375
LNC_001267	intronic_lncRNA	chr 1	40465777	40467719	-	9	1038	315
LNC_001268	intronic_lncRNA	chr 1	40526223	40528649	-	10	1162	311
LNC_001269	intronic_lncRNA	chr 1	40579554	40582974	-	6	1252	262
LNC_001270	intronic_lncRNA	chr 1	40585694	40588477	-	4	727	195
LNC_001271	lincRNA	chr 1	40851279	40853079	-	2	1156	84
LNC_001272	intronic_lncRNA	chr 1	41173095	41174469	-	3	927	78
LNC_001273	intronic_lncRNA	chr 1	41220921	41222867	-	4	1052	151
LNC_001274	intronic_lncRNA	chr 1	41225361	41228976	-	8	858	265
LNC_001275	intronic_lncRNA	chr 1	41254281	41256692	-	6	718	181
LNC_001276	intronic_lncRNA	chr 1	41462561	41475053	-	9	1667	466
LNC_001277	lincRNA	chr 1	41678240	41692721	-	5	648	82
LNC_001278	lincRNA	chr 1	41685467	41686285	-	2	730	109
LNC_001279	intronic_lncRNA	chr 1	41713364	41714343	-	4	351	116
LNC_001280	lincRNA	chr 1	41726182	41728353	-	2	2038	102
LNC_001281	intronic_lncRNA	chr 1	41728735	41749091	-	12	2302	535
LNC_001282	intronic_lncRNA	chr 1	41728735	41749091	-	12	2311	538
LNC_001283	intronic_lncRNA	chr 1	41728735	41749187	-	12	2353	520
LNC_001284	intronic_lncRNA	chr 1	41728735	41749187	-	12	2383	530
LNC_001285	intronic_lncRNA	chr 1	41783428	41785008	-	3	507	168
LNC_001286	intronic_lncRNA	chr 1	41898229	41898863	-	2	328	85
LNC_001288	intronic_lncRNA	chr 1	41957233	41971400	-	5	543	180
LNC_001289	intronic_lncRNA	chr 1	42036080	42038968	-	8	1176	174
LNC_001292	intronic_lncRNA	chr 1	42043033	42044373	-	4	575	191
LNC_001293	intronic_lncRNA	chr 1	42045837	42046832	-	4	343	110
LNC_001294	intronic_lncRNA	chr 1	42049402	42052132	-	11	1477	447
LNC_001295	intronic_lncRNA	chr 1	42052645	42053338	-	3	344	114
LNC_001296	intronic_lncRNA	chr 1	42053581	42055336	-	7	831	249
LNC_001297	intronic_lncRNA	chr 1	42055535	42058227	-	6	613	203
LNC_001298	intronic_lncRNA	chr 1	42062999	42065171	-	5	1138	132
LNC_001300	intronic_lncRNA	chr 1	42154633	42155468	-	3	718	227
LNC_001302	intronic_lncRNA	chr 1	42276546	42282570	-	8	968	322
LNC_001304	intronic_lncRNA	chr 1	42407633	42410668	-	8	765	251
LNC_001305	intronic_lncRNA	chr 1	42419819	42426680	-	5	554	173
LNC_001306	intronic_lncRNA	chr 1	42452337	42459060	-	7	2775	320
LNC_001307	intronic_lncRNA	chr 1	42461370	42465393	-	11	1117	341
LNC_001309	intronic_lncRNA	chr 1	42780719	42781034	-	2	251	83
LNC_001310	intronic_lncRNA	chr 1	42843868	42850964	-	9	1315	301
LNC_001311	intronic_lncRNA	chr 1	43052129	43053578	-	6	615	204
LNC_001312	intronic_lncRNA	chr 1	43053753	43054483	-	4	522	139
LNC_001313	intronic_lncRNA	chr 1	43165201	43167197	-	5	884	262
LNC_001314	intronic_lncRNA	chr 1	43230380	43231030	-	2	349	106
LNC_001315	intronic_lncRNA	chr 1	43247290	43250191	-	11	1708	568
LNC_001316	lincRNA	chr 1	43271521	43273944	-	5	2140	86
LNC_001318	intronic_lncRNA	chr 1	43286120	43298586	-	7	948	256
LNC_001327	antisense_lncRNA	chr 1	43317444	43359002	-	3	557	117
LNC_001328	antisense_lncRNA	chr 1	43317444	43359002	-	3	760	148
LNC_001330	antisense_lncRNA	chr 1	43317874	43358961	-	3	758	135
LNC_001332	intronic_lncRNA	chr 1	43381205	43382233	-	3	362	120
LNC_001333	intronic_lncRNA	chr 1	43384812	43388564	-	7	1321	335
LNC_001335	lincRNA	chr 1	43416207	43422532	-	3	789	61
LNC_001336	lincRNA	chr 1	43416207	43422608	-	3	1117	66
LNC_001339	lincRNA	chr 1	43562816	43563217	-	2	328	60
LNC_001340	lincRNA	chr 1	43653412	43654739	-	2	256	45
LNC_001341	intronic_lncRNA	chr 1	43724139	43725517	-	3	731	214
LNC_001342	lincRNA	chr 1	43775298	43776442	-	2	1085	92
LNC_001343	lincRNA	chr 1	43804788	43809287	-	2	457	81
LNC_001347	intronic_lncRNA	chr 1	43943034	43950835	-	8	1191	230
LNC_001348	intronic_lncRNA	chr 1	44036284	44043256	-	7	785	250
LNC_001349	intronic_lncRNA	chr 1	44055734	44067624	-	11	1955	430
LNC_001350	intronic_lncRNA	chr 1	44146557	44147756	-	4	602	200
LNC_001351	intronic_lncRNA	chr 1	44191803	44194600	-	4	1484	130
LNC_001352	intronic_lncRNA	chr 1	44498873	44504549	-	5	528	175
LNC_001353	lincRNA	chr 1	44666155	44666790	-	2	580	70
LNC_001354	intronic_lncRNA	chr 1	44694366	44694996	-	3	466	155
LNC_001356	intronic_lncRNA	chr 1	44729629	44731664	-	8	676	225
LNC_001357	intronic_lncRNA	chr 1	44731769	44732466	-	3	575	122
LNC_001360	intronic_lncRNA	chr 1	44807959	44810624	-	5	682	212
LNC_001364	intronic_lncRNA	chr 1	44862909	44863435	-	2	218	72
LNC_001366	intronic_lncRNA	chr 1	44865674	44875123	-	15	1921	592
LNC_001367	intronic_lncRNA	chr 1	44943113	44944522	-	4	461	114
LNC_001368	lincRNA	chr 1	45125286	45127885	-	3	1630	80
LNC_001370	intronic_lncRNA	chr 1	45286919	45297373	-	6	611	197
LNC_001371	intronic_lncRNA	chr 1	45298777	45300053	-	7	696	231
LNC_001373	intronic_lncRNA	chr 1	45311269	45319873	-	17	2120	706
LNC_001374	intronic_lncRNA	chr 1	45324993	45326019	-	4	421	140
LNC_001376	intronic_lncRNA	chr 1	45512291	45522999	-	6	1674	189
LNC_001377	intronic_lncRNA	chr 1	45573294	45585836	-	11	1333	374
LNC_001378	intronic_lncRNA	chr 1	45666449	45672017	-	10	1109	369
LNC_001380	lincRNA	chr 2	4903	6762	+	2	923	80
LNC_001381	lincRNA	chr 2	167207	175088	+	3	408	57
LNC_001382	intronic_lncRNA	chr 2	342762	345878	+	5	737	196
LNC_001384	intronic_lncRNA	chr 2	770746	809513	+	11	2286	496
LNC_001385	intronic_lncRNA	chr 2	1015010	1018454	+	6	989	218
LNC_001387	intronic_lncRNA	chr 2	1046574	1049532	+	7	898	235
LNC_001389	intronic_lncRNA	chr 2	1202885	1208345	+	9	1157	294
LNC_001390	intronic_lncRNA	chr 2	1216754	1218321	+	5	1154	207
LNC_001392	intronic_lncRNA	chr 2	1421917	1430826	+	11	1410	408
LNC_001395	intronic_lncRNA	chr 2	1534217	1536861	+	5	508	161
LNC_001396	intronic_lncRNA	chr 2	1791507	1792945	+	4	512	167
LNC_001398	intronic_lncRNA	chr 2	1896187	1899142	+	7	716	238
LNC_001399	intronic_lncRNA	chr 2	1915480	1917870	+	8	1004	277
LNC_001400	intronic_lncRNA	chr 2	1919666	1925803	+	8	915	287
LNC_001401	intronic_lncRNA	chr 2	1969283	1997647	+	10	1438	424
LNC_001402	intronic_lncRNA	chr 2	2024723	2026686	+	3	757	157
LNC_001403	lincRNA	chr 2	2031079	2032133	+	2	982	55
LNC_001404	intronic_lncRNA	chr 2	2057085	2058163	+	3	273	90
LNC_001407	intronic_lncRNA	chr 2	2704240	2714148	+	25	3724	942
LNC_001408	intronic_lncRNA	chr 2	2704250	2714148	+	25	3681	931
LNC_001409	intronic_lncRNA	chr 2	2704250	2714148	+	24	3648	920
LNC_001410	intronic_lncRNA	chr 2	2865722	2873925	+	11	1476	396
LNC_001412	intronic_lncRNA	chr 2	2993758	2997555	+	5	1100	176
LNC_001413	intronic_lncRNA	chr 2	3001980	3006931	+	5	1079	192
LNC_001414	intronic_lncRNA	chr 2	3167116	3172749	+	5	617	142
LNC_001416	intronic_lncRNA	chr 2	3283798	3288488	+	10	1453	398
LNC_001417	intronic_lncRNA	chr 2	3793957	3794931	+	5	624	123
LNC_001418	intronic_lncRNA	chr 2	3838664	3844513	+	14	2615	553
LNC_001419	intronic_lncRNA	chr 2	3924542	3926675	+	7	896	298
LNC_001420	lincRNA	chr 2	4413220	4417137	+	2	1839	91
LNC_001421	intronic_lncRNA	chr 2	4766708	4768940	+	7	764	239
LNC_001425	intronic_lncRNA	chr 2	4913254	4914743	+	7	592	194
LNC_001427	intronic_lncRNA	chr 2	4923049	4923680	+	2	440	90
LNC_001428	intronic_lncRNA	chr 2	4963152	4965832	+	4	352	116
LNC_001429	intronic_lncRNA	chr 2	4986751	4987048	+	2	219	73
LNC_001431	intronic_lncRNA	chr 2	5152097	5158655	+	5	678	161
LNC_001432	lincRNA	chr 2	5187924	5188864	+	2	273	83
LNC_001433	lincRNA	chr 2	5200846	5203499	+	4	451	68
LNC_001434	intronic_lncRNA	chr 2	5254917	5257327	+	7	1264	318
LNC_001437	intronic_lncRNA	chr 2	5312824	5313162	+	2	278	66
LNC_001438	intronic_lncRNA	chr 2	5313559	5316548	+	4	340	112
LNC_001439	intronic_lncRNA	chr 2	5329227	5334039	+	9	1759	334
LNC_001440	intronic_lncRNA	chr 2	5331539	5334039	+	5	1669	276
LNC_001441	lincRNA	chr 2	5350547	5377614	+	4	604	86
LNC_001443	lincRNA	chr 2	5371692	5378024	+	2	313	54
LNC_001444	intronic_lncRNA	chr 2	5386821	5390577	+	3	818	203
LNC_001446	intronic_lncRNA	chr 2	5888747	5890380	+	3	381	68
LNC_001449	intronic_lncRNA	chr 2	5967548	5968453	+	4	565	178
LNC_001450	intronic_lncRNA	chr 2	5969201	5970730	+	7	764	254
LNC_001452	intronic_lncRNA	chr 2	5973154	5975535	+	8	692	219
LNC_001453	antisense_lncRNA	chr 2	6054879	6062148	+	2	614	78
LNC_001454	intronic_lncRNA	chr 2	6106083	6106713	+	4	432	141
LNC_001455	intronic_lncRNA	chr 2	6151731	6161352	+	11	1646	317
LNC_001456	lincRNA	chr 2	6163316	6164078	+	2	627	73
LNC_001457	lincRNA	chr 2	6165646	6167354	+	3	349	69
LNC_001458	intronic_lncRNA	chr 2	6253476	6259016	+	11	1310	405
LNC_001460	intronic_lncRNA	chr 2	6306592	6309205	+	10	1383	338
LNC_001461	lincRNA	chr 2	6612508	6618178	+	4	634	65
LNC_001462	intronic_lncRNA	chr 2	6719919	6721140	+	4	706	192
LNC_001463	intronic_lncRNA	chr 2	6949505	6952982	+	13	1538	464
LNC_001465	intronic_lncRNA	chr 2	7184752	7185122	+	2	278	81
LNC_001466	intronic_lncRNA	chr 2	7185318	7186058	+	2	229	76
LNC_001469	intronic_lncRNA	chr 2	7308024	7308976	+	3	404	134
LNC_001470	intronic_lncRNA	chr 2	7491392	7499603	+	6	1710	251
LNC_001471	intronic_lncRNA	chr 2	7504791	7506465	+	5	704	165
LNC_001474	antisense_lncRNA	chr 2	7613000	7632447	+	5	819	103
LNC_001475	antisense_lncRNA	chr 2	7613154	7632447	+	4	517	103
LNC_001476	antisense_lncRNA	chr 2	7623452	7632447	+	4	488	60
LNC_001477	intronic_lncRNA	chr 2	7621866	7624873	+	6	1269	346
LNC_001478	intronic_lncRNA	chr 2	7621866	7624873	+	6	1278	349
LNC_001480	intronic_lncRNA	chr 2	7621866	7632020	+	6	1269	346
LNC_001481	intronic_lncRNA	chr 2	7621866	7632020	+	6	1278	349
LNC_001482	intronic_lncRNA	chr 2	7638679	7642142	+	6	1212	171
LNC_001486	intronic_lncRNA	chr 2	8288827	8291859	+	6	542	172
LNC_001487	intronic_lncRNA	chr 2	8295296	8300532	+	3	462	125
LNC_001489	intronic_lncRNA	chr 2	8328968	8332663	+	6	986	232
LNC_001490	intronic_lncRNA	chr 2	8337611	8340968	+	7	942	219
LNC_001491	intronic_lncRNA	chr 2	8369957	8371968	+	5	363	120
LNC_001493	intronic_lncRNA	chr 2	8498365	8509039	+	20	1464	463
LNC_001496	antisense_lncRNA	chr 2	8607209	8609169	+	2	1012	108
LNC_001499	intronic_lncRNA	chr 2	8681707	8683990	+	7	892	215
LNC_001500	intronic_lncRNA	chr 2	9075534	9080790	+	12	1332	255
LNC_001501	intronic_lncRNA	chr 2	9075733	9078342	+	6	601	200
LNC_001502	intronic_lncRNA	chr 2	9163457	9164356	+	2	327	76
LNC_001504	intronic_lncRNA	chr 2	9352359	9363655	+	5	1474	200
LNC_001505	intronic_lncRNA	chr 2	9352359	9373879	+	5	1164	257
LNC_001506	intronic_lncRNA	chr 2	9396230	9402049	+	11	1109	337
LNC_001507	intronic_lncRNA	chr 2	9484260	9486869	+	5	491	147
LNC_001508	intronic_lncRNA	chr 2	9496196	9496896	+	4	343	92
LNC_001509	intronic_lncRNA	chr 2	9501438	9502100	+	3	386	128
LNC_001511	antisense_lncRNA	chr 2	9845920	9861632	+	3	332	94
LNC_001513	intronic_lncRNA	chr 2	10016468	10025976	+	24	3177	958
LNC_001514	antisense_lncRNA	chr 2	10019449	10020607	+	4	577	85
LNC_001517	antisense_lncRNA	chr 2	10657011	10661776	+	3	466	68
LNC_001519	intronic_lncRNA	chr 2	10750914	10753909	+	10	1502	323
LNC_001520	intronic_lncRNA	chr 2	11158458	11160816	+	6	1623	237
LNC_001521	intronic_lncRNA	chr 2	11168076	11168865	+	4	422	105
LNC_001524	intronic_lncRNA	chr 2	11441786	11470646	+	19	3026	919
LNC_001525	intronic_lncRNA	chr 2	11479918	11486387	+	19	3049	820
LNC_001526	intronic_lncRNA	chr 2	11481691	11486387	+	17	2287	720
LNC_001527	intronic_lncRNA	chr 2	11491118	11493440	+	6	992	204
LNC_001528	antisense_lncRNA	chr 2	11677510	11679827	+	2	219	70
LNC_001529	intronic_lncRNA	chr 2	11699175	11702605	+	4	383	127
LNC_001530	intronic_lncRNA	chr 2	11787692	11797768	+	5	1844	213
LNC_001531	antisense_lncRNA	chr 2	11789984	11791195	+	2	1151	105
LNC_001533	intronic_lncRNA	chr 2	11858293	11860540	+	6	898	299
LNC_001535	intronic_lncRNA	chr 2	11862511	11864049	+	6	849	282
LNC_001536	intronic_lncRNA	chr 2	11864547	11865230	+	4	328	109
LNC_001537	intronic_lncRNA	chr 2	11930196	11930704	+	3	305	101
LNC_001538	lincRNA	chr 2	12347559	12348674	+	2	737	98
LNC_001544	intronic_lncRNA	chr 2	12839906	12841123	+	3	267	89
LNC_001551	intronic_lncRNA	chr 2	13178913	13180507	+	2	444	70
LNC_001553	intronic_lncRNA	chr 2	13811742	13812604	+	3	326	93
LNC_001554	lincRNA	chr 2	13816083	13819240	+	9	1327	392
LNC_001555	intronic_lncRNA	chr 2	13866464	13868299	+	5	549	128
LNC_001556	intronic_lncRNA	chr 2	13993009	13996505	+	3	568	82
LNC_001557	lincRNA	chr 2	14037755	14041959	+	4	1895	165
LNC_001558	lincRNA	chr 2	14144964	14158329	+	5	1006	335
LNC_001559	antisense_lncRNA	chr 2	14145234	14221188	+	7	865	288
LNC_001560	lincRNA	chr 2	14235014	14235841	+	2	700	73
LNC_001564	lincRNA	chr 2	14346038	14352463	+	4	1507	73
LNC_001565	lincRNA	chr 2	14346520	14352463	+	3	1511	73
LNC_001568	antisense_lncRNA	chr 2	14421483	14428680	+	3	458	67
LNC_001570	intronic_lncRNA	chr 2	14888414	14893137	+	5	939	242
LNC_001571	intronic_lncRNA	chr 2	14990824	14998982	+	6	1234	213
LNC_001573	intronic_lncRNA	chr 2	15007986	15013437	+	5	367	116
LNC_001577	intronic_lncRNA	chr 2	15280381	15283628	+	2	404	94
LNC_001578	intronic_lncRNA	chr 2	15312090	15322803	+	12	1360	371
LNC_001579	intronic_lncRNA	chr 2	15389831	15393576	+	9	1163	323
LNC_001580	intronic_lncRNA	chr 2	15492947	15501649	+	5	678	176
LNC_001582	antisense_lncRNA	chr 2	15719776	15720616	+	2	777	99
LNC_001583	lincRNA	chr 2	15828541	15830915	+	2	2217	127
LNC_001584	lincRNA	chr 2	15960667	15961418	+	2	457	71
LNC_001585	intronic_lncRNA	chr 2	16048101	16048812	+	5	441	147
LNC_001586	antisense_lncRNA	chr 2	16167553	16168197	+	2	559	82
LNC_001588	intronic_lncRNA	chr 2	16390465	16392843	+	5	1384	321
LNC_001589	intronic_lncRNA	chr 2	16608600	16611284	+	4	556	142
LNC_001591	intronic_lncRNA	chr 2	16812885	16813199	+	2	244	68
LNC_001592	intronic_lncRNA	chr 2	16813761	16815156	+	3	298	99
LNC_001593	intronic_lncRNA	chr 2	16818280	16821371	+	8	1026	341
LNC_001594	intronic_lncRNA	chr 2	16932363	16936685	+	7	518	172
LNC_001595	intronic_lncRNA	chr 2	16939142	16946763	+	6	551	176
LNC_001598	intronic_lncRNA	chr 2	17083503	17087795	+	14	1553	517
LNC_001599	intronic_lncRNA	chr 2	17550503	17552088	+	8	792	263
LNC_001600	antisense_lncRNA	chr 2	17625803	17632238	+	3	2164	343
LNC_001601	intronic_lncRNA	chr 2	18355598	18374471	+	7	4189	295
LNC_001602	intronic_lncRNA	chr 2	18433488	18435529	+	3	1145	219
LNC_001603	intronic_lncRNA	chr 2	18550545	18553582	+	10	1365	448
LNC_001604	intronic_lncRNA	chr 2	18557929	18558596	+	2	589	142
LNC_001605	intronic_lncRNA	chr 2	18576168	18578594	+	6	1033	283
LNC_001606	intronic_lncRNA	chr 2	18648042	18656108	+	9	3052	368
LNC_001607	intronic_lncRNA	chr 2	18713394	18721620	+	7	877	272
LNC_001608	intronic_lncRNA	chr 2	18737089	18744941	+	7	1357	424
LNC_001614	intronic_lncRNA	chr 2	19469681	19470029	+	2	292	97
LNC_001616	intronic_lncRNA	chr 2	19883905	19907791	+	23	3378	834
LNC_001618	intronic_lncRNA	chr 2	20363448	20363883	+	3	273	91
LNC_001621	lincRNA	chr 2	20539890	20541020	+	2	596	98
LNC_001622	lincRNA	chr 2	20539890	20543305	+	2	2298	92
LNC_001624	intronic_lncRNA	chr 2	20622716	20626065	+	7	951	254
LNC_001627	intronic_lncRNA	chr 2	20651455	20652381	+	3	245	81
LNC_001628	intronic_lncRNA	chr 2	20652681	20655116	+	8	759	253
LNC_001630	lincRNA	chr 2	20715247	20719307	+	3	2446	82
LNC_001631	lincRNA	chr 2	20889772	20898340	+	3	930	88
LNC_001632	lincRNA	chr 2	20895333	20900845	+	2	581	72
LNC_001634	intronic_lncRNA	chr 2	21339724	21341522	+	2	675	148
LNC_001635	antisense_lncRNA	chr 2	21446090	21451462	+	4	1558	176
LNC_001636	intronic_lncRNA	chr 2	21554540	21557157	+	3	398	132
LNC_001637	intronic_lncRNA	chr 2	21572583	21585450	+	3	663	142
LNC_001638	intronic_lncRNA	chr 2	21835568	21842111	+	3	527	151
LNC_001639	intronic_lncRNA	chr 2	21893545	21894897	+	3	381	126
LNC_001640	intronic_lncRNA	chr 2	21965537	21971572	+	12	1736	414
LNC_001644	intronic_lncRNA	chr 2	22213156	22248176	+	14	1847	360
LNC_001645	intronic_lncRNA	chr 2	22213156	22248176	+	14	1860	529
LNC_001646	lincRNA	chr 2	22562626	22571185	+	5	1669	144
LNC_001648	intronic_lncRNA	chr 2	22614432	22616405	+	7	674	224
LNC_001650	intronic_lncRNA	chr 2	22652420	22664030	+	6	1194	290
LNC_001651	intronic_lncRNA	chr 2	22729426	22735752	+	6	741	246
LNC_001653	lincRNA	chr 2	22968565	22968877	+	2	261	46
LNC_001657	intronic_lncRNA	chr 2	24384860	24390886	+	12	1446	482
LNC_001658	intronic_lncRNA	chr 2	24681815	24686769	+	10	1158	373
LNC_001659	intronic_lncRNA	chr 2	24788518	24804912	+	11	1291	355
LNC_001661	intronic_lncRNA	chr 2	24884403	24887133	+	4	405	135
LNC_001662	intronic_lncRNA	chr 2	24947595	24954529	+	12	1987	450
LNC_001664	intronic_lncRNA	chr 2	25391937	25393724	+	5	432	88
LNC_001665	lincRNA	chr 2	25432262	25433034	+	2	694	87
LNC_001668	intronic_lncRNA	chr 2	25567753	25568639	+	2	826	216
LNC_001671	intronic_lncRNA	chr 2	26315933	26316272	+	2	226	75
LNC_001673	intronic_lncRNA	chr 2	26327153	26334973	+	9	1204	335
LNC_001674	intronic_lncRNA	chr 2	26337949	26341699	+	6	568	188
LNC_001675	lincRNA	chr 2	26390071	26390857	+	3	418	73
LNC_001677	intronic_lncRNA	chr 2	26526506	26534915	+	6	491	163
LNC_001678	antisense_lncRNA	chr 2	26540014	26540638	+	2	315	76
LNC_001679	intronic_lncRNA	chr 2	26540014	26543358	+	2	343	97
LNC_001681	lincRNA	chr 2	26544187	26545836	+	3	591	86
LNC_001682	intronic_lncRNA	chr 2	26593724	26594566	+	3	669	189
LNC_001685	lincRNA	chr 2	26860420	26863967	+	2	2641	106
LNC_001686	lincRNA	chr 2	26860460	26863967	+	2	3445	114
LNC_001687	lincRNA	chr 2	26860460	26867100	+	5	2778	114
LNC_001689	antisense_lncRNA	chr 2	27314692	27316248	+	2	542	180
LNC_001690	intronic_lncRNA	chr 2	27387794	27392660	+	10	980	305
LNC_001691	intronic_lncRNA	chr 2	27387841	27391127	+	7	1068	217
LNC_001692	intronic_lncRNA	chr 2	27611951	27613574	+	6	797	265
LNC_001693	intronic_lncRNA	chr 2	27634583	27639013	+	5	595	171
LNC_001694	intronic_lncRNA	chr 2	27639099	27640356	+	4	576	150
LNC_001695	intronic_lncRNA	chr 2	27640511	27641750	+	3	515	106
LNC_001696	intronic_lncRNA	chr 2	27762199	27766826	+	5	597	198
LNC_001697	intronic_lncRNA	chr 2	27768669	27769750	+	3	421	101
LNC_001698	intronic_lncRNA	chr 2	27840652	27842331	+	5	684	190
LNC_001699	intronic_lncRNA	chr 2	27844692	27844998	+	2	241	66
LNC_001701	intronic_lncRNA	chr 2	27910314	27912896	+	9	996	331
LNC_001702	antisense_lncRNA	chr 2	27919066	27930638	+	3	447	62
LNC_001703	antisense_lncRNA	chr 2	27919066	27930638	+	2	374	66
LNC_001705	intronic_lncRNA	chr 2	27935690	27941367	+	15	1843	524
LNC_001707	intronic_lncRNA	chr 2	28363420	28365278	+	4	636	166
LNC_001708	intronic_lncRNA	chr 2	28532028	28544854	+	11	1424	418
LNC_001711	intronic_lncRNA	chr 2	28579922	28581235	+	6	537	178
LNC_001712	intronic_lncRNA	chr 2	28778785	28779286	+	3	379	107
LNC_001713	intronic_lncRNA	chr 2	28809101	28810136	+	4	765	223
LNC_001717	intronic_lncRNA	chr 2	29117509	29130544	+	12	1796	530
LNC_001719	intronic_lncRNA	chr 2	29262268	29263655	+	5	617	146
LNC_001720	intronic_lncRNA	chr 2	29285621	29288174	+	4	1295	184
LNC_001721	intronic_lncRNA	chr 2	29362373	29362949	+	2	522	148
LNC_001723	intronic_lncRNA	chr 2	29566796	29568594	+	8	720	240
LNC_001724	intronic_lncRNA	chr 2	29569722	29574324	+	14	1483	487
LNC_001725	intronic_lncRNA	chr 2	29611646	29617127	+	17	2339	620
LNC_001726	antisense_lncRNA	chr 2	29618197	29619865	+	3	545	69
LNC_001727	antisense_lncRNA	chr 2	29618559	29619865	+	3	796	103
LNC_001728	intronic_lncRNA	chr 2	29639417	29645401	+	7	871	290
LNC_001729	intronic_lncRNA	chr 2	29820766	29824274	+	9	947	273
LNC_001731	intronic_lncRNA	chr 2	30085413	30088191	+	8	835	278
LNC_001734	intronic_lncRNA	chr 2	30314705	30324043	+	8	948	273
LNC_001735	intronic_lncRNA	chr 2	30554876	30556882	+	5	443	146
LNC_001736	intronic_lncRNA	chr 2	30840928	30855402	+	18	2683	882
LNC_001737	intronic_lncRNA	chr 2	30844261	30855402	+	7	1388	403
LNC_001739	intronic_lncRNA	chr 2	31191204	31195474	+	7	518	172
LNC_001741	intronic_lncRNA	chr 2	31232889	31234015	+	5	638	172
LNC_001742	intronic_lncRNA	chr 2	31234145	31236655	+	12	1262	420
LNC_001743	intronic_lncRNA	chr 2	31236771	31238279	+	2	623	98
LNC_001746	lincRNA	chr 2	31363285	31364797	+	4	1309	99
LNC_001747	lincRNA	chr 2	31565393	31566075	+	2	603	105
LNC_001748	antisense_lncRNA	chr 2	31617669	31621127	+	5	458	68
LNC_001752	intronic_lncRNA	chr 2	32059595	32061878	+	7	980	281
LNC_001753	intronic_lncRNA	chr 2	32066013	32067850	+	4	484	142
LNC_001756	intronic_lncRNA	chr 2	32395245	32401487	+	6	609	202
LNC_001758	intronic_lncRNA	chr 2	32837005	32845114	+	10	1327	406
LNC_001759	intronic_lncRNA	chr 2	32845514	32853576	+	12	2388	446
LNC_001760	intronic_lncRNA	chr 2	32860785	32866665	+	9	1191	290
LNC_001761	intronic_lncRNA	chr 2	32935033	32935505	+	2	407	120
LNC_001762	intronic_lncRNA	chr 2	32938070	32938560	+	4	319	106
LNC_001765	intronic_lncRNA	chr 2	33400523	33401047	+	3	357	118
LNC_001767	intronic_lncRNA	chr 2	33468599	33472474	+	14	1926	565
LNC_001768	intronic_lncRNA	chr 2	33589574	33596677	+	6	1929	246
LNC_001769	intronic_lncRNA	chr 2	33786516	33791441	+	9	1001	290
LNC_001772	intronic_lncRNA	chr 2	33925522	33927421	+	7	750	207
LNC_001773	intronic_lncRNA	chr 2	34018190	34020025	+	3	489	106
LNC_001774	intronic_lncRNA	chr 2	34020566	34022655	+	6	653	217
LNC_001775	intronic_lncRNA	chr 2	34024073	34028427	+	7	1439	345
LNC_001776	intronic_lncRNA	chr 2	34053827	34056790	+	9	1052	350
LNC_001777	intronic_lncRNA	chr 2	34360994	34362628	+	5	1037	180
LNC_001778	intronic_lncRNA	chr 2	34409861	34421654	+	15	2031	634
LNC_001782	intronic_lncRNA	chr 2	35044172	35045793	+	6	608	202
LNC_001785	intronic_lncRNA	chr 2	35264301	35265140	+	3	610	111
LNC_001786	intronic_lncRNA	chr 2	35287175	35293218	+	7	722	224
LNC_001787	intronic_lncRNA	chr 2	35435032	35452537	+	23	2532	843
LNC_001788	intronic_lncRNA	chr 2	35440934	35450563	+	11	1078	358
LNC_001790	lincRNA	chr 2	35674630	35675707	+	2	1054	107
LNC_001791	intronic_lncRNA	chr 2	35813372	35815882	+	4	426	130
LNC_001792	intronic_lncRNA	chr 2	35931408	35933001	+	3	266	69
LNC_001793	intronic_lncRNA	chr 2	36028077	36031203	+	5	495	139
LNC_001794	intronic_lncRNA	chr 2	36214473	36215658	+	4	570	190
LNC_001799	intronic_lncRNA	chr 2	36441626	36442167	+	4	381	127
LNC_001801	intronic_lncRNA	chr 2	36557122	36562895	+	10	1145	381
LNC_001802	intronic_lncRNA	chr 2	36579845	36582416	+	11	1850	419
LNC_001803	intronic_lncRNA	chr 2	36582662	36584038	+	5	871	239
LNC_001805	intronic_lncRNA	chr 2	36587017	36587669	+	4	389	129
LNC_001807	intronic_lncRNA	chr 2	36589045	36590020	+	3	302	100
LNC_001809	intronic_lncRNA	chr 2	36790677	36792657	+	6	481	87
LNC_001810	intronic_lncRNA	chr 2	36833445	36836828	+	6	812	217
LNC_001811	intronic_lncRNA	chr 2	37062721	37063856	+	3	391	122
LNC_001812	intronic_lncRNA	chr 2	37160727	37161347	+	3	367	122
LNC_001815	intronic_lncRNA	chr 2	37200191	37203672	+	8	959	319
LNC_001818	intronic_lncRNA	chr 2	37345717	37354577	+	10	1128	213
LNC_001819	lincRNA	chr 2	37372652	37396793	+	2	590	69
LNC_001820	intronic_lncRNA	chr 2	37602359	37604805	+	5	619	205
LNC_001821	intronic_lncRNA	chr 2	37606769	37610381	+	9	959	319
LNC_001823	intronic_lncRNA	chr 2	37707267	37710564	+	5	558	167
LNC_001824	intronic_lncRNA	chr 2	37739135	37742608	+	4	667	147
LNC_001825	lincRNA	chr 2	37874858	37875375	+	3	330	70
LNC_001826	lincRNA	chr 2	37874861	37875375	+	3	317	77
LNC_001827	intronic_lncRNA	chr 2	37917422	37918433	+	3	307	102
LNC_001829	lincRNA	chr 2	37927097	37927489	+	3	249	83
LNC_001830	intronic_lncRNA	chr 2	38151644	38153298	+	8	986	328
LNC_001831	intronic_lncRNA	chr 2	38157530	38159437	+	7	871	246
LNC_001833	intronic_lncRNA	chr 2	38255017	38257996	+	4	726	166
LNC_001834	intronic_lncRNA	chr 2	38529203	38530516	+	3	620	127
LNC_001835	intronic_lncRNA	chr 2	38544564	38544958	+	3	237	77
LNC_001836	intronic_lncRNA	chr 2	38566254	38567913	+	7	919	306
LNC_001839	intronic_lncRNA	chr 2	38776074	38780736	+	8	1317	250
LNC_001840	intronic_lncRNA	chr 2	38817665	38818410	+	5	460	152
LNC_001841	intronic_lncRNA	chr 2	38868599	38870139	+	7	815	271
LNC_001843	intronic_lncRNA	chr 2	38905377	38907920	+	4	547	157
LNC_001845	intronic_lncRNA	chr 2	39031273	39035039	+	16	1681	554
LNC_001846	intronic_lncRNA	chr 2	39051203	39052269	+	5	532	177
LNC_001847	intronic_lncRNA	chr 2	39102895	39107926	+	16	2764	707
LNC_001848	intronic_lncRNA	chr 2	39102895	39107926	+	16	2770	709
LNC_001849	intronic_lncRNA	chr 2	39111197	39113083	+	7	837	261
LNC_001852	intronic_lncRNA	chr 2	39242303	39245384	+	13	1715	501
LNC_001855	intronic_lncRNA	chr 2	39588826	39590333	+	4	451	126
LNC_001858	intronic_lncRNA	chr 2	39745996	39747711	+	8	774	257
LNC_001859	intronic_lncRNA	chr 2	39748526	39749862	+	6	549	182
LNC_001860	intronic_lncRNA	chr 2	39750679	39751213	+	3	349	116
LNC_001865	intronic_lncRNA	chr 2	40013463	40017694	+	13	2200	389
LNC_001866	antisense_lncRNA	chr 2	40277518	40278431	+	2	334	65
LNC_001867	intronic_lncRNA	chr 2	40277518	40294851	+	10	1682	126
LNC_001868	intronic_lncRNA	chr 2	40277518	40294851	+	11	1436	155
LNC_001870	intronic_lncRNA	chr 2	40382063	40384103	+	7	808	269
LNC_001871	intronic_lncRNA	chr 2	40572674	40575295	+	6	1120	278
LNC_001872	intronic_lncRNA	chr 2	40578574	40581765	+	4	518	172
LNC_001873	intronic_lncRNA	chr 2	40664300	40665021	+	3	575	95
LNC_001874	intronic_lncRNA	chr 2	40665328	40668236	+	13	1770	584
LNC_001875	lincRNA	chr 2	40669765	40670190	+	2	366	105
LNC_001878	intronic_lncRNA	chr 2	40716979	40719590	+	8	1020	308
LNC_001879	intronic_lncRNA	chr 2	40756793	40757856	+	5	468	156
LNC_001880	intronic_lncRNA	chr 2	40826249	40827565	+	5	544	180
LNC_001882	antisense_lncRNA	chr 2	40851163	40875769	+	2	304	65
LNC_001883	intronic_lncRNA	chr 2	41039161	41040563	+	7	708	235
LNC_001885	intronic_lncRNA	chr 2	41126261	41127126	+	6	537	178
LNC_001887	intronic_lncRNA	chr 2	41162987	41164499	+	3	400	132
LNC_001889	intronic_lncRNA	chr 2	41209538	41211875	+	8	1184	333
LNC_001890	intronic_lncRNA	chr 2	41215719	41216934	+	3	500	140
LNC_001892	lincRNA	chr 2	41330506	41330968	+	2	275	91
LNC_001893	lincRNA	chr 2	41331636	41332369	+	3	523	141
LNC_001895	intronic_lncRNA	chr 2	41334978	41335762	+	3	497	143
LNC_001896	lincRNA	chr 2	41339526	41340301	+	2	256	84
LNC_001898	lincRNA	chr 2	41570085	41571185	+	2	444	128
LNC_001899	intronic_lncRNA	chr 2	41571653	41574846	+	12	1991	473
LNC_001900	intronic_lncRNA	chr 2	41583748	41586967	+	8	995	331
LNC_001901	lincRNA	chr 2	41764326	41765320	+	2	653	99
LNC_001902	lincRNA	chr 2	41886588	41887752	+	2	685	73
LNC_001903	lincRNA	chr 2	41888046	41888589	+	3	391	61
LNC_001904	lincRNA	chr 2	41986845	41987234	+	2	219	62
LNC_001906	intronic_lncRNA	chr 2	42086078	42110137	+	8	990	249
LNC_001908	intronic_lncRNA	chr 2	42121983	42133588	+	27	3324	980
LNC_001910	intronic_lncRNA	chr 2	42386478	42392393	+	7	1828	332
LNC_001911	intronic_lncRNA	chr 2	42389002	42392393	+	7	1844	327
LNC_001913	intronic_lncRNA	chr 2	42681978	42690295	+	13	1502	464
LNC_001915	intronic_lncRNA	chr 2	42750030	42750680	+	3	213	70
LNC_001916	intronic_lncRNA	chr 2	42755661	42758918	+	6	577	192
LNC_001918	lincRNA	chr 2	42813055	42816156	+	2	581	102
LNC_001919	lincRNA	chr 2	42828167	42835574	+	2	280	82
LNC_001920	antisense_lncRNA	chr 2	42870140	42871669	+	2	1470	106
LNC_001922	intronic_lncRNA	chr 2	43188890	43201568	+	13	5230	560
LNC_001923	intronic_lncRNA	chr 2	43408501	43416527	+	5	375	125
LNC_001924	intronic_lncRNA	chr 2	43565899	43572641	+	14	3890	543
LNC_001925	intronic_lncRNA	chr 2	43565899	43576090	+	14	3924	559
LNC_001927	intronic_lncRNA	chr 2	43718668	43745848	+	5	366	121
LNC_001928	intronic_lncRNA	chr 2	43746369	43747632	+	3	375	103
LNC_001929	lincRNA	chr 2	43785618	43787776	+	4	461	108
LNC_001931	intronic_lncRNA	chr 2	44613591	44620810	+	12	2305	490
LNC_001933	intronic_lncRNA	chr 2	44717665	44718863	+	5	605	182
LNC_001934	intronic_lncRNA	chr 2	45427633	45428130	+	3	243	80
LNC_001935	intronic_lncRNA	chr 2	45430800	45432564	+	6	839	279
LNC_001936	intronic_lncRNA	chr 2	45433976	45434708	+	3	268	89
LNC_001937	intronic_lncRNA	chr 2	45434823	45436191	+	4	821	187
LNC_001940	intronic_lncRNA	chr 2	45732476	45771605	+	15	2116	577
LNC_001941	lincRNA	chr 2	45839253	45848652	+	3	1669	112
LNC_001943	intronic_lncRNA	chr 2	45894357	45897838	+	9	1311	302
LNC_001944	lincRNA	chr 2	45995760	45996259	+	2	422	124
LNC_001945	intronic_lncRNA	chr 2	46022428	46023623	+	3	355	118
LNC_001946	antisense_lncRNA	chr 2	46287850	46291643	+	3	3548	151
LNC_001949	intronic_lncRNA	chr 2	46327936	46329909	+	7	659	219
LNC_001950	intronic_lncRNA	chr 2	46389220	46393578	+	7	1716	378
LNC_001951	intronic_lncRNA	chr 2	46397873	46415791	+	5	3043	310
LNC_001952	antisense_lncRNA	chr 2	46410498	46427153	+	4	490	100
LNC_001953	intronic_lncRNA	chr 2	46541713	46571396	+	11	1786	367
LNC_001955	intronic_lncRNA	chr 2	46613236	46623502	+	6	457	152
LNC_001956	intronic_lncRNA	chr 2	46655558	46661685	+	4	5887	141
LNC_001957	intronic_lncRNA	chr 2	46655582	46663119	+	2	5019	141
LNC_001960	intronic_lncRNA	chr 2	46832670	46834080	+	4	653	217
LNC_001962	intronic_lncRNA	chr 2	46860100	46863734	+	10	1092	354
LNC_001964	intronic_lncRNA	chr 2	47271080	47274163	+	14	1171	390
LNC_001965	intronic_lncRNA	chr 2	21377	35107	-	6	601	105
LNC_001966	antisense_lncRNA	chr 2	226694	240693	-	3	715	75
LNC_001967	intronic_lncRNA	chr 2	236658	283741	-	15	1618	466
LNC_001969	intronic_lncRNA	chr 2	544170	554193	-	9	1317	284
LNC_001970	intronic_lncRNA	chr 2	544170	585478	-	15	2653	284
LNC_001972	intronic_lncRNA	chr 2	585576	675417	-	21	3262	937
LNC_001973	intronic_lncRNA	chr 2	851495	856369	-	3	293	97
LNC_001975	intronic_lncRNA	chr 2	868350	873679	-	6	2274	519
LNC_001976	intronic_lncRNA	chr 2	891293	898372	-	7	1020	229
LNC_001978	intronic_lncRNA	chr 2	1142424	1143341	-	3	684	185
LNC_001979	intronic_lncRNA	chr 2	1182658	1183911	-	5	614	103
LNC_001980	lincRNA	chr 2	1211249	1212154	-	2	639	70
LNC_001981	intronic_lncRNA	chr 2	1223496	1225714	-	9	867	289
LNC_001982	intronic_lncRNA	chr 2	1225866	1228058	-	6	678	189
LNC_001984	intronic_lncRNA	chr 2	1298089	1302053	-	5	2997	126
LNC_001985	intronic_lncRNA	chr 2	1300361	1302053	-	3	1145	102
LNC_001986	antisense_lncRNA	chr 2	1283554	1287541	-	3	767	111
LNC_001987	intronic_lncRNA	chr 2	1290228	1292530	-	3	217	72
LNC_001988	antisense_lncRNA	chr 2	1311984	1318648	-	3	345	85
LNC_001989	intronic_lncRNA	chr 2	1311984	1330024	-	12	2191	531
LNC_001990	intronic_lncRNA	chr 2	1538055	1540292	-	8	1084	332
LNC_001991	intronic_lncRNA	chr 2	1938185	1945604	-	12	1758	585
LNC_001992	intronic_lncRNA	chr 2	1946846	1947503	-	3	279	92
LNC_001993	intronic_lncRNA	chr 2	2118531	2179882	-	9	1673	301
LNC_001994	antisense_lncRNA	chr 2	2389192	2392977	-	2	2684	117
LNC_001996	intronic_lncRNA	chr 2	2398787	2402198	-	11	1070	306
LNC_001997	intronic_lncRNA	chr 2	2482530	2484052	-	5	852	226
LNC_001998	intronic_lncRNA	chr 2	2670970	2673792	-	13	1269	417
LNC_001999	intronic_lncRNA	chr 2	2672179	2676828	-	17	1738	561
LNC_002000	intronic_lncRNA	chr 2	2788632	2789799	-	3	457	126
LNC_002001	intronic_lncRNA	chr 2	2858481	2861684	-	4	406	133
LNC_002002	intronic_lncRNA	chr 2	2861970	2862405	-	2	262	86
LNC_002003	intronic_lncRNA	chr 2	2966164	2975792	-	4	492	147
LNC_002004	intronic_lncRNA	chr 2	2986154	2989876	-	3	665	193
LNC_002005	intronic_lncRNA	chr 2	3019177	3019479	-	2	233	77
LNC_002006	intronic_lncRNA	chr 2	3020434	3021065	-	4	213	71
LNC_002007	intronic_lncRNA	chr 2	3021225	3022523	-	6	662	220
LNC_002008	intronic_lncRNA	chr 2	3100808	3106841	-	4	1149	191
LNC_002009	intronic_lncRNA	chr 2	3137558	3146686	-	12	1725	507
LNC_002010	intronic_lncRNA	chr 2	3436305	3439900	-	6	761	158
LNC_002011	intronic_lncRNA	chr 2	3440001	3443816	-	4	859	157
LNC_002012	lincRNA	chr 2	3445665	3446076	-	2	291	65
LNC_002013	intronic_lncRNA	chr 2	3455891	3460629	-	7	2433	172
LNC_002014	intronic_lncRNA	chr 2	3462179	3471073	-	13	2051	434
LNC_002016	intronic_lncRNA	chr 2	3628749	3629917	-	5	500	145
LNC_002017	lincRNA	chr 2	3832894	3834646	-	2	371	64
LNC_002018	intronic_lncRNA	chr 2	3856038	3857610	-	4	452	135
LNC_002020	intronic_lncRNA	chr 2	3870039	3871933	-	7	1204	279
LNC_002021	intronic_lncRNA	chr 2	3870039	3871933	-	7	1282	305
LNC_002022	intronic_lncRNA	chr 2	4171772	4179028	-	2	235	72
LNC_002024	intronic_lncRNA	chr 2	4189678	4193566	-	8	555	170
LNC_002025	antisense_lncRNA	chr 2	4210401	4212200	-	2	383	91
LNC_002026	intronic_lncRNA	chr 2	4253986	4255843	-	6	976	312
LNC_002028	intronic_lncRNA	chr 2	4341131	4343046	-	5	712	206
LNC_002029	intronic_lncRNA	chr 2	4345812	4346340	-	2	321	101
LNC_002030	lincRNA	chr 2	4411773	4414265	-	2	1916	130
LNC_002031	intronic_lncRNA	chr 2	4417398	4418796	-	3	522	118
LNC_002032	intronic_lncRNA	chr 2	4527241	4539344	-	14	1717	485
LNC_002034	intronic_lncRNA	chr 2	4679851	4681717	-	3	368	122
LNC_002036	intronic_lncRNA	chr 2	4782087	4785879	-	8	1908	397
LNC_002037	intronic_lncRNA	chr 2	4782087	4785879	-	8	1902	395
LNC_002038	intronic_lncRNA	chr 2	4796888	4797263	-	3	229	75
LNC_002039	antisense_lncRNA	chr 2	4816802	4819778	-	2	213	71
LNC_002040	intronic_lncRNA	chr 2	4930319	4934221	-	11	1115	287
LNC_002042	intronic_lncRNA	chr 2	5014795	5016524	-	7	831	276
LNC_002043	intronic_lncRNA	chr 2	5019740	5020158	-	3	261	86
LNC_002044	intronic_lncRNA	chr 2	5022824	5024726	-	5	918	231
LNC_002045	intronic_lncRNA	chr 2	5024930	5025521	-	4	376	124
LNC_002046	intronic_lncRNA	chr 2	5025684	5026453	-	4	582	134
LNC_002047	intronic_lncRNA	chr 2	5028006	5029333	-	6	753	223
LNC_002049	intronic_lncRNA	chr 2	5041251	5045010	-	5	724	215
LNC_002052	lincRNA	chr 2	5183043	5188932	-	2	294	76
LNC_002053	lincRNA	chr 2	5195101	5203501	-	5	577	69
LNC_002054	lincRNA	chr 2	5200846	5203501	-	4	466	69
LNC_002055	antisense_lncRNA	chr 2	5394899	5397998	-	2	461	68
LNC_002056	intronic_lncRNA	chr 2	5481218	5488239	-	5	720	220
LNC_002057	intronic_lncRNA	chr 2	5548972	5551297	-	5	510	170
LNC_002058	intronic_lncRNA	chr 2	5683751	5687371	-	16	1892	496
LNC_002060	intronic_lncRNA	chr 2	5980491	5988780	-	9	1391	230
LNC_002061	intronic_lncRNA	chr 2	5980491	5988780	-	4	909	175
LNC_002062	intronic_lncRNA	chr 2	6001368	6007234	-	16	1897	568
LNC_002064	intronic_lncRNA	chr 2	6010262	6025768	-	21	4699	456
LNC_002065	intronic_lncRNA	chr 2	6011804	6025768	-	22	4476	511
LNC_002066	intronic_lncRNA	chr 2	6038012	6038737	-	4	395	131
LNC_002067	intronic_lncRNA	chr 2	6041348	6042957	-	8	792	263
LNC_002068	intronic_lncRNA	chr 2	6043177	6043521	-	2	268	89
LNC_002069	intronic_lncRNA	chr 2	6111382	6113170	-	6	637	212
LNC_002070	lincRNA	chr 2	6164136	6166876	-	2	1308	100
LNC_002071	lincRNA	chr 2	6165709	6167598	-	2	588	102
LNC_002072	intronic_lncRNA	chr 2	6296432	6297918	-	5	531	177
LNC_002073	intronic_lncRNA	chr 2	6505828	6516701	-	12	1484	453
LNC_002075	lincRNA	chr 2	6609362	6611861	-	3	479	93
LNC_002077	intronic_lncRNA	chr 2	6651533	6655214	-	7	594	198
LNC_002079	intronic_lncRNA	chr 2	6698448	6704388	-	6	822	125
LNC_002081	intronic_lncRNA	chr 2	6760705	6761739	-	4	406	135
LNC_002083	intronic_lncRNA	chr 2	6822850	6824759	-	6	755	213
LNC_002084	intronic_lncRNA	chr 2	6835552	6836812	-	3	353	109
LNC_002088	antisense_lncRNA	chr 2	7217286	7223158	-	2	3540	109
LNC_002089	intronic_lncRNA	chr 2	7227517	7229217	-	4	729	181
LNC_002091	intronic_lncRNA	chr 2	7263332	7266723	-	9	1421	307
LNC_002092	intronic_lncRNA	chr 2	7313071	7313936	-	3	212	70
LNC_002093	antisense_lncRNA	chr 2	7315993	7318889	-	3	751	113
LNC_002095	intronic_lncRNA	chr 2	7321536	7326312	-	7	1263	277
LNC_002099	intronic_lncRNA	chr 2	7380909	7388819	-	10	1081	338
LNC_002104	intronic_lncRNA	chr 2	7580298	7583034	-	10	1260	410
LNC_002105	intronic_lncRNA	chr 2	7583674	7586448	-	7	943	313
LNC_002106	intronic_lncRNA	chr 2	7587475	7588122	-	2	294	88
LNC_002107	intronic_lncRNA	chr 2	7603744	7605991	-	5	998	171
LNC_002108	intronic_lncRNA	chr 2	8016865	8018412	-	5	497	165
LNC_002109	intronic_lncRNA	chr 2	8292463	8293719	-	4	463	112
LNC_002110	intronic_lncRNA	chr 2	8313966	8316372	-	5	908	302
LNC_002111	intronic_lncRNA	chr 2	8313966	8318296	-	6	466	154
LNC_002112	antisense_lncRNA	chr 2	8348654	8351564	-	3	723	105
LNC_002113	lincRNA	chr 2	8351725	8353817	-	2	1953	87
LNC_002116	intronic_lncRNA	chr 2	8380266	8380766	-	2	255	58
LNC_002117	intronic_lncRNA	chr 2	8380955	8384375	-	8	1959	314
LNC_002118	intronic_lncRNA	chr 2	8388014	8390432	-	5	515	113
LNC_002120	intronic_lncRNA	chr 2	8432912	8441296	-	8	1452	414
LNC_002121	intronic_lncRNA	chr 2	8580799	8582206	-	7	698	232
LNC_002122	antisense_lncRNA	chr 2	8588084	8591761	-	2	1225	68
LNC_002123	lincRNA	chr 2	8620917	8621620	-	4	451	50
LNC_002124	intronic_lncRNA	chr 2	8629263	8631538	-	6	917	234
LNC_002125	intronic_lncRNA	chr 2	8677280	8680388	-	4	1702	152
LNC_002129	lincRNA	chr 2	9158353	9161182	-	3	317	96
LNC_002131	intronic_lncRNA	chr 2	9506465	9507497	-	3	295	97
LNC_002132	intronic_lncRNA	chr 2	9510129	9510542	-	2	344	91
LNC_002133	intronic_lncRNA	chr 2	9695979	9696737	-	3	284	94
LNC_002134	intronic_lncRNA	chr 2	9701675	9704580	-	8	1053	350
LNC_002137	intronic_lncRNA	chr 2	9710070	9711533	-	4	716	237
LNC_002140	intronic_lncRNA	chr 2	9739802	9742631	-	5	1974	196
LNC_002141	intronic_lncRNA	chr 2	9960961	9961807	-	4	484	144
LNC_002142	intronic_lncRNA	chr 2	9963008	9965528	-	6	842	210
LNC_002143	intronic_lncRNA	chr 2	10093772	10097492	-	6	1476	239
LNC_002144	intronic_lncRNA	chr 2	10100326	10103370	-	7	846	214
LNC_002145	intronic_lncRNA	chr 2	10103786	10105567	-	5	455	147
LNC_002146	intronic_lncRNA	chr 2	10105728	10106717	-	3	233	68
LNC_002147	intronic_lncRNA	chr 2	10106815	10107890	-	3	322	97
LNC_002148	intronic_lncRNA	chr 2	10108315	10108913	-	3	452	122
LNC_002150	intronic_lncRNA	chr 2	10121536	10124561	-	8	845	281
LNC_002152	intronic_lncRNA	chr 2	10246395	10248625	-	7	634	210
LNC_002163	intronic_lncRNA	chr 2	10887763	10893052	-	7	1104	255
LNC_002164	antisense_lncRNA	chr 2	11003706	11010133	-	2	291	69
LNC_002165	intronic_lncRNA	chr 2	11101524	11105512	-	13	1806	428
LNC_002166	intronic_lncRNA	chr 2	11164136	11167743	-	10	1438	383
LNC_002167	lincRNA	chr 2	11176717	11177585	-	2	472	84
LNC_002168	intronic_lncRNA	chr 2	11288627	11290483	-	3	234	77
LNC_002169	intronic_lncRNA	chr 2	11300118	11303186	-	10	1622	402
LNC_002170	antisense_lncRNA	chr 2	11314922	11319713	-	4	346	76
LNC_002172	intronic_lncRNA	chr 2	11342969	11345390	-	4	922	141
LNC_002173	intronic_lncRNA	chr 2	11498347	11504442	-	3	1072	169
LNC_002175	intronic_lncRNA	chr 2	11596409	11605785	-	9	2149	377
LNC_002176	intronic_lncRNA	chr 2	11612921	11614444	-	2	455	121
LNC_002177	intronic_lncRNA	chr 2	11727663	11730491	-	11	1063	354
LNC_002178	intronic_lncRNA	chr 2	11736369	11737150	-	3	228	75
LNC_002180	intronic_lncRNA	chr 2	11830834	11839849	-	20	2504	773
LNC_002183	intronic_lncRNA	chr 2	11890291	11894262	-	6	819	209
LNC_002184	intronic_lncRNA	chr 2	11902700	11913424	-	9	1099	366
LNC_002185	intronic_lncRNA	chr 2	12513408	12520295	-	8	1008	249
LNC_002189	intronic_lncRNA	chr 2	13109350	13117391	-	5	654	164
LNC_002191	lincRNA	chr 2	13276385	13279682	-	3	607	60
LNC_002193	lincRNA	chr 2	13285788	13287463	-	2	754	58
LNC_002195	lincRNA	chr 2	13285788	13290075	-	3	1222	100
LNC_002197	intronic_lncRNA	chr 2	13346144	13349642	-	2	220	73
LNC_002198	intronic_lncRNA	chr 2	13351424	13352704	-	4	445	148
LNC_002200	intronic_lncRNA	chr 2	13433240	13438747	-	9	1723	466
LNC_002202	intronic_lncRNA	chr 2	13745522	13747023	-	2	265	88
LNC_002205	lincRNA	chr 2	13933224	13938066	-	2	1280	104
LNC_002206	intronic_lncRNA	chr 2	14094742	14102367	-	14	1606	462
LNC_002207	antisense_lncRNA	chr 2	14231064	14236984	-	4	1085	79
LNC_002208	antisense_lncRNA	chr 2	14233707	14237328	-	3	2467	135
LNC_002209	lincRNA	chr 2	14282223	14283445	-	2	1092	128
LNC_002211	intronic_lncRNA	chr 2	14887748	14888140	-	3	264	87
LNC_002213	lincRNA	chr 2	14956434	14958713	-	2	2230	145
LNC_002214	intronic_lncRNA	chr 2	14968883	14976419	-	2	223	74
LNC_002215	intronic_lncRNA	chr 2	14976791	14979324	-	3	785	145
LNC_002217	lincRNA	chr 2	14982901	14983938	-	2	988	84
LNC_002218	lincRNA	chr 2	15003613	15006064	-	3	677	110
LNC_002219	lincRNA	chr 2	15115025	15115476	-	2	348	63
LNC_002220	lincRNA	chr 2	15115025	15115476	-	2	352	75
LNC_002222	intronic_lncRNA	chr 2	15469230	15480051	-	8	4105	205
LNC_002223	intronic_lncRNA	chr 2	15504448	15511960	-	14	1916	638
LNC_002224	intronic_lncRNA	chr 2	15534567	15538275	-	8	1096	289
LNC_002226	intronic_lncRNA	chr 2	15813990	15814821	-	4	458	152
LNC_002227	intronic_lncRNA	chr 2	15839947	15854793	-	12	2341	403
LNC_002229	intronic_lncRNA	chr 2	15911892	15915887	-	6	787	261
LNC_002230	intronic_lncRNA	chr 2	15912085	15918060	-	8	1171	389
LNC_002233	lincRNA	chr 2	15960724	15961418	-	2	400	71
LNC_002235	intronic_lncRNA	chr 2	16110445	16111023	-	3	228	76
LNC_002236	intronic_lncRNA	chr 2	16114820	16118168	-	4	329	109
LNC_002238	intronic_lncRNA	chr 2	16119572	16148360	-	12	3070	470
LNC_002240	intronic_lncRNA	chr 2	16614906	16616523	-	3	321	99
LNC_002242	lincRNA	chr 2	16859433	16863274	-	3	3778	118
LNC_002244	intronic_lncRNA	chr 2	17023080	17025335	-	10	982	271
LNC_002245	intronic_lncRNA	chr 2	17036857	17037812	-	2	357	87
LNC_002246	intronic_lncRNA	chr 2	17161722	17165664	-	6	3331	274
LNC_002248	antisense_lncRNA	chr 2	17367993	17374938	-	3	1393	118
LNC_002250	intronic_lncRNA	chr 2	17471146	17473942	-	4	613	149
LNC_002251	intronic_lncRNA	chr 2	17474056	17480635	-	12	1716	467
LNC_002252	intronic_lncRNA	chr 2	17480754	17481254	-	2	446	126
LNC_002254	intronic_lncRNA	chr 2	17491078	17494659	-	10	1408	434
LNC_002255	intronic_lncRNA	chr 2	17494827	17497570	-	9	1334	364
LNC_002256	intronic_lncRNA	chr 2	17708211	17751442	-	16	2078	574
LNC_002257	intronic_lncRNA	chr 2	17795493	17806890	-	9	1121	324
LNC_002258	intronic_lncRNA	chr 2	17795493	17814987	-	11	1631	480
LNC_002259	intronic_lncRNA	chr 2	17846362	17848145	-	3	340	106
LNC_002260	intronic_lncRNA	chr 2	18142437	18148095	-	6	1755	355
LNC_002267	intronic_lncRNA	chr 2	18470332	18470906	-	3	314	104
LNC_002268	intronic_lncRNA	chr 2	18471035	18472333	-	6	521	173
LNC_002270	intronic_lncRNA	chr 2	18532307	18534634	-	6	647	215
LNC_002271	intronic_lncRNA	chr 2	18535574	18537180	-	5	403	134
LNC_002272	antisense_lncRNA	chr 2	18630569	18642462	-	2	290	86
LNC_002273	antisense_lncRNA	chr 2	18630569	18642462	-	2	275	81
LNC_002275	lincRNA	chr 2	18723140	18724358	-	2	1130	124
LNC_002277	intronic_lncRNA	chr 2	18821544	18838852	-	21	3138	885
LNC_002278	lincRNA	chr 2	18843675	18844650	-	2	361	67
LNC_002280	intronic_lncRNA	chr 2	18859409	18860883	-	6	719	239
LNC_002281	intronic_lncRNA	chr 2	18861010	18861422	-	3	302	100
LNC_002282	intronic_lncRNA	chr 2	18874246	18883622	-	6	683	200
LNC_002283	intronic_lncRNA	chr 2	19007446	19012725	-	18	2953	742
LNC_002284	intronic_lncRNA	chr 2	18940285	18941844	-	4	566	122
LNC_002285	intronic_lncRNA	chr 2	19137050	19138821	-	5	767	187
LNC_002287	intronic_lncRNA	chr 2	19226259	19228085	-	3	404	114
LNC_002288	intronic_lncRNA	chr 2	19241681	19244283	-	2	439	126
LNC_002289	antisense_lncRNA	chr 2	19358056	19359107	-	3	760	103
LNC_002292	intronic_lncRNA	chr 2	20367306	20374614	-	15	1750	510
LNC_002294	intronic_lncRNA	chr 2	20464950	20465612	-	4	384	127
LNC_002296	lincRNA	chr 2	20537263	20538130	-	2	847	67
LNC_002298	lincRNA	chr 2	20713690	20715809	-	2	1389	98
LNC_002299	antisense_lncRNA	chr 2	20838205	20852975	-	2	631	59
LNC_002300	antisense_lncRNA	chr 2	20838205	20853059	-	2	686	71
LNC_002301	lincRNA	chr 2	20875611	20883372	-	2	851	103
LNC_002302	antisense_lncRNA	chr 2	20875611	20890336	-	3	1100	103
LNC_002304	antisense_lncRNA	chr 2	20886795	20894143	-	2	451	61
LNC_002305	lincRNA	chr 2	20895543	20900762	-	2	288	64
LNC_002306	lincRNA	chr 2	20937363	20950737	-	4	838	122
LNC_002307	lincRNA	chr 2	20937363	20950737	-	4	668	122
LNC_002312	intronic_lncRNA	chr 2	21919284	21922911	-	6	840	226
LNC_002314	intronic_lncRNA	chr 2	22032641	22034832	-	5	871	166
LNC_002317	intronic_lncRNA	chr 2	22621946	22626032	-	3	420	92
LNC_002320	intronic_lncRNA	chr 2	23093149	23104866	-	3	376	125
LNC_002321	intronic_lncRNA	chr 2	23125356	23146078	-	6	796	264
LNC_002322	intronic_lncRNA	chr 2	23159228	23177575	-	14	1843	573
LNC_002323	intronic_lncRNA	chr 2	23508575	23538613	-	14	1685	510
LNC_002324	intronic_lncRNA	chr 2	23539131	23575889	-	8	909	223
LNC_002329	lincRNA	chr 2	23798244	23802777	-	3	413	82
LNC_002332	intronic_lncRNA	chr 2	24024478	24033777	-	7	1210	310
LNC_002333	lincRNA	chr 2	24195587	24200822	-	3	420	140
LNC_002335	intronic_lncRNA	chr 2	25439236	25467655	-	13	1904	563
LNC_002336	intronic_lncRNA	chr 2	25439876	25467655	-	14	1847	505
LNC_002338	intronic_lncRNA	chr 2	25911833	25930375	-	9	1040	322
LNC_002340	intronic_lncRNA	chr 2	26044599	26045447	-	3	672	190
LNC_002342	lincRNA	chr 2	26188225	26188854	-	3	451	84
LNC_002344	intronic_lncRNA	chr 2	26396397	26406296	-	5	646	143
LNC_002346	lincRNA	chr 2	26858793	26860151	-	3	477	66
LNC_002347	lincRNA	chr 2	26862613	26863642	-	2	791	100
LNC_002354	lincRNA	chr 2	27360966	27365205	-	2	453	109
LNC_002355	intronic_lncRNA	chr 2	27474756	27477632	-	8	686	228
LNC_002356	intronic_lncRNA	chr 2	27479990	27483769	-	7	842	226
LNC_002357	intronic_lncRNA	chr 2	27482796	27483769	-	3	331	83
LNC_002358	intronic_lncRNA	chr 2	27483867	27488117	-	6	1079	224
LNC_002362	antisense_lncRNA	chr 2	27501498	27504301	-	2	503	111
LNC_002363	intronic_lncRNA	chr 2	27681851	27682660	-	3	360	85
LNC_002364	intronic_lncRNA	chr 2	27789831	27791113	-	4	378	119
LNC_002365	antisense_lncRNA	chr 2	27812998	27819385	-	3	437	62
LNC_002366	intronic_lncRNA	chr 2	27821916	27825625	-	6	716	160
LNC_002367	intronic_lncRNA	chr 2	27979490	27981061	-	7	772	256
LNC_002368	intronic_lncRNA	chr 2	28218107	28222758	-	3	272	66
LNC_002369	intronic_lncRNA	chr 2	28223330	28225051	-	6	704	234
LNC_002375	intronic_lncRNA	chr 2	28468344	28473597	-	4	471	149
LNC_002376	intronic_lncRNA	chr 2	28468344	28473597	-	5	604	171
LNC_002378	intronic_lncRNA	chr 2	28691873	28710082	-	10	1661	398
LNC_002379	intronic_lncRNA	chr 2	28714722	28725451	-	9	2036	323
LNC_002380	antisense_lncRNA	chr 2	28724519	28725062	-	2	446	68
LNC_002381	intronic_lncRNA	chr 2	28760377	28777832	-	10	1663	335
LNC_002382	intronic_lncRNA	chr 2	28763019	28769076	-	5	447	124
LNC_002383	intronic_lncRNA	chr 2	28785649	28786533	-	5	499	165
LNC_002390	intronic_lncRNA	chr 2	29353532	29355518	-	3	366	122
LNC_002393	lincRNA	chr 2	29463948	29464506	-	2	445	99
LNC_002395	intronic_lncRNA	chr 2	29703888	29707799	-	13	1633	544
LNC_002398	intronic_lncRNA	chr 2	29916936	29917695	-	3	527	142
LNC_002399	intronic_lncRNA	chr 2	29937290	29938843	-	6	614	204
LNC_002400	intronic_lncRNA	chr 2	29945107	29948450	-	9	795	265
LNC_002405	intronic_lncRNA	chr 2	30205516	30215403	-	18	2348	669
LNC_002406	intronic_lncRNA	chr 2	30334435	30338955	-	10	1456	417
LNC_002408	intronic_lncRNA	chr 2	30572958	30578012	-	10	1044	337
LNC_002410	lincRNA	chr 2	30857602	30860558	-	2	2719	141
LNC_002411	intronic_lncRNA	chr 2	30976321	30990515	-	12	1258	411
LNC_002413	lincRNA	chr 2	31007517	31009467	-	2	859	70
LNC_002416	antisense_lncRNA	chr 2	31038837	31042615	-	2	524	103
LNC_002418	intronic_lncRNA	chr 2	31067761	31124568	-	11	1443	440
LNC_002419	intronic_lncRNA	chr 2	31084843	31124600	-	9	1099	315
LNC_002420	intronic_lncRNA	chr 2	31111603	31124967	-	12	1920	466
LNC_002421	intronic_lncRNA	chr 2	31087579	31089431	-	3	227	75
LNC_002422	intronic_lncRNA	chr 2	31224030	31226343	-	4	643	137
LNC_002424	intronic_lncRNA	chr 2	31526800	31529232	-	11	1277	405
LNC_002425	intronic_lncRNA	chr 2	31601956	31603345	-	6	532	177
LNC_002426	intronic_lncRNA	chr 2	31604133	31607993	-	9	1394	456
LNC_002427	intronic_lncRNA	chr 2	31609760	31610527	-	4	518	172
LNC_002428	lincRNA	chr 2	31845542	31845886	-	2	260	85
LNC_002429	intronic_lncRNA	chr 2	32083708	32086170	-	9	1565	397
LNC_002431	intronic_lncRNA	chr 2	32182687	32186376	-	8	882	294
LNC_002432	intronic_lncRNA	chr 2	32186774	32188069	-	5	540	140
LNC_002433	intronic_lncRNA	chr 2	32188222	32189980	-	7	751	249
LNC_002434	intronic_lncRNA	chr 2	32191108	32191880	-	4	465	155
LNC_002435	intronic_lncRNA	chr 2	32192500	32195067	-	7	1008	335
LNC_002437	intronic_lncRNA	chr 2	32356432	32358155	-	3	455	94
LNC_002438	lincRNA	chr 2	32358221	32360887	-	2	920	72
LNC_002439	lincRNA	chr 2	32358720	32359024	-	2	280	86
LNC_002440	intronic_lncRNA	chr 2	32364973	32372059	-	9	2170	429
LNC_002441	antisense_lncRNA	chr 2	32459094	32466846	-	3	1987	169
LNC_002442	antisense_lncRNA	chr 2	32459094	32469626	-	2	1177	109
LNC_002443	antisense_lncRNA	chr 2	32459094	32472732	-	2	431	82
LNC_002445	intronic_lncRNA	chr 2	32714552	32716623	-	6	607	201
LNC_002448	intronic_lncRNA	chr 2	32891328	32892213	-	2	709	99
LNC_002452	lincRNA	chr 2	33096388	33098630	-	2	1358	81
LNC_002453	lincRNA	chr 2	33181443	33182444	-	2	306	88
LNC_002455	intronic_lncRNA	chr 2	33684136	33685212	-	2	365	103
LNC_002456	intronic_lncRNA	chr 2	33814714	33862726	-	15	2513	533
LNC_002458	intronic_lncRNA	chr 2	33908838	33910955	-	7	777	210
LNC_002460	intronic_lncRNA	chr 2	34040460	34043921	-	2	326	108
LNC_002464	lincRNA	chr 2	34669804	34670371	-	2	252	83
LNC_002466	intronic_lncRNA	chr 2	34884448	34892716	-	5	827	100
LNC_002467	intronic_lncRNA	chr 2	34886204	34892768	-	3	639	81
LNC_002469	intronic_lncRNA	chr 2	35061146	35061713	-	3	372	110
LNC_002470	intronic_lncRNA	chr 2	35266435	35273528	-	5	460	140
LNC_002471	intronic_lncRNA	chr 2	35624620	35625224	-	5	336	102
LNC_002472	intronic_lncRNA	chr 2	35629200	35630376	-	6	666	221
LNC_002474	intronic_lncRNA	chr 2	35771011	35775968	-	6	531	159
LNC_002475	intronic_lncRNA	chr 2	35818341	35819154	-	4	547	135
LNC_002477	intronic_lncRNA	chr 2	35825096	35825596	-	3	360	120
LNC_002479	intronic_lncRNA	chr 2	36511522	36537497	-	11	1283	427
LNC_002480	intronic_lncRNA	chr 2	36537736	36553896	-	19	2113	635
LNC_002483	antisense_lncRNA	chr 2	36626394	36628863	-	2	719	104
LNC_002484	intronic_lncRNA	chr 2	36691507	36698112	-	8	890	283
LNC_002485	intronic_lncRNA	chr 2	36704069	36709130	-	12	1536	443
LNC_002486	intronic_lncRNA	chr 2	36779529	36785014	-	4	473	101
LNC_002487	intronic_lncRNA	chr 2	36783271	36785014	-	3	432	93
LNC_002488	intronic_lncRNA	chr 2	37021142	37025913	-	7	805	267
LNC_002489	antisense_lncRNA	chr 2	37026681	37028646	-	2	387	129
LNC_002490	intronic_lncRNA	chr 2	37096311	37110221	-	6	639	205
LNC_002491	intronic_lncRNA	chr 2	37096311	37113977	-	12	1387	455
LNC_002494	intronic_lncRNA	chr 2	37361293	37362495	-	7	716	238
LNC_002495	intronic_lncRNA	chr 2	37364675	37366257	-	4	807	163
LNC_002496	lincRNA	chr 2	37372653	37396440	-	2	236	63
LNC_002497	intronic_lncRNA	chr 2	37392265	37449399	-	24	2953	870
LNC_002498	antisense_lncRNA	chr 2	37430312	37431345	-	2	969	75
LNC_002500	lincRNA	chr 2	37459733	37460315	-	2	526	79
LNC_002503	intronic_lncRNA	chr 2	37506306	37508809	-	4	570	123
LNC_002506	lincRNA	chr 2	37874780	37875398	-	3	431	75
LNC_002507	lincRNA	chr 2	37874780	37875398	-	3	421	77
LNC_002510	intronic_lncRNA	chr 2	38026843	38037120	-	7	1309	290
LNC_002511	intronic_lncRNA	chr 2	38040228	38044043	-	10	997	306
LNC_002512	intronic_lncRNA	chr 2	38047608	38049871	-	6	858	209
LNC_002514	intronic_lncRNA	chr 2	38171209	38186275	-	8	1333	434
LNC_002516	intronic_lncRNA	chr 2	38217981	38223321	-	9	1001	331
LNC_002517	intronic_lncRNA	chr 2	38222397	38223311	-	5	400	133
LNC_002518	intronic_lncRNA	chr 2	38439029	38440698	-	6	570	189
LNC_002519	intronic_lncRNA	chr 2	38445978	38446709	-	4	441	112
LNC_002521	intronic_lncRNA	chr 2	38505641	38506809	-	3	297	99
LNC_002523	antisense_lncRNA	chr 2	38513991	38516242	-	4	375	57
LNC_002524	intronic_lncRNA	chr 2	38538263	38540460	-	9	785	261
LNC_002526	intronic_lncRNA	chr 2	38546148	38549700	-	14	1556	497
LNC_002527	intronic_lncRNA	chr 2	38568618	38569430	-	3	471	147
LNC_002530	intronic_lncRNA	chr 2	38620470	38622730	-	4	472	99
LNC_002537	lincRNA	chr 2	38935950	38939134	-	3	1470	125
LNC_002539	lincRNA	chr 2	38949928	38952725	-	5	1528	90
LNC_002540	intronic_lncRNA	chr 2	39061098	39086344	-	12	4060	312
LNC_002541	intronic_lncRNA	chr 2	39061098	39086344	-	12	3970	587
LNC_002542	intronic_lncRNA	chr 2	39095509	39096871	-	5	390	130
LNC_002544	intronic_lncRNA	chr 2	39119605	39122635	-	10	1599	519
LNC_002545	intronic_lncRNA	chr 2	39128334	39132508	-	14	2057	568
LNC_002547	intronic_lncRNA	chr 2	39409063	39418773	-	3	472	115
LNC_002548	intronic_lncRNA	chr 2	39499953	39559460	-	27	3097	670
LNC_002550	intronic_lncRNA	chr 2	39699913	39709322	-	14	1524	501
LNC_002551	intronic_lncRNA	chr 2	39717263	39719825	-	3	1394	124
LNC_002552	intronic_lncRNA	chr 2	39717263	39719825	-	4	1469	149
LNC_002553	intronic_lncRNA	chr 2	39943565	39944010	-	2	391	91
LNC_002554	intronic_lncRNA	chr 2	39944838	39947521	-	2	789	262
LNC_002555	intronic_lncRNA	chr 2	39948124	39950038	-	5	635	157
LNC_002560	intronic_lncRNA	chr 2	39978595	39980202	-	7	605	201
LNC_002561	intronic_lncRNA	chr 2	40299696	40305308	-	8	790	263
LNC_002563	intronic_lncRNA	chr 2	40349825	40350939	-	2	818	164
LNC_002566	intronic_lncRNA	chr 2	40835576	40838050	-	3	386	125
LNC_002568	intronic_lncRNA	chr 2	40842829	40847776	-	13	1186	394
LNC_002569	lincRNA	chr 2	40881713	40882177	-	2	407	85
LNC_002570	antisense_lncRNA	chr 2	40913160	40913800	-	2	487	93
LNC_002572	intronic_lncRNA	chr 2	41015601	41016648	-	3	857	179
LNC_002573	intronic_lncRNA	chr 2	41023554	41030032	-	7	863	229
LNC_002576	intronic_lncRNA	chr 2	41166850	41167665	-	3	248	82
LNC_002580	intronic_lncRNA	chr 2	41206769	41209227	-	5	804	191
LNC_002581	intronic_lncRNA	chr 2	41296541	41299344	-	3	408	135
LNC_002582	intronic_lncRNA	chr 2	41338769	41339263	-	2	433	88
LNC_002583	intronic_lncRNA	chr 2	41395016	41396703	-	2	426	121
LNC_002584	intronic_lncRNA	chr 2	41402664	41403150	-	3	349	115
LNC_002585	intronic_lncRNA	chr 2	41406037	41408806	-	6	652	122
LNC_002587	intronic_lncRNA	chr 2	41591223	41595441	-	9	1064	337
LNC_002588	intronic_lncRNA	chr 2	41591223	41595470	-	9	1087	335
LNC_002589	intronic_lncRNA	chr 2	41662361	41707206	-	6	517	172
LNC_002590	intronic_lncRNA	chr 2	41674619	41715825	-	18	4418	748
LNC_002591	intronic_lncRNA	chr 2	41795276	41796056	-	5	416	138
LNC_002592	intronic_lncRNA	chr 2	41798178	41800359	-	9	1032	166
LNC_002594	intronic_lncRNA	chr 2	41991840	41999958	-	6	778	194
LNC_002595	antisense_lncRNA	chr 2	42079125	42086083	-	2	442	75
LNC_002596	intronic_lncRNA	chr 2	42382544	42383703	-	5	333	110
LNC_002597	lincRNA	chr 2	42470031	42472703	-	2	1406	106
LNC_002598	intronic_lncRNA	chr 2	42472785	42479211	-	12	1643	496
LNC_002600	intronic_lncRNA	chr 2	42787827	42791036	-	5	798	207
LNC_002601	antisense_lncRNA	chr 2	42804116	42816101	-	2	820	136
LNC_002602	antisense_lncRNA	chr 2	42804116	42823988	-	3	867	134
LNC_002603	lincRNA	chr 2	42813330	42816101	-	2	1489	143
LNC_002604	lincRNA	chr 2	42813330	42816101	-	3	1904	143
LNC_002605	lincRNA	chr 2	42819232	42824415	-	3	579	117
LNC_002606	lincRNA	chr 2	42806113	42808189	-	2	957	130
LNC_002607	lincRNA	chr 2	42825365	42829005	-	3	2324	133
LNC_002609	intronic_lncRNA	chr 2	43178522	43179208	-	4	425	141
LNC_002611	intronic_lncRNA	chr 2	43185313	43186295	-	3	485	129
LNC_002613	lincRNA	chr 2	43374390	43374741	-	2	292	97
LNC_002614	intronic_lncRNA	chr 2	43425260	43426893	-	4	720	151
LNC_002615	intronic_lncRNA	chr 2	43427000	43432268	-	9	2399	405
LNC_002616	intronic_lncRNA	chr 2	43432513	43432990	-	2	363	81
LNC_002617	lincRNA	chr 2	43563820	43564474	-	2	353	68
LNC_002619	intronic_lncRNA	chr 2	44149931	44152731	-	8	813	270
LNC_002620	intronic_lncRNA	chr 2	44153894	44155224	-	7	669	222
LNC_002621	intronic_lncRNA	chr 2	44155596	44158275	-	4	506	165
LNC_002623	intronic_lncRNA	chr 2	44472268	44474171	-	4	528	175
LNC_002624	intronic_lncRNA	chr 2	44475463	44476958	-	4	394	130
LNC_002625	intronic_lncRNA	chr 2	44477498	44480640	-	3	684	90
LNC_002627	intronic_lncRNA	chr 2	44671230	44674848	-	9	1172	336
LNC_002628	intronic_lncRNA	chr 2	44978324	44996781	-	14	1832	509
LNC_002631	intronic_lncRNA	chr 2	45071586	45075579	-	10	1176	355
LNC_002635	intronic_lncRNA	chr 2	45286934	45319586	-	6	1673	236
LNC_002636	intronic_lncRNA	chr 2	45705309	45710782	-	8	1263	358
LNC_002637	intronic_lncRNA	chr 2	45774714	45777757	-	10	1049	349
LNC_002638	intronic_lncRNA	chr 2	45786136	45788544	-	3	207	69
LNC_002640	intronic_lncRNA	chr 2	45807765	45808574	-	4	645	147
LNC_002641	intronic_lncRNA	chr 2	45826414	45828894	-	7	726	241
LNC_002642	lincRNA	chr 2	45843800	45846258	-	2	1559	131
LNC_002643	intronic_lncRNA	chr 2	45937295	45937655	-	2	302	95
LNC_002644	intronic_lncRNA	chr 2	45938995	45940925	-	4	650	143
LNC_002645	lincRNA	chr 2	45995789	45996211	-	2	345	108
LNC_002646	intronic_lncRNA	chr 2	46026031	46038588	-	10	1118	319
LNC_002647	intronic_lncRNA	chr 2	46119875	46122560	-	8	923	307
LNC_002648	intronic_lncRNA	chr 2	46124747	46126297	-	6	739	246
LNC_002649	intronic_lncRNA	chr 2	46126665	46127691	-	4	374	124
LNC_002650	antisense_lncRNA	chr 2	46133269	46257920	-	2	429	80
LNC_002651	lincRNA	chr 2	46141098	46257894	-	3	447	66
LNC_002653	intronic_lncRNA	chr 2	46673071	46679752	-	5	614	194
LNC_002654	lincRNA	chr 2	46970445	46970836	-	2	313	86
LNC_002657	antisense_lncRNA	chr 2	47284670	47285321	-	2	433	144
LNC_002662	intronic_lncRNA	chr 3	160403	162337	+	6	648	216
LNC_002666	intronic_lncRNA	chr 3	365041	372841	+	11	1153	384
LNC_002667	intronic_lncRNA	chr 3	519042	520394	+	2	346	67
LNC_002669	intronic_lncRNA	chr 3	590299	596140	+	6	913	218
LNC_002670	intronic_lncRNA	chr 3	590299	596140	+	6	856	199
LNC_002671	lincRNA	chr 3	782835	787132	+	7	637	118
LNC_002672	lincRNA	chr 3	783888	789875	+	5	638	86
LNC_002673	lincRNA	chr 3	788373	793521	+	4	538	80
LNC_002674	intronic_lncRNA	chr 3	922208	929462	+	13	1646	495
LNC_002675	intronic_lncRNA	chr 3	931203	933114	+	4	653	214
LNC_002677	intronic_lncRNA	chr 3	972781	976066	+	7	1112	258
LNC_002679	antisense_lncRNA	chr 3	1120666	1160207	+	3	872	78
LNC_002680	intronic_lncRNA	chr 3	1166465	1168633	+	6	554	153
LNC_002681	intronic_lncRNA	chr 3	1222551	1223959	+	5	665	181
LNC_002682	intronic_lncRNA	chr 3	1225711	1232267	+	11	1313	437
LNC_002683	intronic_lncRNA	chr 3	1243802	1252230	+	21	3733	1012
LNC_002685	intronic_lncRNA	chr 3	1330574	1346645	+	23	2661	886
LNC_002686	intronic_lncRNA	chr 3	1347414	1348125	+	3	332	86
LNC_002687	intronic_lncRNA	chr 3	1348236	1349495	+	3	276	53
LNC_002688	intronic_lncRNA	chr 3	1445471	1456726	+	5	1185	127
LNC_002689	lincRNA	chr 3	1465997	1466810	+	4	349	102
LNC_002690	intronic_lncRNA	chr 3	1683322	1691918	+	5	1010	237
LNC_002692	intronic_lncRNA	chr 3	1861418	1862847	+	6	645	192
LNC_002694	intronic_lncRNA	chr 3	2032478	2033999	+	7	992	264
LNC_002696	intronic_lncRNA	chr 3	2045232	2046757	+	6	856	232
LNC_002697	intronic_lncRNA	chr 3	2049175	2050966	+	7	639	213
LNC_002699	intronic_lncRNA	chr 3	2378210	2380527	+	6	892	231
LNC_002700	intronic_lncRNA	chr 3	2380664	2381604	+	3	332	97
LNC_002701	intronic_lncRNA	chr 3	2381853	2383499	+	5	609	202
LNC_002702	lincRNA	chr 3	2552372	2554460	+	3	366	54
LNC_002703	lincRNA	chr 3	2552372	2554460	+	4	471	66
LNC_002704	lincRNA	chr 3	2561717	2562139	+	2	363	79
LNC_002705	intronic_lncRNA	chr 3	2590464	2595339	+	10	2162	366
LNC_002706	intronic_lncRNA	chr 3	2726932	2729114	+	5	510	169
LNC_002710	intronic_lncRNA	chr 3	2901168	2901535	+	3	229	76
LNC_002711	intronic_lncRNA	chr 3	2901793	2902380	+	2	502	167
LNC_002713	intronic_lncRNA	chr 3	3071019	3075775	+	6	702	210
LNC_002715	intronic_lncRNA	chr 3	3353595	3373710	+	14	2168	554
LNC_002717	intronic_lncRNA	chr 3	3374322	3374763	+	3	283	94
LNC_002718	intronic_lncRNA	chr 3	3478969	3480134	+	5	659	154
LNC_002719	antisense_lncRNA	chr 3	3546386	3548903	+	3	411	44
LNC_002721	intronic_lncRNA	chr 3	3741831	3743351	+	5	580	192
LNC_002722	intronic_lncRNA	chr 3	3744070	3744845	+	4	280	93
LNC_002723	lincRNA	chr 3	3805694	3806533	+	2	378	68
LNC_002727	intronic_lncRNA	chr 3	3890201	3891296	+	3	534	166
LNC_002728	lincRNA	chr 3	3923773	3927150	+	3	487	72
LNC_002730	intronic_lncRNA	chr 3	4079613	4085946	+	14	2461	272
LNC_002733	intronic_lncRNA	chr 3	4711116	4714637	+	9	1564	290
LNC_002734	intronic_lncRNA	chr 3	4852048	4879542	+	9	1026	251
LNC_002735	intronic_lncRNA	chr 3	4892679	4896054	+	10	1298	369
LNC_002736	intronic_lncRNA	chr 3	4963798	4968210	+	10	1306	435
LNC_002737	antisense_lncRNA	chr 3	4985066	4997538	+	3	2611	164
LNC_002738	intronic_lncRNA	chr 3	4994741	4999696	+	4	647	129
LNC_002739	antisense_lncRNA	chr 3	4998777	5010439	+	2	693	81
LNC_002740	antisense_lncRNA	chr 3	5002912	5011154	+	4	679	103
LNC_002741	intronic_lncRNA	chr 3	5032612	5034916	+	3	474	128
LNC_002742	intronic_lncRNA	chr 3	5035984	5037326	+	3	320	106
LNC_002743	intronic_lncRNA	chr 3	5127544	5128764	+	3	596	122
LNC_002744	intronic_lncRNA	chr 3	5128932	5130298	+	3	727	125
LNC_002745	intronic_lncRNA	chr 3	5130539	5134093	+	11	1146	381
LNC_002746	intronic_lncRNA	chr 3	5148900	5163902	+	24	3122	1040
LNC_002747	lincRNA	chr 3	5177356	5179155	+	3	427	113
LNC_002748	lincRNA	chr 3	5212152	5215848	+	3	299	68
LNC_002749	intronic_lncRNA	chr 3	5263496	5270298	+	3	783	104
LNC_002751	intronic_lncRNA	chr 3	5312182	5312798	+	2	257	67
LNC_002752	intronic_lncRNA	chr 3	5329279	5336685	+	14	1606	462
LNC_002753	intronic_lncRNA	chr 3	5367100	5368374	+	4	636	171
LNC_002754	intronic_lncRNA	chr 3	5423257	5427889	+	3	1231	136
LNC_002755	intronic_lncRNA	chr 3	5469490	5479924	+	5	1865	153
LNC_002756	intronic_lncRNA	chr 3	5589003	5591210	+	4	1621	327
LNC_002757	intronic_lncRNA	chr 3	5595417	5598905	+	11	1614	375
LNC_002758	intronic_lncRNA	chr 3	5611757	5618059	+	17	2081	693
LNC_002760	intronic_lncRNA	chr 3	5647440	5649180	+	4	935	311
LNC_002763	intronic_lncRNA	chr 3	5658011	5658727	+	3	324	108
LNC_002764	antisense_lncRNA	chr 3	5697963	5704964	+	2	681	65
LNC_002766	lincRNA	chr 3	5700525	5701195	+	3	495	97
LNC_002769	lincRNA	chr 3	5861411	5862536	+	4	615	80
LNC_002772	intronic_lncRNA	chr 3	5944966	5947761	+	4	398	132
LNC_002774	intronic_lncRNA	chr 3	5969117	5969879	+	3	484	110
LNC_002776	intronic_lncRNA	chr 3	5971617	5976259	+	13	1255	418
LNC_002778	intronic_lncRNA	chr 3	6130081	6137793	+	14	1393	463
LNC_002779	intronic_lncRNA	chr 3	6199285	6201817	+	3	646	103
LNC_002780	lincRNA	chr 3	6209784	6210470	+	2	345	103
LNC_002781	lincRNA	chr 3	6414508	6415835	+	2	387	91
LNC_002782	intronic_lncRNA	chr 3	6526888	6528532	+	6	628	186
LNC_002784	intronic_lncRNA	chr 3	6613546	6625734	+	5	859	190
LNC_002786	intronic_lncRNA	chr 3	7151745	7155042	+	10	780	259
LNC_002787	intronic_lncRNA	chr 3	7156882	7159715	+	5	405	134
LNC_002790	intronic_lncRNA	chr 3	7229897	7237992	+	18	3027	614
LNC_002795	antisense_lncRNA	chr 3	7682215	7686003	+	6	829	69
LNC_002797	intronic_lncRNA	chr 3	7771687	7773182	+	6	558	185
LNC_002800	intronic_lncRNA	chr 3	8018296	8022057	+	9	1149	382
LNC_002801	intronic_lncRNA	chr 3	8022643	8028407	+	9	1118	308
LNC_002802	intronic_lncRNA	chr 3	8026376	8028407	+	6	636	195
LNC_002803	intronic_lncRNA	chr 3	8082238	8084924	+	3	1142	95
LNC_002804	lincRNA	chr 3	8109341	8111772	+	4	631	116
LNC_002805	intronic_lncRNA	chr 3	8118168	8120848	+	5	701	233
LNC_002806	intronic_lncRNA	chr 3	8122004	8123146	+	5	528	158
LNC_002808	intronic_lncRNA	chr 3	8182712	8183512	+	4	544	181
LNC_002809	intronic_lncRNA	chr 3	8186524	8187493	+	5	741	155
LNC_002810	intronic_lncRNA	chr 3	8188114	8188537	+	3	319	106
LNC_002811	intronic_lncRNA	chr 3	8192209	8192860	+	5	410	136
LNC_002813	antisense_lncRNA	chr 3	8262181	8262871	+	2	576	185
LNC_002814	intronic_lncRNA	chr 3	8316958	8319259	+	7	753	250
LNC_002817	intronic_lncRNA	chr 3	8327031	8328247	+	4	359	114
LNC_002818	intronic_lncRNA	chr 3	8333507	8337086	+	5	610	202
LNC_002819	intronic_lncRNA	chr 3	8341710	8342423	+	2	591	90
LNC_002820	intronic_lncRNA	chr 3	8366532	8367432	+	5	369	123
LNC_002822	intronic_lncRNA	chr 3	8386233	8388741	+	5	1041	313
LNC_002824	intronic_lncRNA	chr 3	8459218	8464204	+	6	775	217
LNC_002825	intronic_lncRNA	chr 3	8470530	8471240	+	4	471	132
LNC_002826	intronic_lncRNA	chr 3	8471897	8474216	+	6	477	158
LNC_002827	intronic_lncRNA	chr 3	8474632	8476520	+	7	795	248
LNC_002828	intronic_lncRNA	chr 3	8480104	8504560	+	8	1382	265
LNC_002829	intronic_lncRNA	chr 3	8527370	8529518	+	8	951	316
LNC_002830	intronic_lncRNA	chr 3	8831019	8831778	+	3	487	149
LNC_002831	intronic_lncRNA	chr 3	8862531	8872455	+	4	507	168
LNC_002832	lincRNA	chr 3	8886715	8887555	+	2	759	81
LNC_002833	intronic_lncRNA	chr 3	9070542	9098095	+	17	2979	639
LNC_002834	intronic_lncRNA	chr 3	9070542	9104318	+	17	2887	652
LNC_002835	intronic_lncRNA	chr 3	9071282	9090230	+	14	1986	569
LNC_002836	antisense_lncRNA	chr 3	9169484	9171093	+	2	588	77
LNC_002837	intronic_lncRNA	chr 3	9670377	9677775	+	9	1005	208
LNC_002838	intronic_lncRNA	chr 3	9697535	9700705	+	5	986	202
LNC_002840	intronic_lncRNA	chr 3	9768345	9771224	+	5	645	194
LNC_002841	intronic_lncRNA	chr 3	9786424	9793879	+	12	1594	470
LNC_002842	intronic_lncRNA	chr 3	9813614	9834463	+	8	1406	231
LNC_002845	intronic_lncRNA	chr 3	9870200	9871475	+	2	259	75
LNC_002846	intronic_lncRNA	chr 3	9909867	9912337	+	10	1414	358
LNC_002847	intronic_lncRNA	chr 3	9910158	9915146	+	18	2221	704
LNC_002848	intronic_lncRNA	chr 3	9929465	9930257	+	2	724	96
LNC_002850	intronic_lncRNA	chr 3	9964908	9965608	+	3	378	119
LNC_002852	intronic_lncRNA	chr 3	10053765	10056015	+	4	589	195
LNC_002853	intronic_lncRNA	chr 3	10173669	10176450	+	7	1183	291
LNC_002855	intronic_lncRNA	chr 3	10381102	10381407	+	2	243	80
LNC_002856	intronic_lncRNA	chr 3	10382623	10385021	+	6	401	133
LNC_002857	intronic_lncRNA	chr 3	10386727	10392768	+	5	403	133
LNC_002858	intronic_lncRNA	chr 3	10393363	10396709	+	9	1102	300
LNC_002859	antisense_lncRNA	chr 3	10398216	10398850	+	3	491	66
LNC_002860	intronic_lncRNA	chr 3	10424699	10426318	+	5	569	109
LNC_002861	lincRNA	chr 3	10459572	10460201	+	2	489	75
LNC_002863	intronic_lncRNA	chr 3	10571303	10579245	+	5	520	151
LNC_002864	intronic_lncRNA	chr 3	10911371	10913339	+	5	1064	233
LNC_002865	intronic_lncRNA	chr 3	11239326	11244250	+	11	1137	364
LNC_002869	intronic_lncRNA	chr 3	11723614	11726541	+	4	897	200
LNC_002870	intronic_lncRNA	chr 3	11738541	11739298	+	3	462	97
LNC_002874	intronic_lncRNA	chr 3	11767945	11769943	+	7	419	139
LNC_002875	intronic_lncRNA	chr 3	11786560	11789746	+	6	836	261
LNC_002878	intronic_lncRNA	chr 3	12343854	12344746	+	2	260	78
LNC_002879	intronic_lncRNA	chr 3	12354877	12356177	+	3	386	128
LNC_002883	intronic_lncRNA	chr 3	12816509	12819780	+	9	1070	355
LNC_002884	intronic_lncRNA	chr 3	12820232	12821901	+	9	981	326
LNC_002885	lincRNA	chr 3	13005524	13010184	+	3	325	97
LNC_002886	lincRNA	chr 3	13046964	13048017	+	4	353	117
LNC_002887	intronic_lncRNA	chr 3	13125302	13137482	+	6	790	253
LNC_002888	lincRNA	chr 3	13150220	13151335	+	3	884	89
LNC_002889	intronic_lncRNA	chr 3	13416534	13420097	+	5	692	202
LNC_002892	intronic_lncRNA	chr 3	13541702	13544075	+	6	656	218
LNC_002893	intronic_lncRNA	chr 3	13544687	13564948	+	7	820	257
LNC_002894	intronic_lncRNA	chr 3	13565943	13573269	+	6	632	205
LNC_002895	intronic_lncRNA	chr 3	13910775	13912677	+	8	748	248
LNC_002896	intronic_lncRNA	chr 3	13994293	14046738	+	26	3106	984
LNC_002897	intronic_lncRNA	chr 3	13994293	14047611	+	26	3341	976
LNC_002898	intronic_lncRNA	chr 3	14149713	14162543	+	5	874	210
LNC_002899	intronic_lncRNA	chr 3	14149713	14162543	+	5	883	213
LNC_002900	intronic_lncRNA	chr 3	14149837	14162543	+	5	789	223
LNC_002901	intronic_lncRNA	chr 3	14156586	14162543	+	3	509	169
LNC_002902	intronic_lncRNA	chr 3	14170851	14171806	+	2	293	79
LNC_002908	intronic_lncRNA	chr 3	15186819	15188919	+	3	468	116
LNC_002909	intronic_lncRNA	chr 3	15224006	15226913	+	6	786	132
LNC_002911	intronic_lncRNA	chr 3	15229703	15231529	+	3	908	157
LNC_002914	intronic_lncRNA	chr 3	15332172	15335588	+	7	709	236
LNC_002915	intronic_lncRNA	chr 3	15336859	15338210	+	7	897	233
LNC_002916	intronic_lncRNA	chr 3	15339415	15340836	+	5	485	161
LNC_002917	intronic_lncRNA	chr 3	15343790	15345334	+	5	670	126
LNC_002918	intronic_lncRNA	chr 3	15353476	15360145	+	8	1230	290
LNC_002919	intronic_lncRNA	chr 3	15657314	15660155	+	3	436	79
LNC_002920	intronic_lncRNA	chr 3	15874210	15877026	+	8	853	253
LNC_002921	intronic_lncRNA	chr 3	15874210	15877026	+	7	1155	250
LNC_002922	intronic_lncRNA	chr 3	15878906	15881152	+	7	751	214
LNC_002926	intronic_lncRNA	chr 3	16557607	16571774	+	18	2068	669
LNC_002927	intronic_lncRNA	chr 3	16576097	16578083	+	6	611	203
LNC_002928	intronic_lncRNA	chr 3	16580860	16583477	+	8	927	309
LNC_002929	intronic_lncRNA	chr 3	16647766	16649702	+	6	644	214
LNC_002930	intronic_lncRNA	chr 3	16650905	16655263	+	9	833	277
LNC_002931	intronic_lncRNA	chr 3	16656326	16656695	+	2	283	94
LNC_002932	intronic_lncRNA	chr 3	17162984	17165466	+	3	668	222
LNC_002934	intronic_lncRNA	chr 3	17281148	17283054	+	6	619	194
LNC_002935	intronic_lncRNA	chr 3	17429775	17432161	+	5	731	199
LNC_002937	intronic_lncRNA	chr 3	17434675	17435759	+	4	298	99
LNC_002938	intronic_lncRNA	chr 3	17457134	17461413	+	7	1223	247
LNC_002939	intronic_lncRNA	chr 3	17477721	17482058	+	7	860	247
LNC_002940	lincRNA	chr 3	17576069	17576980	+	2	618	97
LNC_002941	lincRNA	chr 3	17576069	17576980	+	2	324	91
LNC_002942	lincRNA	chr 3	17576069	17576980	+	2	618	97
LNC_002943	intronic_lncRNA	chr 3	17683073	17685372	+	5	669	152
LNC_002944	intronic_lncRNA	chr 3	17683162	17685372	+	5	574	150
LNC_002945	intronic_lncRNA	chr 3	17790662	17794809	+	7	853	255
LNC_002946	intronic_lncRNA	chr 3	17795952	17796757	+	3	589	196
LNC_002947	intronic_lncRNA	chr 3	17803492	17807061	+	9	866	287
LNC_002948	lincRNA	chr 3	17855021	17856654	+	7	700	202
LNC_002949	intronic_lncRNA	chr 3	17860331	17863092	+	6	585	194
LNC_002950	intronic_lncRNA	chr 3	17895603	17898007	+	7	844	263
LNC_002951	intronic_lncRNA	chr 3	17898244	17899184	+	4	721	157
LNC_002952	lincRNA	chr 3	18129972	18134884	+	5	669	213
LNC_002953	intronic_lncRNA	chr 3	18356462	18358384	+	6	1519	232
LNC_002954	intronic_lncRNA	chr 3	18358491	18360440	+	8	757	251
LNC_002955	intronic_lncRNA	chr 3	18371039	18371765	+	3	528	106
LNC_002957	lincRNA	chr 3	18516534	18522359	+	2	5079	133
LNC_002958	intronic_lncRNA	chr 3	18561975	18564571	+	2	737	136
LNC_002960	intronic_lncRNA	chr 3	18574381	18575832	+	6	653	217
LNC_002962	intronic_lncRNA	chr 3	18722917	18727794	+	4	659	148
LNC_002964	intronic_lncRNA	chr 3	18729211	18731211	+	5	410	136
LNC_002965	intronic_lncRNA	chr 3	18729347	18730183	+	3	705	90
LNC_002966	intronic_lncRNA	chr 3	18731797	18736844	+	6	591	180
LNC_002968	intronic_lncRNA	chr 3	18876620	18877449	+	5	370	122
LNC_002970	intronic_lncRNA	chr 3	18880825	18883101	+	6	707	235
LNC_002972	intronic_lncRNA	chr 3	18889305	18895087	+	10	1079	336
LNC_002973	intronic_lncRNA	chr 3	18932368	18934625	+	5	558	182
LNC_002975	intronic_lncRNA	chr 3	19047853	19076425	+	32	3822	1173
LNC_002978	intronic_lncRNA	chr 3	19174590	19179339	+	7	2453	620
LNC_002979	intronic_lncRNA	chr 3	19174590	19185677	+	11	2508	726
LNC_002980	intronic_lncRNA	chr 3	19203023	19206882	+	7	832	276
LNC_002981	intronic_lncRNA	chr 3	19207567	19211358	+	7	776	258
LNC_002982	lincRNA	chr 3	19274626	19275831	+	3	312	104
LNC_002983	lincRNA	chr 3	19345438	19431356	+	2	439	73
LNC_002984	lincRNA	chr 3	19396755	19397641	+	2	529	52
LNC_002985	lincRNA	chr 3	19396755	19401078	+	2	599	59
LNC_002988	lincRNA	chr 3	19398874	19401078	+	2	417	58
LNC_002990	lincRNA	chr 3	19399544	19401078	+	2	431	58
LNC_002991	intronic_lncRNA	chr 3	19817359	19822153	+	11	1310	424
LNC_002992	intronic_lncRNA	chr 3	19825199	19825918	+	4	365	121
LNC_002993	lincRNA	chr 3	20033606	20033999	+	2	319	104
LNC_002994	lincRNA	chr 3	20106335	20106898	+	2	344	59
LNC_002995	intronic_lncRNA	chr 3	20217575	20227657	+	13	1694	428
LNC_002998	intronic_lncRNA	chr 3	20393613	20399358	+	7	827	231
LNC_002999	intronic_lncRNA	chr 3	20400248	20402077	+	3	327	100
LNC_003000	intronic_lncRNA	chr 3	20692769	20699719	+	10	1255	367
LNC_003003	intronic_lncRNA	chr 3	20856484	20859678	+	3	429	143
LNC_003004	intronic_lncRNA	chr 3	20898176	20898854	+	2	249	82
LNC_003005	intronic_lncRNA	chr 3	20898961	20905624	+	8	856	260
[truncated: 2,848 more rows]

## Sheet: circRNAs
All circRNAs identified in Haemonchus contortus gut
circRNA_ID	Chromosome	Start	End	Strand	Spliced_length	Gene_id	circRNA_type
novel_circ_0003351	chr X	10033312	10033655	-	343	gene.HCON_00169760;	exon
novel_circ_0001439	chr 3	10053738	10054664	-	426	gene.HCON_00072400;	exon
novel_circ_0003352	chr X	10057950	10067694	-	458	gene.HCON_00169760;	exon
novel_circ_0001441	chr 3	10137217	10137844	+	332	gene.HCON_00072500;	exon
novel_circ_0000002	chr 1	1013760	1014334	+	372	gene.HCON_00000800;	exon
novel_circ_0000763	chr 2	10180102	10181164	+	543	gene.HCON_00041330;	exon
novel_circ_0000006	chr 1	10238610	10243339	+	404	gene.HCON_00007940;	exon
novel_circ_0003356	chr X	10244155	10245716	-	449	gene.HCON_00169890;	exon
novel_circ_0002203	chr 4	103788	108365	-	839	gene.HCON_00095890;	exon
novel_circ_0000011	chr 1	1050676	1064116	+	380	gene.HCON_00000820;	exon
novel_circ_0003362	chr X	10534841	10579604	+	462	gene.HCON_00169970;	exon
novel_circ_0002204	chr 4	10535989	10537786	-	236	gene.HCON_00104230;	exon
novel_circ_0002206	chr 4	10537644	10540833	-	286	gene.HCON_00104230;	exon
novel_circ_0001447	chr 3	1060937	1061541	+	364	gene.HCON_00065570;	exon
novel_circ_0003365	chr X	10617327	10617889	+	371	gene.HCON_00169990;	exon
novel_circ_0003366	chr X	1066968	1067381	-	288	gene.HCON_00164410;	exon
novel_circ_0003367	chr X	10714281	10715431	-	399	gene.HCON_00170080;	exon
novel_circ_0003368	chr X	10760428	10761715	-	173	gene.HCON_00170085;	exon
novel_circ_0003370	chr X	10817954	10820497	-	429	gene.HCON_00170085;	exon
novel_circ_0000774	chr 2	1094707	1098607	-	417	gene.HCON_00034310;	exon
novel_circ_0003374	chr X	10973564	10974093	+	460	gene.HCON_00170160;	exon
novel_circ_0003375	chr X	10999871	11003244	+	527	gene.HCON_00170160;	exon
novel_circ_0003379	chr X	11089888	11100991	+	246	gene.HCON_00170280;	exon
novel_circ_0003380	chr X	11099116	11100991	+	421	gene.HCON_00170280;	exon
novel_circ_0003382	chr X	11135121	11139081	+	390	gene.HCON_00170280;	exon
novel_circ_0003384	chr X	11135121	11157197	+	566	gene.HCON_00170280;	exon
novel_circ_0003383	chr X	11135121	11154167	+	376	gene.HCON_00170280;	exon
novel_circ_0003387	chr X	11154043	11157197	+	384	gene.HCON_00170280;	exon
novel_circ_0003389	chr X	11156801	11187125	+	349	gene.HCON_00170280;	exon
novel_circ_0000019	chr 1	11243389	11244508	-	274	gene.HCON_00008830;	exon
novel_circ_0002223	chr 4	11339607	11343720	-	289	gene.HCON_00104820;	exon
novel_circ_0003392	chr X	11456055	11495340	-	506	gene.HCON_00170500;	exon
novel_circ_0003393	chr X	11477023	11495340	-	397	gene.HCON_00170500;	exon
novel_circ_0003395	chr X	11493955	11495340	-	450	gene.HCON_00170500;	exon
novel_circ_0000026	chr 1	11629505	11630495	+	271	gene.HCON_00009050;	exon
novel_circ_0001464	chr 3	11665308	11666397	-	381	gene.HCON_00073700;	exon
novel_circ_0000031	chr 1	12053834	12054788	-	349	gene.HCON_00009250;	exon
novel_circ_0000032	chr 1	12091592	12092087	-	317	gene.HCON_00009250;	exon
novel_circ_0002234	chr 4	12092035	12098842	-	366	gene.HCON_00105400;	exon
novel_circ_0002798	chr 5	12097112	12097438	-	216	gene.HCON_00139960;	exon
novel_circ_0002799	chr 5	1210950	1211698	+	495	gene.HCON_00132010;	exon
novel_circ_0001466	chr 3	12141410	12145412	+	258	gene.HCON_00073990;	exon
novel_circ_0002800	chr 5	1214704	1217332	+	730	gene.HCON_00132010;	exon
novel_circ_0003410	chr X	12340965	12373438	+	537	gene.HCON_00171060;	exon
novel_circ_0003413	chr X	12368805	12373438	+	499	gene.HCON_00171060;	exon
novel_circ_0000792	chr 2	12375054	12376393	+	334	gene.HCON_00043000;	exon
novel_circ_0000041	chr 1	12406000	12412114	-	361	gene.HCON_00009500;	exon
novel_circ_0000042	chr 1	12410444	12412114	-	228	gene.HCON_00009500;	exon
novel_circ_0003421	chr X	12449549	12465828	-	263	gene.HCON_00171110;	exon
novel_circ_0003425	chr X	1247387	1250584	-	687	gene.HCON_00164570;	exon
novel_circ_0001473	chr 3	12544299	12545271	+	298	gene.HCON_00074260;	exon
novel_circ_0001474	chr 3	12544299	12547204	+	414	gene.HCON_00074260;	exon
novel_circ_0003428	chr X	12555848	12568089	-	303	gene.HCON_00171110;	exon
novel_circ_0000048	chr 1	12562244	12568552	+	394	gene.HCON_00009620;	exon
novel_circ_0003431	chr X	12564411	12568089	-	363	gene.HCON_00171110;	exon
novel_circ_0000051	chr 1	12582568	12586017	+	264	gene.HCON_00009620;	exon
novel_circ_0003440	chr X	12688011	12707766	-	374	gene.HCON_00171110;	exon
novel_circ_0001478	chr 3	12690030	12693658	+	185	gene.HCON_00074360;	exon
novel_circ_0001479	chr 3	12699420	12704120	+	434	gene.HCON_00074360;	exon
novel_circ_0000053	chr 1	12782637	12784296	+	376	gene.HCON_00009740;	exon
novel_circ_0003444	chr X	12832905	12841255	-	303	gene.HCON_00171250;	exon
novel_circ_0003445	chr X	12832905	12877631	-	502	gene.HCON_00171250;	exon
novel_circ_0003449	chr X	12901858	12910506	-	387	gene.HCON_00171250;	exon
novel_circ_0003450	chr X	12901858	12926336	-	529	gene.HCON_00171250;	exon
novel_circ_0003453	chr X	12901858	12944831	-	477	gene.HCON_00171250;	exon
novel_circ_0003457	chr X	12944354	12944831	-	304	gene.HCON_00171250;	exon
novel_circ_0002812	chr 5	13083675	13084010	+	255	gene.HCON_00140570;	exon
novel_circ_0001487	chr 3	13216764	13217408	+	291	gene.HCON_00074660;	exon
novel_circ_0003459	chr X	13230298	13262184	+	145	gene.HCON_00171420;	exon
novel_circ_0003460	chr X	13230298	13294007	+	251	gene.HCON_00171420;	exon
novel_circ_0003466	chr X	13292895	13320314	+	417	gene.HCON_00171420;	exon
novel_circ_0002255	chr 4	13317991	13321198	+	598	gene.HCON_00106460;	exon
novel_circ_0003471	chr X	13319684	13320314	+	501	gene.HCON_00171420;	exon
novel_circ_0003474	chr X	13342305	13369685	+	353	gene.HCON_00171420;	exon
novel_circ_0003475	chr X	13353434	13369685	+	403	gene.HCON_00171420;	exon
novel_circ_0003477	chr X	13369362	13369685	+	252	gene.HCON_00171420;	exon
novel_circ_0000805	chr 2	13541898	13542394	+	316	gene.HCON_00043720;	exon
novel_circ_0000806	chr 2	13541898	13544730	+	509	gene.HCON_00043720;	exon
novel_circ_0003480	chr X	13739790	13810807	-	581	gene.HCON_00171720;	exon
novel_circ_0003482	chr X	13773898	13788285	-	388	gene.HCON_00171720;	exon
novel_circ_0003483	chr X	13773898	13808384	-	500	gene.HCON_00171720;	exon
novel_circ_0003484	chr X	13773898	13810807	-	588	gene.HCON_00171720;	exon
novel_circ_0003485	chr X	13787899	13788285	-	312	gene.HCON_00171720;	exon
novel_circ_0003487	chr X	13787899	13810807	-	512	gene.HCON_00171720;	exon
novel_circ_0003488	chr X	13808272	13810807	-	366	gene.HCON_00171720;	exon
novel_circ_0001499	chr 3	14006838	14011913	-	461	gene.HCON_00075270;	exon
novel_circ_0001498	chr 3	14006838	14011507	-	563	gene.HCON_00075270;	exon
novel_circ_0001500	chr 3	14037532	14039174	-	300	gene.HCON_00075270;	exon
novel_circ_0001501	chr 3	14037532	14040141	-	352	gene.HCON_00075270;	exon
novel_circ_0001502	chr 3	14037532	14043895	-	414	gene.HCON_00075270;	exon
novel_circ_0001503	chr 3	14037532	14046736	-	508	gene.HCON_00075270;	exon
novel_circ_0002264	chr 4	14309084	14310032	-	399	gene.HCON_00107110;	exon
novel_circ_0003494	chr X	14545273	14553446	+	426	gene.HCON_00172160;	exon
novel_circ_0003496	chr X	14552157	14553446	+	605	gene.HCON_00172160;	exon
novel_circ_0003498	chr X	14552157	14599372	+	388	gene.HCON_00172160;	exon
novel_circ_0000076	chr 1	14676562	14677621	-	490	gene.HCON_00010890;	exon
novel_circ_0002277	chr 4	146838	147430	-	504	gene.HCON_00095920;	exon
novel_circ_0001521	chr 3	14736134	14746626	+	415	gene.HCON_00075700;	exon
novel_circ_0001522	chr 3	14736134	14753544	+	429	gene.HCON_00075700;	exon
novel_circ_0003502	chr X	14777673	14779447	-	435	gene.HCON_00172340;	exon
novel_circ_0000085	chr 1	14983887	14984438	+	405	gene.HCON_00011090;	exon
novel_circ_0002279	chr 4	15032085	15032594	-	321	gene.HCON_00107740;	exon
novel_circ_0001535	chr 3	15339413	15339901	-	379	gene.HCON_00076180;	exon
novel_circ_0003507	chr X	15650326	15650802	+	351	gene.HCON_00172950;	exon
novel_circ_0003508	chr X	15650326	15657409	+	483	gene.HCON_00172950;	exon
novel_circ_0003511	chr X	15650627	15657409	+	304	gene.HCON_00172950;	exon
novel_circ_0000845	chr 2	15840738	15847682	+	274	gene.HCON_00045040;	exon
novel_circ_0003529	chr X	15853552	15863778	+	676	gene.HCON_00172950;	exon
novel_circ_0001550	chr 3	160388	162376	-	432	gene.HCON_00065000;	exon
novel_circ_0001551	chr 3	16134835	16135516	+	560	gene.HCON_00076810;	exon
novel_circ_0003532	chr X	16246416	16249782	-	471	gene.HCON_00173230;	exon
novel_circ_0003539	chr X	16279869	16287219	-	339	gene.HCON_00173230;	exon
novel_circ_0000099	chr 1	16508105	16508644	+	481	gene.HCON_00012230;	exon
novel_circ_0001559	chr 3	1652791	1664311	+	196	gene.HCON_00065975;	exon
novel_circ_0003555	chr X	1653365	1654025	-	567	gene.HCON_00164851;	exon
novel_circ_0003561	chr X	16604627	16617172	+	508	gene.HCON_00173380;	exon
novel_circ_0003563	chr X	16604627	16638464	+	434	gene.HCON_00173380;	exon
novel_circ_0003567	chr X	16638157	16667098	+	524	gene.HCON_00173380;	exon
novel_circ_0003569	chr X	16658464	16667098	+	295	gene.HCON_00173380;	exon
novel_circ_0001567	chr 3	1687093	1687432	-	281	gene.HCON_00066000;	exon
novel_circ_0003581	chr X	1698071	1699987	+	523	gene.HCON_00164880;	exon
novel_circ_0003586	chr X	17105959	17129684	+	558	gene.HCON_00173800;	exon
novel_circ_0003589	chr X	17129291	17129684	+	339	gene.HCON_00173800;	exon
novel_circ_0003590	chr X	17129291	17138453	+	348	gene.HCON_00173800;	exon
novel_circ_0003592	chr X	17138234	17158512	+	380	gene.HCON_00173800;	exon
novel_circ_0003594	chr X	17186072	17186666	+	430	gene.HCON_00173800;	exon
novel_circ_0003597	chr X	17238633	17241386	+	339	gene.HCON_00173800;	exon
novel_circ_0002290	chr 4	17279979	17280543	-	316	gene.HCON_00109200;	exon
novel_circ_0003611	chr X	17393435	17400213	-	347	gene.HCON_00174030;	exon
novel_circ_0003619	chr X	17482992	17483461	-	345	gene.HCON_00174030;	exon
novel_circ_0000877	chr 2	17763925	17768918	+	702	gene.HCON_00046480;	exon
novel_circ_0002842	chr 5	17773874	17774685	-	420	gene.HCON_00143330;	exon
novel_circ_0000878	chr 2	17783151	17784852	+	179	gene.HCON_00046480;	exon
novel_circ_0000117	chr 1	17784880	17785991	-	365	gene.HCON_00012950;	exon
novel_circ_0000888	chr 2	17801791	17802395	+	402	gene.HCON_00046480;	exon
novel_circ_0000889	chr 2	17806688	17806994	+	255	gene.HCON_00046480;	exon
novel_circ_0001593	chr 3	17876399	17877800	+	386	gene.HCON_00077880;	exon
novel_circ_0000125	chr 1	17935393	17935729	+	264	gene.HCON_00013040;	exon
novel_circ_0000126	chr 1	17943726	17952978	+	414	gene.HCON_00013040;	exon
novel_circ_0000127	chr 1	17966845	17971613	+	461	gene.HCON_00013050;	exon
novel_circ_0003631	chr X	18022464	18043179	-	715	gene.HCON_00174280;	exon
novel_circ_0003629	chr X	18022464	18031596	-	360	gene.HCON_00174280;	exon
novel_circ_0003633	chr X	18031139	18031596	-	350	gene.HCON_00174280;	exon
novel_circ_0003634	chr X	18031139	18037160	-	340	gene.HCON_00174280;	exon
novel_circ_0003635	chr X	18031139	18043179	-	312	gene.HCON_00174280;	exon
novel_circ_0003637	chr X	18037064	18043179	-	99	gene.HCON_00174280;	exon
novel_circ_0003643	chr X	18100643	18141207	-	467	gene.HCON_00174280;	exon
novel_circ_0003645	chr X	18118700	18141207	-	454	gene.HCON_00174280;	exon
novel_circ_0001598	chr 3	1813119	1816527	+	399	gene.HCON_00066060;	exon
novel_circ_0003646	chr X	18140704	18141207	-	316	gene.HCON_00174280;	exon
novel_circ_0001611	chr 3	18190601	18193651	-	275	gene.HCON_00078060;	exon
novel_circ_0001613	chr 3	18228855	18231231	-	447	gene.HCON_00078060;	exon
novel_circ_0001619	chr 3	1823695	1829496	+	874	gene.HCON_00066060;	exon
novel_circ_0003653	chr X	18289215	18308736	+	304	gene.HCON_00174500;	exon
novel_circ_0003655	chr X	18289222	18308736	+	297	gene.HCON_00174500;	exon
novel_circ_0003657	chr X	18308576	18379138	+	351	gene.HCON_00174500;	exon
novel_circ_0000894	chr 2	18344817	18345597	-	298	gene.HCON_00046750;	exon
novel_circ_0000896	chr 2	18367002	18367405	-	324	gene.HCON_00046760;	exon
novel_circ_0000897	chr 2	18367002	18371338	-	297	gene.HCON_00046760;	exon
novel_circ_0000898	chr 2	18370554	18371338	-	356	gene.HCON_00046760;	exon
novel_circ_0002301	chr 4	18435874	18436730	-	508	gene.HCON_00110140;	exon
novel_circ_0003662	chr X	18612097	18636488	-	395	gene.HCON_00174610;	exon
novel_circ_0003668	chr X	18635920	18636488	-	426	gene.HCON_00174610;	exon
novel_circ_0003669	chr X	18635920	18643930	-	569	gene.HCON_00174610;	exon
novel_circ_0003671	chr X	18643513	18643930	-	332	gene.HCON_00174610;	exon
novel_circ_0003672	chr X	18643513	18655512	-	332	gene.HCON_00174610;	exon
novel_circ_0000900	chr 2	18651390	18653888	-	383	gene.HCON_00046980;	exon
novel_circ_0003673	chr X	18673476	18674817	-	503	gene.HCON_00174610;	exon
novel_circ_0000902	chr 2	18695685	18699748	+	478	gene.HCON_00047010;	exon
novel_circ_0000904	chr 2	18739459	18743313	-	188	gene.HCON_00047050;	exon
novel_circ_0001624	chr 3	18773697	18776690	+	470	gene.HCON_00078470;	exon
novel_circ_0000908	chr 2	18832605	18836082	+	538	gene.HCON_00047110;	exon
novel_circ_0001626	chr 3	18890943	18893563	-	431	gene.HCON_00078590;	exon
novel_circ_0002308	chr 4	19050151	19052310	-	212	gene.HCON_00110460;	exon
novel_circ_0002855	chr 5	19061451	19062941	+	395	gene.HCON_00144060;	exon
novel_circ_0003681	chr X	19273571	19274062	-	300	gene.HCON_00174960;	exon
novel_circ_0003694	chr X	19513414	19554296	-	437	gene.HCON_00174960;	exon
novel_circ_0002316	chr 4	19696626	19702484	+	390	gene.HCON_00110910;	exon
novel_circ_0002317	chr 4	19701122	19702484	+	393	gene.HCON_00110910;	exon
novel_circ_0000919	chr 2	19890485	19890914	-	313	gene.HCON_00047720;	exon
novel_circ_0000920	chr 2	19895309	19896742	-	514	gene.HCON_00047720;	exon
novel_circ_0003698	chr X	19982811	19986058	+	415	gene.HCON_00175410;	exon
novel_circ_0001643	chr 3	19991348	20001462	+	409	gene.HCON_00079290;	exon
novel_circ_0001642	chr 3	19991348	19994708	+	196	gene.HCON_00079290;	exon
novel_circ_0000923	chr 2	20023270	20034946	-	572	gene.HCON_00047830;	exon
novel_circ_0000924	chr 2	20024947	20034946	-	541	gene.HCON_00047830;	exon
novel_circ_0000925	chr 2	20026183	20028340	-	396	gene.HCON_00047830;	exon
novel_circ_0000161	chr 1	20034627	20035361	-	187	gene.HCON_00014350;	exon
novel_circ_0000930	chr 2	20038882	20043633	-	497	gene.HCON_00047830;	exon
novel_circ_0003702	chr X	20055271	20098764	+	442	gene.HCON_00175410;	exon
novel_circ_0000162	chr 1	20056075	20056501	+	326	gene.HCON_00014360;	exon
novel_circ_0003714	chr X	20431394	20447009	+	498	gene.HCON_00175580;	exon
novel_circ_0000938	chr 2	20593087	20605626	+	379	gene.HCON_00048000;	exon
novel_circ_0000939	chr 2	20601119	20602972	+	341	gene.HCON_00048000;	exon
novel_circ_0000940	chr 2	20601119	20605626	+	439	gene.HCON_00048000;	exon
novel_circ_0003717	chr X	20797601	20798087	+	338	gene.HCON_00175830;	exon
novel_circ_0003728	chr X	20859782	20860156	+	250	gene.HCON_00175830;	exon
novel_circ_0003730	chr X	20859782	20875025	+	462	gene.HCON_00175830;	exon
novel_circ_0000177	chr 1	2091528	2091735	-	207	gene.HCON_00001680;	exon
novel_circ_0000944	chr 2	20958081	20975914	+	316	gene.HCON_00048240;	exon
novel_circ_0000945	chr 2	20958081	20987296	+	407	gene.HCON_00048240;	exon
novel_circ_0000943	chr 2	20958081	20959135	+	668	gene.HCON_00048240;	exon
novel_circ_0000947	chr 2	20975273	20975914	+	447	gene.HCON_00048240;	exon
novel_circ_0002873	chr 5	21034770	21037411	-	360	gene.HCON_00145110;	exon
novel_circ_0003734	chr X	21038053	21047302	+	554	gene.HCON_00175990;	exon
novel_circ_0003737	chr X	21038053	21082001	+	581	gene.HCON_00175990;	exon
novel_circ_0003747	chr X	21109890	21110415	+	458	gene.HCON_00175990;	exon
novel_circ_0002875	chr 5	21126346	21126851	-	331	gene.HCON_00145210;	exon
novel_circ_0003752	chr X	21143632	21145286	+	153	gene.HCON_00175990;	exon
novel_circ_0001659	chr 3	21183159	21183831	-	425	gene.HCON_00080130;	exon
novel_circ_0003756	chr X	21185420	21190109	+	504	gene.HCON_00175990;	exon
novel_circ_0003758	chr X	21190018	21215171	+	464	gene.HCON_00175990;	exon
novel_circ_0003761	chr X	21190018	21269936	+	366	gene.HCON_00175990;	exon
novel_circ_0002346	chr 4	21231455	21232261	+	445	gene.HCON_00111890;	exon
novel_circ_0003764	chr X	21248567	21249039	+	358	gene.HCON_00175990;	exon
novel_circ_0003765	chr X	21248567	21269936	+	550	gene.HCON_00175990;	exon
novel_circ_0001663	chr 3	21259696	21275741	+	690	gene.HCON_00080210;	exon
novel_circ_0002348	chr 4	21333020	21340055	-	328	gene.HCON_00111980;	exon
novel_circ_0002351	chr 4	2139489	2141409	-	564	gene.HCON_00097600;	exon
novel_circ_0002876	chr 5	21422085	21428600	-	351	gene.HCON_00145270;	exon
novel_circ_0002354	chr 4	21424637	21424973	-	282	gene.HCON_00112080;	exon
novel_circ_0002881	chr 5	21464816	21472746	+	313	gene.HCON_00145280;	exon
novel_circ_0003769	chr X	21480024	21480290	+	208	gene.HCON_00176160;	exon
novel_circ_0003772	chr X	21480024	21526290	+	447	gene.HCON_00176160;	exon
novel_circ_0003770	chr X	21480024	21487112	+	291	gene.HCON_00176160;	exon
novel_circ_0002358	chr 4	21535458	21535982	-	317	gene.HCON_00112160;	exon
novel_circ_0002360	chr 4	21674381	21675253	-	289	gene.HCON_00112260;	exon
novel_circ_0002362	chr 4	21674381	21678525	-	376	gene.HCON_00112260;	exon
novel_circ_0002363	chr 4	21674381	21684870	-	360	gene.HCON_00112260;	exon
novel_circ_0002364	chr 4	21674381	21700141	-	288	gene.HCON_00112260;	exon
novel_circ_0002367	chr 4	21678438	21700141	-	359	gene.HCON_00112260;	exon
novel_circ_0003777	chr X	21787029	21813334	-	341	gene.HCON_00176280;	exon
novel_circ_0003778	chr X	21805630	21813334	-	278	gene.HCON_00176280;	exon
novel_circ_0000960	chr 2	2184394	2184850	+	377	gene.HCON_00035020;	exon
novel_circ_0000961	chr 2	2184394	2184866	+	393	gene.HCON_00035020;	exon
novel_circ_0003783	chr X	21919535	21923997	+	321	gene.HCON_00176310;	exon
novel_circ_0003786	chr X	21952341	21952617	+	276	gene.HCON_00176310;	exon
novel_circ_0003788	chr X	21970648	21971029	+	322	gene.HCON_00176310;	exon
novel_circ_0001675	chr 3	21976804	21977357	+	291	gene.HCON_00080620;	exon
novel_circ_0003790	chr X	22006920	22007584	+	417	gene.HCON_00176310;	exon
novel_circ_0000964	chr 2	22134570	22136851	+	552	gene.HCON_00048950;	exon
novel_circ_0003794	chr X	22214502	22214987	+	429	gene.HCON_00176400;	exon
novel_circ_0002889	chr 5	22239777	22258418	+	322	gene.HCON_00145610;	exon
novel_circ_0003805	chr X	22320290	22320621	+	262	gene.HCON_00176400;	exon
novel_circ_0003807	chr X	22320290	22339894	+	513	gene.HCON_00176400;	exon
novel_circ_0002907	chr 5	22635457	22636202	+	429	gene.HCON_00145770;	exon
novel_circ_0000982	chr 2	23062009	23062951	+	239	gene.HCON_00049400;	exon
novel_circ_0000985	chr 2	23125276	23135624	+	610	gene.HCON_00049420;	exon
novel_circ_0003833	chr X	23126643	23142259	-	487	gene.HCON_00176960;	exon
novel_circ_0000987	chr 2	23144330	23153168	+	671	gene.HCON_00049420;	exon
novel_circ_0000204	chr 1	23447718	23448810	+	295	gene.HCON_00016540;	exon
novel_circ_0003844	chr X	23473314	23519552	-	431	gene.HCON_00177230;	exon
novel_circ_0003846	chr X	23498934	23519552	-	507	gene.HCON_00177230;	exon
novel_circ_0003847	chr X	23498934	23525505	-	347	gene.HCON_00177230;	exon
novel_circ_0000993	chr 2	23518335	23521312	+	382	gene.HCON_00049560;	exon
novel_circ_0002381	chr 4	23527162	23532411	+	242	gene.HCON_00113690;	exon
novel_circ_0000995	chr 2	23548402	23551683	+	535	gene.HCON_00193920;	exon
novel_circ_0000998	chr 2	23551139	23551683	+	417	gene.HCON_00193920;	exon
novel_circ_0001690	chr 3	23996675	24004277	-	347	gene.HCON_00082190;	exon
novel_circ_0001014	chr 2	24103476	24105345	-	320	gene.HCON_00049700;	exon
novel_circ_0001020	chr 2	24218831	24220605	+	357	gene.HCON_00049730;	exon
novel_circ_0002926	chr 5	24252722	24255703	+	236	gene.HCON_00146680;	exon
novel_circ_0002928	chr 5	24270918	24272742	+	502	gene.HCON_00146680;	exon
novel_circ_0001694	chr 3	24367092	24368975	-	644	gene.HCON_00082520;	exon
novel_circ_0001696	chr 3	24367649	24368018	-	309	gene.HCON_00082520;	exon
novel_circ_0002387	chr 4	24423890	24427718	+	341	gene.HCON_00114210;	exon
novel_circ_0003859	chr X	24515525	24516049	+	474	gene.HCON_00177780;	exon
novel_circ_0003860	chr X	24515525	24539679	+	125	gene.HCON_00177780;	exon
novel_circ_0003869	chr X	24539554	24557973	+	296	gene.HCON_00177780;	exon
novel_circ_0003870	chr X	24539554	24564699	+	381	gene.HCON_00177780;	exon
novel_circ_0003877	chr X	24690168	24698973	+	643	gene.HCON_00177780;	exon
novel_circ_0003883	chr X	2470355	2473753	+	562	gene.HCON_00165370;	exon
novel_circ_0003884	chr X	24708229	24721553	+	257	gene.HCON_00177780;	exon
novel_circ_0003886	chr X	24708229	24742305	+	257	gene.HCON_00177780;	exon
novel_circ_0003887	chr X	24708229	24768892	+	487	gene.HCON_00177780;	exon
novel_circ_0003888	chr X	24708229	24794963	+	400	gene.HCON_00177780;	exon
novel_circ_0002930	chr 5	24742263	24743096	-	538	gene.HCON_00146980;	exon
novel_circ_0003895	chr X	24768737	24794963	+	298	gene.HCON_00177780;	exon
novel_circ_0001030	chr 2	24823668	24824122	+	320	gene.HCON_00050210;	exon
novel_circ_0003898	chr X	24848207	24853931	+	530	gene.HCON_00177780;	exon
novel_circ_0003900	chr X	24848436	24853931	+	404	gene.HCON_00177780;	exon
novel_circ_0003901	chr X	24853263	24853931	+	438	gene.HCON_00177780;	exon
novel_circ_0003902	chr X	24853263	24880916	+	462	gene.HCON_00177780;	exon
novel_circ_0003903	chr X	24976402	24989418	-	292	gene.HCON_00178015;	exon
novel_circ_0003906	chr X	24976402	25011064	-	629	gene.HCON_00178015;	exon
novel_circ_0003908	chr X	24989287	24999963	-	366	gene.HCON_00178015;	exon
novel_circ_0003907	chr X	24989287	24997062	-	242	gene.HCON_00178015;	exon
novel_circ_0003913	chr X	24996546	24999963	-	468	gene.HCON_00178015;	exon
novel_circ_0003914	chr X	24996546	25011064	-	570	gene.HCON_00178015;	exon
novel_circ_0003920	chr X	25010962	25081836	-	561	gene.HCON_00178015;	exon
novel_circ_0003924	chr X	25031985	25032411	-	317	gene.HCON_00178015;	exon
novel_circ_0003928	chr X	25052570	25081836	-	628	gene.HCON_00178015;	exon
novel_circ_0003932	chr X	25110862	25176159	-	317	gene.HCON_00178015;	exon
novel_circ_0003934	chr X	2516266	2517216	-	272	gene.HCON_00165400;	exon
novel_circ_0003936	chr X	25175964	25178670	-	340	gene.HCON_00178015;	exon
novel_circ_0003937	chr X	25175964	25188267	-	474	gene.HCON_00178015;	exon
novel_circ_0002934	chr 5	25200531	25206676	-	211	gene.HCON_00147280;	exon
novel_circ_0001706	chr 3	25366028	25368028	-	279	gene.HCON_00083340;	exon
novel_circ_0003949	chr X	25393519	25399055	-	396	gene.HCON_00178260;	exon
novel_circ_0003950	chr X	25398695	25399055	-	306	gene.HCON_00178260;	exon
novel_circ_0002401	chr 4	25404986	25405327	+	276	gene.HCON_00114810;	exon
novel_circ_0003951	chr X	2543726	2549318	-	368	gene.HCON_00165420;	exon
novel_circ_0001043	chr 2	25445640	25457851	+	186	gene.HCON_00050520;	exon
novel_circ_0001041	chr 2	25445640	25448498	+	426	gene.HCON_00050520;	exon
novel_circ_0002402	chr 4	25456365	25456823	+	245	gene.HCON_00114830;	exon
novel_circ_0003953	chr X	25548040	25548352	-	250	gene.HCON_00178370;	exon
novel_circ_0003958	chr X	25563454	25567019	-	527	gene.HCON_00178370;	exon
novel_circ_0003962	chr X	25566712	25567019	-	254	gene.HCON_00178370;	exon
novel_circ_0003970	chr X	25615554	25624666	-	375	gene.HCON_00178370;	exon
novel_circ_0003969	chr X	25615554	25618866	-	325	gene.HCON_00178370;	exon
novel_circ_0002942	chr 5	25755206	25756375	-	222	gene.HCON_00147680;	exon
novel_circ_0000239	chr 1	25816493	25824995	-	487	gene.HCON_00018150;	exon
novel_circ_0003977	chr X	25827390	25828437	+	615	gene.HCON_00178470;	exon
novel_circ_0001053	chr 2	25843297	25843862	+	440	gene.HCON_00050730;	exon
novel_circ_0000245	chr 1	25872672	25873129	-	320	gene.HCON_00192840;	exon
novel_circ_0000246	chr 1	25872674	25873129	-	318	gene.HCON_00192840;	exon
novel_circ_0000254	chr 1	25958212	25961593	-	431	gene.HCON_00018200;	exon
novel_circ_0002408	chr 4	260383	260732	+	282	gene.HCON_00096020;	exon
novel_circ_0003994	chr X	26159722	26163930	-	355	gene.HCON_00178645;	exon
novel_circ_0003995	chr X	26162957	26163930	-	541	gene.HCON_00178645;	exon
novel_circ_0001722	chr 3	26196830	26197594	+	429	gene.HCON_00083950;	exon
novel_circ_0001721	chr 3	26196830	26197499	+	189	gene.HCON_00083950;	exon
novel_circ_0003999	chr X	26235016	26250015	-	250	gene.HCON_00178740;	exon
novel_circ_0004000	chr X	26235016	26250340	-	393	gene.HCON_00178740;	exon
novel_circ_0004002	chr X	26249246	26250340	-	595	gene.HCON_00178740;	exon
novel_circ_0004004	chr X	26278144	26321960	-	349	gene.HCON_00178740;	exon
novel_circ_0004005	chr X	26278144	26327347	-	423	gene.HCON_00178740;	exon
novel_circ_0004011	chr X	26321831	26344817	-	410	gene.HCON_00178740;	exon
novel_circ_0004008	chr X	26321831	26327347	-	527	gene.HCON_00178740;	exon
novel_circ_0004013	chr X	26330167	26330531	-	300	gene.HCON_00178740;	exon
novel_circ_0000259	chr 1	26340161	26340708	+	291	gene.HCON_00018490;	exon
novel_circ_0004015	chr X	26369427	26409766	-	376	gene.HCON_00178740;	exon
novel_circ_0002956	chr 5	26412497	26412824	+	256	gene.HCON_00148120;	exon
novel_circ_0002961	chr 5	26463215	26472759	+	417	gene.HCON_00148120;	exon
novel_circ_0001724	chr 3	26534363	26535123	-	305	gene.HCON_00084100;	exon
novel_circ_0001057	chr 2	26534501	26534912	-	309	gene.HCON_00051160;	exon
novel_circ_0002966	chr 5	26705752	26706102	-	278	gene.HCON_00148240;	exon
novel_circ_0000266	chr 1	26888178	26889430	+	314	gene.HCON_00018780;	exon
novel_circ_0004024	chr X	270332	281278	-	349	gene.HCON_00163960;	exon
novel_circ_0004037	chr X	27140527	27151438	+	158	gene.HCON_00179310;	exon
novel_circ_0002425	chr 4	2723390	2724972	-	443	gene.HCON_00098130;	exon
novel_circ_0002426	chr 4	2725701	2726440	-	364	gene.HCON_00098130;	exon
novel_circ_0002432	chr 4	27404410	27405017	+	479	gene.HCON_00115920;	exon
novel_circ_0002433	chr 4	27404410	27411609	+	577	gene.HCON_00115920;	exon
novel_circ_0001742	chr 3	27565832	27569519	-	257	gene.HCON_00084690;	exon
novel_circ_0001743	chr 3	27565832	27584346	-	378	gene.HCON_00084690;	exon
novel_circ_0002441	chr 4	27660099	27669568	+	472	gene.HCON_00115960;	exon
novel_circ_0002442	chr 4	27660099	27675024	+	510	gene.HCON_00115960;	exon
novel_circ_0002443	chr 4	27668710	27669568	+	289	gene.HCON_00115960;	exon
novel_circ_0004048	chr X	27669869	27681219	-	333	gene.HCON_00179570;	exon
novel_circ_0004049	chr X	27669869	27718668	-	487	gene.HCON_00179570;	exon
novel_circ_0004046	chr X	27669869	27670164	-	213	gene.HCON_00179570;	exon
novel_circ_0002983	chr 5	27718020	27723068	+	300	gene.HCON_00148890;	exon
novel_circ_0002984	chr 5	27759662	27760273	-	356	gene.HCON_00148910;	exon
novel_circ_0004057	chr X	27918734	27977654	+	598	gene.HCON_00179670;	exon
novel_circ_0004058	chr X	27918734	27988516	+	401	gene.HCON_00179670;	exon
novel_circ_0002450	chr 4	27925943	27929663	-	541	gene.HCON_00116100;	exon
novel_circ_0004065	chr X	27958523	27988516	+	510	gene.HCON_00179670;	exon
novel_circ_0004073	chr X	27988237	28002994	+	484	gene.HCON_00179670;	exon
novel_circ_0001074	chr 2	28081464	28081891	-	312	gene.HCON_00052190;	exon
novel_circ_0004077	chr X	28088438	28088820	+	258	gene.HCON_00179670;	exon
novel_circ_0001075	chr 2	28102879	28103548	-	368	gene.HCON_00052200;	exon
novel_circ_0004081	chr X	28131968	28174859	+	349	gene.HCON_00179670;	exon
novel_circ_0004083	chr X	2815486	2819120	-	360	gene.HCON_00165550;	exon
novel_circ_0004085	chr X	28174328	28174859	+	402	gene.HCON_00179670;	exon
novel_circ_0004086	chr X	28174328	28197693	+	619	gene.HCON_00179670;	exon
novel_circ_0002453	chr 4	28254213	28255207	+	368	gene.HCON_00116270;	exon
novel_circ_0002991	chr 5	28315800	28316451	+	444	gene.HCON_00149335;	exon
novel_circ_0002993	chr 5	28315800	28321740	+	647	gene.HCON_00149335;	exon
novel_circ_0002992	chr 5	28315800	28318391	+	267	gene.HCON_00149335;	exon
novel_circ_0004099	chr X	28472510	28476861	+	487	gene.HCON_00180130;	exon
novel_circ_0000290	chr 1	28513740	28528118	+	405	gene.HCON_00020120;	exon
novel_circ_0000291	chr 1	28523096	28528118	+	330	gene.HCON_00020120;	exon
novel_circ_0002457	chr 4	2853180	2856352	+	687	gene.HCON_00098310;	exon
novel_circ_0003000	chr 5	28541749	28542168	+	322	gene.HCON_00149430;	exon
novel_circ_0000292	chr 1	28550253	28552525	+	338	gene.HCON_00020150;	exon
novel_circ_0002463	chr 4	2860003	2861059	+	491	gene.HCON_00098310;	exon
novel_circ_0004106	chr X	28605903	28606290	+	298	gene.HCON_00180130;	exon
novel_circ_0001755	chr 3	28610380	28615627	-	282	gene.HCON_00085340;	exon
novel_circ_0004110	chr X	28619851	28629047	+	356	gene.HCON_00180130;	exon
novel_circ_0004111	chr X	28619851	28635708	+	276	gene.HCON_00180130;	exon
novel_circ_0004119	chr X	28659498	28672060	+	257	gene.HCON_00180130;	exon
novel_circ_0004120	chr X	28659498	28684866	+	338	gene.HCON_00180130;	exon
novel_circ_0002466	chr 4	28713677	28714024	-	106	gene.HCON_00116470;	exon
novel_circ_0001086	chr 2	28718990	28723360	+	284	gene.HCON_00052650;	exon
novel_circ_0002470	chr 4	28721046	28724008	-	446	gene.HCON_00116470;	exon
novel_circ_0001087	chr 2	28721465	28723360	+	362	gene.HCON_00052650;	exon
novel_circ_0001088	chr 2	28727935	28728475	-	403	gene.HCON_00052660;	exon
novel_circ_0004126	chr X	28732603	28757726	+	557	gene.HCON_00180130;	exon
novel_circ_0004127	chr X	28757094	28757726	+	199	gene.HCON_00180130;	exon
novel_circ_0004134	chr X	28801731	28810432	+	372	gene.HCON_00180130;	exon
novel_circ_0004137	chr X	29142864	29145020	+	231	gene.HCON_00180690;	exon
novel_circ_0004139	chr X	29171141	29172580	+	386	gene.HCON_00180690;	exon
novel_circ_0004141	chr X	29172057	29172580	+	223	gene.HCON_00180690;	exon
novel_circ_0004143	chr X	29180747	29181222	+	335	gene.HCON_00180690;	exon
novel_circ_0004146	chr X	29274854	29283849	-	372	gene.HCON_00180710;	exon
novel_circ_0000300	chr 1	29327988	29329278	-	426	gene.HCON_00020770;	exon
novel_circ_0002476	chr 4	29337462	29340290	-	360	gene.HCON_00116870;	exon
novel_circ_0001770	chr 3	29470835	29472790	+	396	gene.HCON_00085890;	exon
novel_circ_0004154	chr X	29642792	29660351	-	453	gene.HCON_00181020;	exon
novel_circ_0004160	chr X	29660240	29677635	-	454	gene.HCON_00181020;	exon
novel_circ_0001777	chr 3	29669680	29670310	-	326	gene.HCON_00086020;	exon
novel_circ_0002489	chr 4	29811248	29811948	+	271	gene.HCON_00117125;	exon
novel_circ_0000305	chr 1	29837795	29838428	-	379	gene.HCON_00021240;	exon
novel_circ_0004167	chr X	29897854	29898538	-	421	gene.HCON_00181230;	exon
novel_circ_0004169	chr X	29943837	29944357	-	196	gene.HCON_00181230;	exon
novel_circ_0004171	chr X	29967363	30003318	-	398	gene.HCON_00181230;	exon
novel_circ_0004170	chr X	29967363	29970030	-	312	gene.HCON_00181230;	exon
novel_circ_0004174	chr X	30438926	30439324	-	310	gene.HCON_00181510;	exon
novel_circ_0000310	chr 1	30481152	30484306	+	330	gene.HCON_00021670;	exon
novel_circ_0001786	chr 3	30532160	30535456	+	340	gene.HCON_00086660;	exon
novel_circ_0001790	chr 3	30624222	30624881	-	305	gene.HCON_00086690;	exon
novel_circ_0004183	chr X	30705398	30722476	+	505	gene.HCON_00181690;	exon
novel_circ_0003012	chr 5	3102583	3102986	-	348	gene.HCON_00133450;	exon
novel_circ_0002498	chr 4	31063793	31064433	+	277	gene.HCON_00117770;	exon
novel_circ_0001793	chr 3	31068901	31070358	-	358	gene.HCON_00087020;	exon
novel_circ_0001796	chr 3	31073598	31074663	-	323	gene.HCON_00087020;	exon
novel_circ_0001797	chr 3	31073598	31079677	-	428	gene.HCON_00087020;	exon
novel_circ_0004195	chr X	31184436	31214246	+	390	gene.HCON_00181940;	exon
novel_circ_0003022	chr 5	31207248	31208790	-	287	gene.HCON_00151040;	exon
novel_circ_0004197	chr X	31213929	31214246	+	267	gene.HCON_00181940;	exon
novel_circ_0000318	chr 1	31303697	31305551	-	410	gene.HCON_00022260;	exon
novel_circ_0004203	chr X	31346557	31366867	+	410	gene.HCON_00182020;	exon
novel_circ_0000320	chr 1	31361251	31366948	+	389	gene.HCON_00022280;	exon
novel_circ_0004204	chr X	31366786	31393748	+	399	gene.HCON_00182020;	exon
novel_circ_0004205	chr X	31393259	31393748	+	318	gene.HCON_00182020;	exon
novel_circ_0004209	chr X	31452190	31453099	+	365	gene.HCON_00182020;	exon
novel_circ_0004210	chr X	31452190	31456129	+	546	gene.HCON_00182020;	exon
novel_circ_0002504	chr 4	31456098	31457471	-	411	gene.HCON_00117940;	exon
novel_circ_0004212	chr X	31471549	31471967	+	272	gene.HCON_00182020;	exon
novel_circ_0004213	chr X	31471549	31495263	+	352	gene.HCON_00182020;	exon
novel_circ_0004214	chr X	31495112	31505422	+	292	gene.HCON_00182020;	exon
novel_circ_0000323	chr 1	31513638	31514740	-	258	gene.HCON_00022370;	exon
novel_circ_0004221	chr X	3162404	3166301	-	398	gene.HCON_00165840;	exon
novel_circ_0001803	chr 3	31637895	31643053	+	368	gene.HCON_00087400;	exon
novel_circ_0000326	chr 1	31753869	31754678	+	301	gene.HCON_00022540;	exon
novel_circ_0002508	chr 4	31886753	31891408	-	390	gene.HCON_00118190;	exon
novel_circ_0002510	chr 4	31939442	31939750	+	250	gene.HCON_00118230;	exon
novel_circ_0004228	chr X	32112116	32148582	+	467	gene.HCON_00182390;	exon
novel_circ_0004233	chr X	32147429	32148582	+	353	gene.HCON_00182390;	exon
novel_circ_0004231	chr X	32112116	32202159	+	234	gene.HCON_00182390;	exon
novel_circ_0004240	chr X	32201538	32214899	+	358	gene.HCON_00182390;	exon
novel_circ_0002513	chr 4	32223885	32224647	-	312	gene.HCON_00118390;	exon
novel_circ_0002514	chr 4	32223885	32225532	-	296	gene.HCON_00118390;	exon
novel_circ_0004249	chr X	32564849	32567176	-	318	gene.HCON_00182650;	exon
novel_circ_0003035	chr 5	32722959	32728942	+	447	gene.HCON_00152200;	exon
novel_circ_0001818	chr 3	32896174	32898466	+	533	gene.HCON_00088220;	exon
novel_circ_0002519	chr 4	32960101	32963136	-	512	gene.HCON_00118710;	exon
novel_circ_0004271	chr X	33116891	33141252	-	516	gene.HCON_00183170;	exon
novel_circ_0004276	chr X	33140243	33141252	-	273	gene.HCON_00183170;	exon
novel_circ_0000349	chr 1	33198111	33200716	+	301	gene.HCON_00023500;	exon
novel_circ_0003041	chr 5	33219199	33226262	-	414	gene.HCON_00152550;	exon
novel_circ_0000354	chr 1	33286640	33291385	+	403	gene.HCON_00023530;	exon
novel_circ_0002532	chr 4	33342077	33346233	+	320	gene.HCON_00119010;	exon
novel_circ_0001824	chr 3	33517876	33521235	-	442	gene.HCON_00088610;	exon
novel_circ_0001835	chr 3	33583587	33584172	-	331	gene.HCON_00088640;	exon
novel_circ_0000360	chr 1	33596607	33600242	-	437	gene.HCON_00023750;	exon
novel_circ_0001852	chr 3	33639874	33640466	-	322	gene.HCON_00088680;	exon
novel_circ_0001854	chr 3	33639874	33652414	-	385	gene.HCON_00088680;	exon
novel_circ_0001862	chr 3	33647421	33652414	-	472	gene.HCON_00088680;	exon
novel_circ_0004289	chr X	33648659	33650401	+	324	gene.HCON_00183440;	exon
novel_circ_0001864	chr 3	33649183	33653213	-	403	gene.HCON_00088680;	exon
novel_circ_0000364	chr 1	33675434	33684501	-	617	gene.HCON_00023830;	exon
novel_circ_0004292	chr X	33766693	33767204	-	303	gene.HCON_00183530;	exon
novel_circ_0001141	chr 2	33986283	33989352	+	290	gene.HCON_00056630;	exon
novel_circ_0000369	chr 1	34014043	34015001	-	450	gene.HCON_00024010;	exon
novel_circ_0002543	chr 4	34078003	34078365	+	264	gene.HCON_00119390;	exon
novel_circ_0002546	chr 4	34096517	34098258	-	380	gene.HCON_00119400;	exon
novel_circ_0002550	chr 4	34166365	34166986	-	319	gene.HCON_00119440;	exon
novel_circ_0004307	chr X	34299243	34333969	+	214	gene.HCON_00183810;	exon
novel_circ_0004303	chr X	34299243	34299755	+	450	gene.HCON_00183810;	exon
novel_circ_0004308	chr X	34338202	34341340	+	351	gene.HCON_00183810;	exon
novel_circ_0001150	chr 2	344670	345959	-	380	gene.HCON_00033790;	exon
novel_circ_0003044	chr 5	34479313	34484323	+	281	gene.HCON_00153190;	exon
novel_circ_0003046	chr 5	34554675	34557594	+	387	gene.HCON_00153230;	exon
novel_circ_0004315	chr X	349853	359012	-	537	gene.HCON_00164010;	exon
novel_circ_0003053	chr 5	35018126	35019722	-	345	gene.HCON_00153580;	exon
novel_circ_0004317	chr X	35042044	35042880	+	230	gene.HCON_00184330;	exon
novel_circ_0004318	chr X	35042044	35044988	+	437	gene.HCON_00184330;	exon
novel_circ_0004322	chr X	35048028	35049316	+	332	gene.HCON_00184330;	exon
novel_circ_0004323	chr X	35081078	35084638	+	523	gene.HCON_00184350;	exon
novel_circ_0004324	chr X	35084282	35084638	+	219	gene.HCON_00184350;	exon
novel_circ_0003056	chr 5	35184651	35185065	-	320	gene.HCON_00153680;	exon
novel_circ_0004335	chr X	3549185	3549523	-	284	gene.HCON_00166110;	exon
novel_circ_0004345	chr X	35649009	35649626	-	256	gene.HCON_00184680;	exon
novel_circ_0003064	chr 5	35707127	35707767	-	246	gene.HCON_00153920;	exon
novel_circ_0000382	chr 1	35738963	35739317	-	302	gene.HCON_00025210;	exon
novel_circ_0004348	chr X	35740247	35741602	-	331	gene.HCON_00184740;	exon
novel_circ_0001898	chr 3	35825645	35827303	-	341	gene.HCON_00090020;	exon
novel_circ_0001165	chr 2	35894221	35896619	-	349	gene.HCON_00057690;	exon
novel_circ_0000387	chr 1	36004611	36008380	+	256	gene.HCON_00025480;	exon
novel_circ_0002560	chr 4	36062401	36065830	+	501	gene.HCON_00120730;	exon
novel_circ_0004357	chr X	36261151	36261682	-	349	gene.HCON_00185090;	exon
novel_circ_0004358	chr X	36268256	36271005	-	294	gene.HCON_00185090;	exon
novel_circ_0000390	chr 1	36282519	36283315	-	313	gene.HCON_00025600;	exon
novel_circ_0001167	chr 2	363155	363640	-	292	gene.HCON_00033790;	exon
novel_circ_0002564	chr 4	36375362	36376002	+	409	gene.HCON_00120945;	exon
novel_circ_0001903	chr 3	3642567	3643373	-	583	gene.HCON_00067200;	exon
novel_circ_0004361	chr X	36441644	36448397	-	497	gene.HCON_00185220;	exon
novel_circ_0000395	chr 1	36450488	36452308	+	494	gene.HCON_00025675;	exon
novel_circ_0004365	chr X	36468463	36472655	-	352	gene.HCON_00185230;	exon
novel_circ_0003071	chr 5	36469630	36471459	-	494	gene.HCON_00154430;	exon
novel_circ_0001904	chr 3	36497760	36498138	-	272	gene.HCON_00090420;	exon
novel_circ_0001170	chr 2	36532770	36534623	+	389	gene.HCON_00058000;	exon
novel_circ_0001171	chr 2	36532770	36538013	+	466	gene.HCON_00058000;	exon
novel_circ_0004366	chr X	36543429	36543691	+	182	gene.HCON_00185310;	exon
novel_circ_0004367	chr X	36543429	36544281	+	276	gene.HCON_00185310;	exon
novel_circ_0004368	chr X	36547054	36554259	-	517	gene.HCON_00185320;	exon
novel_circ_0000398	chr 1	36639274	36640545	+	484	gene.HCON_00025890;	exon
novel_circ_0004371	chr X	3667604	3668632	-	277	gene.HCON_00166220;	exon
novel_circ_0004375	chr X	36860310	36863632	+	568	gene.HCON_00185540;	exon
novel_circ_0004376	chr X	36863098	36863632	+	370	gene.HCON_00185540;	exon
novel_circ_0004377	chr X	36883131	36884317	+	124	gene.HCON_00185560;	exon
novel_circ_0003084	chr 5	37018537	37020413	-	249	gene.HCON_00154980;	exon
novel_circ_0001175	chr 2	37024864	37025921	+	250	gene.HCON_00058380;	exon
novel_circ_0001176	chr 2	37024864	37029424	+	301	gene.HCON_00058380;	exon
novel_circ_0001180	chr 2	37109775	37110425	+	281	gene.HCON_00058440;	exon
novel_circ_0004388	chr X	3712334	3712822	+	74	gene.HCON_00166260;	exon
novel_circ_0003086	chr 5	37160069	37163879	+	477	gene.HCON_00155080;	exon
novel_circ_0001181	chr 2	37160726	37161347	-	367	gene.HCON_00058470;	exon
novel_circ_0001184	chr 2	372929	384536	+	459	gene.HCON_00033800;	exon
novel_circ_0001914	chr 3	37315294	37316752	-	451	gene.HCON_00091080;	exon
novel_circ_0001185	chr 2	37352436	37352876	-	301	gene.HCON_00058650;	exon
novel_circ_0001188	chr 2	37598789	37600043	-	194	gene.HCON_00058760;	exon
novel_circ_0001191	chr 2	378561	380301	+	473	gene.HCON_00033800;	exon
novel_circ_0004400	chr X	3802286	3802545	-	202	gene.HCON_00166360;	exon
novel_circ_0001194	chr 2	38029854	38033337	+	483	gene.HCON_00059040;	exon
novel_circ_0001197	chr 2	38042304	38043024	+	326	gene.HCON_00059050;	exon
novel_circ_0003091	chr 5	38221721	38223880	+	360	gene.HCON_00155920;	exon
novel_circ_0004404	chr X	38253119	38253894	-	609	gene.HCON_00186420;	exon
novel_circ_0000413	chr 1	38297475	38299161	+	309	gene.HCON_00027240;	exon
novel_circ_0004406	chr X	38362092	38363278	-	291	gene.HCON_00186530;	exon
novel_circ_0004413	chr X	38373546	38373988	-	223	gene.HCON_00186530;	exon
novel_circ_0004415	chr X	38375868	38376872	-	360	gene.HCON_00186530;	exon
novel_circ_0004417	chr X	38382536	38383169	-	397	gene.HCON_00186530;	exon
novel_circ_0004420	chr X	38385820	38389747	-	426	gene.HCON_00186530;	exon
novel_circ_0004425	chr X	38528762	38531375	+	495	gene.HCON_00186630;	exon
novel_circ_0003105	chr 5	38762222	38762651	+	323	gene.HCON_00156240;	exon
novel_circ_0001205	chr 2	38876538	38877181	+	350	gene.HCON_00059750;	exon
novel_circ_0001209	chr 2	39071109	39071660	+	244	gene.HCON_00059930;	exon
novel_circ_0000432	chr 1	39353838	39359657	+	486	gene.HCON_00028030;	exon
novel_circ_0004438	chr X	3938370	3938977	-	415	gene.HCON_00166460;	exon
novel_circ_0001214	chr 2	39524312	39529554	+	338	gene.HCON_00060230;	exon
novel_circ_0001216	chr 2	39594139	39594886	-	384	gene.HCON_00060270;	exon
novel_circ_0001219	chr 2	39704380	39706088	+	419	gene.HCON_00060350;	exon
novel_circ_0000440	chr 1	39745920	39749058	+	420	gene.HCON_00028300;	exon
novel_circ_0000441	chr 1	39748784	39750322	+	392	gene.HCON_00028300;	exon
novel_circ_0001936	chr 3	39752880	39753671	+	141	gene.HCON_00092630;	exon
novel_circ_0001941	chr 3	39792536	39797104	+	308	gene.HCON_00092670;	exon
novel_circ_0001944	chr 3	39799710	39800731	+	258	gene.HCON_00092670;	exon
novel_circ_0001945	chr 3	39805767	39809792	+	323	gene.HCON_00092670;	exon
novel_circ_0001950	chr 3	4006294	4007274	+	458	gene.HCON_00067600;	exon
novel_circ_0000450	chr 1	40065743	40067591	+	489	gene.HCON_00028555;	exon
novel_circ_0000451	chr 1	40066887	40067591	+	421	gene.HCON_00028555;	exon
novel_circ_0000453	chr 1	40092621	40099209	+	322	gene.HCON_00028555;	exon
novel_circ_0004443	chr X	40152303	40154955	-	389	gene.HCON_00187900;	exon
novel_circ_0001953	chr 3	40180444	40181229	+	96	gene.HCON_00194150;	exon
novel_circ_0001226	chr 2	40250549	40252463	-	278	gene.HCON_00060740;	exon
novel_circ_0001228	chr 2	40252687	40254011	-	351	gene.HCON_00060740;	exon
novel_circ_0004446	chr X	40449521	40450173	-	335	gene.HCON_00188030;	exon
novel_circ_0001963	chr 3	40476234	40479722	-	424	gene.HCON_00093210;	exon
novel_circ_0000461	chr 1	40579555	40580884	+	348	gene.HCON_00028850;	exon
novel_circ_0001985	chr 3	40665275	40667133	-	464	gene.HCON_00093310;	exon
novel_circ_0001984	chr 3	40665275	40665920	-	324	gene.HCON_00093310;	exon
novel_circ_0001988	chr 3	40671215	40672644	-	574	gene.HCON_00093310;	exon
novel_circ_0003128	chr 5	40756072	40800408	-	494	gene.HCON_00157650;	exon
novel_circ_0003130	chr 5	40787536	40800408	-	458	gene.HCON_00157650;	exon
novel_circ_0001992	chr 3	4083459	4084820	-	590	gene.HCON_00067700;	exon
novel_circ_0004458	chr X	41278031	41278409	-	378	gene.HCON_00188550;	exon
novel_circ_0004487	chr X	41282115	41282567	+	342	gene.HCON_00188550;	exon
novel_circ_0003133	chr 5	41390065	41391051	-	326	gene.HCON_00158090;	exon
novel_circ_0000473	chr 1	41473615	41474407	+	313	gene.HCON_00029640;	exon
novel_circ_0000492	chr 1	4184950	4186728	-	647	gene.HCON_00003010;	exon
novel_circ_0000491	chr 1	4184950	4186453	-	494	gene.HCON_00003010;	exon
novel_circ_0002015	chr 3	41852870	41856771	+	529	gene.HCON_00094350;	exon
novel_circ_0003143	chr 5	42216009	42216484	+	338	gene.HCON_00158830;	exon
novel_circ_0003147	chr 5	42301752	42303117	-	237	gene.HCON_00158870;	exon
novel_circ_0001254	chr 2	4231601	4234875	-	484	gene.HCON_00036510;	exon
novel_circ_0002023	chr 3	42369561	42371047	-	99	gene.HCON_00094730;	exon
novel_circ_0004504	chr X	42411553	42414263	-	573	gene.HCON_00189270;	exon
novel_circ_0000512	chr 1	42419820	42421882	+	384	gene.HCON_00030510;	exon
novel_circ_0004506	chr X	42429571	42430953	-	564	gene.HCON_00189280;	exon
novel_circ_0004507	chr X	42430498	42434275	-	476	gene.HCON_00189280;	exon
novel_circ_0000514	chr 1	42452338	42454531	+	367	gene.HCON_00030520;	exon
novel_circ_0004516	chr X	42458619	42459371	-	375	gene.HCON_00189290;	exon
novel_circ_0002030	chr 3	42616072	42618925	+	363	gene.HCON_00094990;	exon
novel_circ_0003155	chr 5	42630432	42633333	-	465	gene.HCON_00159110;	exon
novel_circ_0004520	chr X	42682481	42683185	+	391	gene.HCON_00189480;	exon
novel_circ_0004522	chr X	4282012	4287289	-	464	gene.HCON_00166620;	exon
novel_circ_0001259	chr 2	428338	436691	+	234	gene.HCON_00033800;	exon
novel_circ_0004523	chr X	4288345	4290574	-	525	gene.HCON_00166620;	exon
novel_circ_0002058	chr 3	43538152	43541982	-	304	gene.HCON_00095830;	exon
novel_circ_0001268	chr 2	436546	471227	+	275	gene.HCON_00033800;	exon
novel_circ_0002618	chr 4	4375022	4375293	+	271	gene.HCON_00099370;	exon
novel_circ_0004534	chr X	43942758	43944502	-	399	gene.HCON_00190300;	exon
novel_circ_0004536	chr X	43962474	43962847	+	269	gene.HCON_00190310;	exon
novel_circ_0001271	chr 2	44141322	44142233	+	429	gene.HCON_00063300;	exon
novel_circ_0000563	chr 1	44353366	44353889	-	277	gene.HCON_00193870;	exon
novel_circ_0003175	chr 5	44443014	44443437	+	315	gene.HCON_00160690;	exon
novel_circ_0004559	chr X	44787665	44789699	-	336	gene.HCON_00190750;	exon
novel_circ_0004562	chr X	44912766	44913413	-	414	gene.HCON_00190790;	exon
novel_circ_0001274	chr 2	44989175	44991888	+	404	gene.HCON_00063720;	exon
novel_circ_0004568	chr X	45149437	45149773	-	278	gene.HCON_00190890;	exon
novel_circ_0001279	chr 2	45265023	45271253	+	541	gene.HCON_00063900;	exon
novel_circ_0000583	chr 1	45363646	45365106	+	362	gene.HCON_00033250;	exon
novel_circ_0000588	chr 1	45514788	45522670	+	479	gene.HCON_00033430;	exon
novel_circ_0000590	chr 1	45554557	45554901	+	202	gene.HCON_00033460;	exon
novel_circ_0004572	chr X	45716701	45739905	-	286	gene.HCON_00191210;	exon
novel_circ_0004574	chr X	45716701	45744467	-	384	gene.HCON_00191210;	exon
novel_circ_0004576	chr X	45716701	45762666	-	454	gene.HCON_00191210;	exon
novel_circ_0004579	chr X	45746747	45762666	-	453	gene.HCON_00191210;	exon
novel_circ_0001286	chr 2	45764511	45765667	-	197	gene.HCON_00064160;	exon
novel_circ_0002638	chr 4	457712	460482	+	303	gene.HCON_00096190;	exon
novel_circ_0004583	chr X	45790011	45805639	+	553	gene.HCON_00191220;	exon
novel_circ_0004584	chr X	45790011	45824606	+	353	gene.HCON_00191220;	exon
novel_circ_0004585	chr X	45851676	45870108	+	475	gene.HCON_00191270;	exon
novel_circ_0004588	chr X	45860753	45873938	+	420	gene.HCON_00191270;	exon
novel_circ_0004593	chr X	45870000	45875960	+	333	gene.HCON_00191270;	exon
novel_circ_0004594	chr X	45870000	45889990	+	709	gene.HCON_00191270;	exon
novel_circ_0004595	chr X	45873570	45875960	+	337	gene.HCON_00191270;	exon
novel_circ_0001290	chr 2	45979404	45979768	-	290	gene.HCON_00064370;	exon
novel_circ_0001294	chr 2	46291085	46292485	-	243	gene.HCON_00064450;	exon
novel_circ_0003197	chr 5	46366199	46370027	+	399	gene.HCON_00162080;	exon
novel_circ_0001301	chr 2	46644129	46646490	-	388	gene.HCON_00064590;	exon
novel_circ_0001304	chr 2	46673114	46677791	+	384	gene.HCON_00064620;	exon
novel_circ_0004600	chr X	466791	472388	+	447	gene.HCON_00164090;	exon
novel_circ_0001306	chr 2	4679853	4681265	+	312	gene.HCON_00036680;	exon
novel_circ_0001307	chr 2	4679853	4684961	+	567	gene.HCON_00036680;	exon
novel_circ_0001310	chr 2	46844692	46846310	-	438	gene.HCON_00064690;	exon
novel_circ_0001317	chr 2	46883693	46892540	-	407	gene.HCON_00064700;	exon
novel_circ_0001316	chr 2	46883693	46891864	-	307	gene.HCON_00064700;	exon
novel_circ_0003203	chr 5	46909792	46910853	+	451	gene.HCON_00162460;	exon
novel_circ_0002061	chr 3	4692320	4692736	-	340	gene.HCON_00068150;	exon
novel_circ_0003211	chr 5	46962191	46962640	+	332	gene.HCON_00162500;	exon
novel_circ_0003213	chr 5	46980012	46980611	-	210	gene.HCON_00162520;	exon
novel_circ_0001320	chr 2	47250287	47251492	+	292	gene.HCON_00064830;	exon
novel_circ_0001323	chr 2	47363726	47365870	-	353	gene.HCON_00064930;	exon
novel_circ_0003225	chr 5	47557495	47560800	+	402	gene.HCON_00163070;	exon
novel_circ_0004603	chr X	4767400	4768506	+	241	gene.HCON_00166870;	exon
novel_circ_0004605	chr X	477597	477955	+	296	gene.HCON_00164090;	exon
novel_circ_0003232	chr 5	47989164	47996222	-	350	gene.HCON_00163340;	exon
novel_circ_0003236	chr 5	48102383	48104800	-	317	gene.HCON_00163380;	exon
novel_circ_0003247	chr 5	48148576	48157895	-	300	gene.HCON_00163380;	exon
novel_circ_0003249	chr 5	48183175	48201959	-	315	gene.HCON_00163380;	exon
novel_circ_0003255	chr 5	48268906	48298819	-	347	gene.HCON_00191940;	exon
novel_circ_0003259	chr 5	48381556	48385374	-	404	gene.HCON_00163460;	exon
novel_circ_0003272	chr 5	48555252	48556091	-	243	gene.HCON_00163590;	exon
novel_circ_0003273	chr 5	48555252	48568225	-	342	gene.HCON_00163590;	exon
novel_circ_0004608	chr X	4869756	4873826	-	306	gene.HCON_00166920;	exon
novel_circ_0003285	chr 5	48727214	48734658	-	353	gene.HCON_00163690;	exon
novel_circ_0002663	chr 4	487432	491881	+	447	gene.HCON_00096270;	exon
novel_circ_0003291	chr 5	48772779	48784113	+	570	gene.HCON_00163700;	exon
novel_circ_0003289	chr 5	48772779	48773685	+	419	gene.HCON_00163700;	exon
novel_circ_0002668	chr 4	4909317	4914776	+	309	gene.HCON_00099850;	exon
novel_circ_0002671	chr 4	4912862	4914361	+	339	gene.HCON_00099850;	exon
novel_circ_0004613	chr X	4974348	4979808	-	838	gene.HCON_00166960;	exon
novel_circ_0002682	chr 4	50212947	50215475	+	430	gene.HCON_00129950;	exon
novel_circ_0002684	chr 4	50303078	50303416	+	286	gene.HCON_00130050;	exon
novel_circ_0002686	chr 4	50321628	50321980	+	352	gene.HCON_00130060;	exon
novel_circ_0002700	chr 4	51251561	51252477	-	269	gene.HCON_00130920;	exon
novel_circ_0002707	chr 4	51286967	51289413	-	1067	gene.HCON_00130960;	exon
novel_circ_0002706	chr 4	51286967	51288882	-	336	gene.HCON_00130960;	exon
novel_circ_0002709	chr 4	51287198	51288882	-	526	gene.HCON_00130960;	exon
novel_circ_0002711	chr 4	51287198	51289184	-	373	gene.HCON_00130960;	exon
novel_circ_0002713	chr 4	51287312	51288882	-	372	gene.HCON_00130960;	exon
novel_circ_0002714	chr 4	51287312	51289014	-	280	gene.HCON_00130960;	exon
novel_circ_0002721	chr 4	51289080	51289413	-	273	gene.HCON_00130960;	exon
novel_circ_0002723	chr 4	51307655	51308043	-	268	gene.HCON_00130970;	exon
novel_circ_0002726	chr 4	51417568	51418040	-	338	gene.HCON_00131020;	exon
novel_circ_0002727	chr 4	51417568	51423142	-	290	gene.HCON_00131020;	exon
novel_circ_0002730	chr 4	51577685	51585045	-	674	gene.HCON_00131080;	exon
novel_circ_0002732	chr 4	51603026	51605707	-	576	gene.HCON_00131080;	exon
novel_circ_0002735	chr 4	51757028	51757540	+	374	gene.HCON_00131200;	exon
novel_circ_0002736	chr 4	51771979	51776996	+	601	gene.HCON_00131220;	exon
novel_circ_0003292	chr 5	5299675	5300578	+	408	gene.HCON_00135000;	exon
novel_circ_0001336	chr 2	557760	566845	+	240	gene.HCON_00033980;	exon
novel_circ_0000611	chr 1	5613293	5627575	-	223	gene.HCON_00004190;	exon
novel_circ_0000614	chr 1	5622571	5627575	-	338	gene.HCON_00004190;	exon
novel_circ_0000617	chr 1	568657	571988	-	594	gene.HCON_00000480;	exon
novel_circ_0002081	chr 3	5694300	5694875	+	331	gene.HCON_00069130;	exon
novel_circ_0002740	chr 4	5741636	5742241	+	425	gene.HCON_00100340;	exon
novel_circ_0004632	chr X	577598	578246	-	359	gene.HCON_00164160;	exon
novel_circ_0000623	chr 1	5906612	5909535	-	403	gene.HCON_00004505;	exon
novel_circ_0002750	chr 4	5915383	5916050	+	409	gene.HCON_00100400;	exon
novel_circ_0004637	chr X	5916200	5920594	-	815	gene.HCON_00167520;	exon
novel_circ_0004636	chr X	5916200	5917774	-	327	gene.HCON_00167520;	exon
novel_circ_0002110	chr 3	5944965	5947759	-	396	gene.HCON_00069290;	exon
novel_circ_0002111	chr 3	5944965	5948671	-	515	gene.HCON_00069290;	exon
novel_circ_0001345	chr 2	595622	655840	+	501	gene.HCON_00033990;	exon
novel_circ_0003295	chr 5	5975987	5979012	-	248	gene.HCON_00135640;	exon
novel_circ_0000633	chr 1	6115444	6116249	-	316	gene.HCON_00004710;	exon
novel_circ_0001353	chr 2	612320	627096	+	289	gene.HCON_00033990;	exon
novel_circ_0000634	chr 1	6125454	6126933	-	267	gene.HCON_00004710;	exon
novel_circ_0003298	chr 5	6167453	6170877	-	295	gene.HCON_00135730;	exon
novel_circ_0000637	chr 1	619132	622491	+	323	gene.HCON_00000510;	exon
novel_circ_0004645	chr X	6257751	6258255	-	342	gene.HCON_00167750;	exon
novel_circ_0004647	chr X	6267985	6272722	-	342	gene.HCON_00167750;	exon
novel_circ_0001363	chr 2	6277059	6281585	-	186	gene.HCON_00038000;	exon
novel_circ_0004649	chr X	6284576	6287428	-	328	gene.HCON_00167750;	exon
novel_circ_0004651	chr X	6336882	6337539	-	411	gene.HCON_00167760;	exon
novel_circ_0001366	chr 2	634690	637674	+	381	gene.HCON_00033990;	exon
novel_circ_0001368	chr 2	637574	655840	+	572	gene.HCON_00033990;	exon
novel_circ_0000639	chr 1	641461	644371	+	327	gene.HCON_00000510;	exon
novel_circ_0004657	chr X	6492495	6492921	+	280	gene.HCON_00167840;	exon
novel_circ_0001371	chr 2	649267	649718	+	354	gene.HCON_00033990;	exon
novel_circ_0001372	chr 2	649267	655840	+	472	gene.HCON_00033990;	exon
novel_circ_0003300	chr 5	6504654	6508738	+	394	gene.HCON_00135920;	exon
novel_circ_0003301	chr 5	6504654	6510386	+	472	gene.HCON_00135920;	exon
novel_circ_0004658	chr X	6544041	6546276	+	587	gene.HCON_00167880;	exon
novel_circ_0002114	chr 3	6595543	6596170	+	361	gene.HCON_00069790;	exon
novel_circ_0001376	chr 2	665579	669545	+	450	gene.HCON_00034020;	exon
novel_circ_0002115	chr 3	6695070	6697332	+	251	gene.HCON_00069880;	exon
novel_circ_0002128	chr 3	7153276	7155056	-	519	gene.HCON_00070200;	exon
novel_circ_0001383	chr 2	7227822	7229050	+	398	gene.HCON_00038760;	exon
novel_circ_0000656	chr 1	7271428	7274160	+	523	gene.HCON_00005490;	exon
novel_circ_0000660	chr 1	7455366	7457255	-	464	gene.HCON_00005690;	exon
novel_circ_0004668	chr X	7637469	7643896	-	367	gene.HCON_00168390;	exon
novel_circ_0001408	chr 2	768418	769597	+	486	gene.HCON_00034080;	exon
novel_circ_0000669	chr 1	7711308	7712977	+	303	gene.HCON_00005880;	exon
novel_circ_0000671	chr 1	7731880	7733619	+	381	gene.HCON_00005900;	exon
novel_circ_0002761	chr 4	7799791	7800062	-	271	gene.HCON_00102040;	exon
novel_circ_0004675	chr X	7799943	7800463	+	458	gene.HCON_00168480;	exon
novel_circ_0002144	chr 3	7825878	7827506	+	394	gene.HCON_00070680;	exon
novel_circ_0004679	chr X	7831502	7832039	-	381	gene.HCON_00168490;	exon
novel_circ_0003328	chr 5	7841468	7841899	+	337	gene.HCON_00136880;	exon
novel_circ_0004683	chr X	7989426	7990861	-	322	gene.HCON_00168530;	exon
novel_circ_0004684	chr X	7989426	7992181	-	522	gene.HCON_00168530;	exon
novel_circ_0000694	chr 1	8001632	8002614	-	290	gene.HCON_00006190;	exon
novel_circ_0003334	chr 5	8045275	8046714	-	446	gene.HCON_00137008;	exon
novel_circ_0002156	chr 3	8237277	8238325	+	333	gene.HCON_00071070;	exon
novel_circ_0004689	chr X	8274711	8277118	-	456	gene.HCON_00168680;	exon
novel_circ_0004693	chr X	8289656	8316544	-	428	gene.HCON_00168680;	exon
novel_circ_0004694	chr X	8312294	8316544	-	385	gene.HCON_00168680;	exon
novel_circ_0004696	chr X	8312294	8325223	-	545	gene.HCON_00168680;	exon
novel_circ_0004698	chr X	8323383	8325223	-	294	gene.HCON_00168680;	exon
novel_circ_0004699	chr X	836128	839473	+	602	gene.HCON_00164290;	exon
novel_circ_0004701	chr X	8463332	8463760	-	307	gene.HCON_00168760;	exon
novel_circ_0004702	chr X	8470077	8470767	-	310	gene.HCON_00168760;	exon
novel_circ_0001419	chr 2	8504284	8504796	-	283	gene.HCON_00040080;	exon
novel_circ_0000743	chr 1	9016516	9017842	-	282	gene.HCON_00007020;	exon
novel_circ_0004726	chr X	9116471	9116920	+	285	gene.HCON_00169230;	exon
novel_circ_0002185	chr 3	9302401	9303781	+	421	gene.HCON_00071880;	exon
novel_circ_0002186	chr 3	9302401	9306214	+	786	gene.HCON_00071880;	exon
novel_circ_0004727	chr X	9317440	9318299	+	504	gene.HCON_00169400;	exon
novel_circ_0004728	chr X	9415069	9415714	-	534	gene.HCON_00169480;	exon
novel_circ_0001429	chr 2	9478913	9479680	-	225	gene.HCON_00040780;	exon
novel_circ_0003345	chr 5	951963	952781	-	96	gene.HCON_00131890;	exon
novel_circ_0004733	chr X	9598667	9599410	+	381	gene.HCON_00169590;	exon
novel_circ_0004735	chr X	9598667	9611347	+	650	gene.HCON_00169590;	exon
novel_circ_0004737	chr X	9611015	9611321	+	243	gene.HCON_00169590;	exon
novel_circ_0004738	chr X	9611015	9611347	+	269	gene.HCON_00169590;	exon
novel_circ_0002779	chr 4	9641060	9643636	-	451	gene.HCON_00103460;	exon
novel_circ_0002195	chr 3	9676911	9678661	-	415	gene.HCON_00072130;	exon
novel_circ_0003347	chr 5	9694694	9696492	-	421	gene.HCON_00138230;	exon
novel_circ_0004740	chr X	9818346	9821078	+	377	gene.HCON_00169680;	exon
novel_circ_0004745	chr X	9832283	9838147	+	84	gene.HCON_00169680;	exon
novel_circ_0000755	chr 1	9936023	9940096	+	391	gene.HCON_00007800;	exon
novel_circ_0001435	chr 2	9963009	9964632	+	158	gene.HCON_00041130;	exon
novel_circ_0001453	chr 3	1082615	1085048	+	400	n/a	intergenic
novel_circ_0000803	chr 2	13515999	13518409	+	542	n/a	intergenic
novel_circ_0001495	chr 3	13843030	13845340	+	401	n/a	intergenic
novel_circ_0001504	chr 3	14037532	14047407	-	544	n/a	intergenic
novel_circ_0001505	chr 3	14043833	14047407	-	306	n/a	intergenic
novel_circ_0000825	chr 2	14267831	14268843	-	457	n/a	intergenic
novel_circ_0000072	chr 1	14520384	14524967	+	432	n/a	intergenic
novel_circ_0000086	chr 1	14983887	14984692	+	530	n/a	intergenic
novel_circ_0000835	chr 2	15131466	15140099	+	336	n/a	intergenic
novel_circ_0000836	chr 2	15131466	15142628	+	436	n/a	intergenic
novel_circ_0000089	chr 1	15528676	15530138	+	314	n/a	intergenic
novel_circ_0001540	chr 3	15891129	15891670	+	483	n/a	intergenic
novel_circ_0001543	chr 3	15891129	15896134	+	227	n/a	intergenic
novel_circ_0003553	chr X	16487115	16487944	+	696	n/a	intergenic
novel_circ_0003554	chr X	16487115	16487948	+	282	n/a	intergenic
novel_circ_0003557	chr X	16535741	16537266	+	266	n/a	intergenic
novel_circ_0003602	chr X	17323214	17324217	-	241	n/a	intergenic
novel_circ_0001591	chr 3	17786845	17788107	-	449	n/a	intergenic
novel_circ_0000130	chr 1	17990022	17996478	+	314	n/a	intergenic
novel_circ_0000891	chr 2	1808029	1809286	-	412	n/a	intergenic
novel_circ_0001602	chr 3	18137603	18138515	-	375	n/a	intergenic
novel_circ_0001610	chr 3	18177905	18182012	-	265	n/a	intergenic
novel_circ_0001622	chr 3	18352051	18352516	+	339	n/a	intergenic
novel_circ_0000148	chr 1	18970466	18972298	+	312	n/a	intergenic
novel_circ_0001632	chr 3	19185149	19186518	-	205	n/a	intergenic
novel_circ_0002871	chr 5	20866455	20866910	+	455	n/a	intergenic
novel_circ_0001671	chr 3	21861109	21862574	-	557	n/a	intergenic
novel_circ_0001672	chr 3	21861109	21862580	-	455	n/a	intergenic
novel_circ_0001677	chr 3	22151062	22153290	-	408	n/a	intergenic
novel_circ_0002371	chr 4	22304844	22306535	+	556	n/a	intergenic
novel_circ_0000971	chr 2	22605377	22611798	-	484	n/a	intergenic
novel_circ_0003829	chr X	23068013	23069892	-	342	n/a	intergenic
novel_circ_0003838	chr X	23185540	23187913	-	375	n/a	intergenic
novel_circ_0003839	chr X	23187437	23187913	-	335	n/a	intergenic
novel_circ_0000219	chr 1	24872243	24879627	-	411	n/a	intergenic
novel_circ_0003941	chr X	25360566	25366218	-	252	n/a	intergenic
novel_circ_0003944	chr X	25365220	25399055	-	205	n/a	intergenic
novel_circ_0003942	chr X	25365220	25366218	-	998	n/a	intergenic
novel_circ_0003947	chr X	25366064	25399055	-	667	n/a	intergenic
novel_circ_0001709	chr 3	25381573	25387760	+	575	n/a	intergenic
novel_circ_0003948	chr X	25383547	25399055	-	258	n/a	intergenic
novel_circ_0000243	chr 1	25845881	25846365	-	304	n/a	intergenic
novel_circ_0003979	chr X	25867110	25871476	+	441	n/a	intergenic
novel_circ_0003978	chr X	25867110	25868536	+	332	n/a	intergenic
novel_circ_0003980	chr X	25867122	25867648	+	288	n/a	intergenic
novel_circ_0003981	chr X	25867122	25868536	+	427	n/a	intergenic
novel_circ_0003982	chr X	25867122	25871476	+	429	n/a	intergenic
novel_circ_0003983	chr X	25867129	25867648	+	320	n/a	intergenic
novel_circ_0004020	chr X	2679597	2682165	-	326	n/a	intergenic
novel_circ_0004030	chr X	27095638	27095940	+	229	n/a	intergenic
novel_circ_0004029	chr X	27095638	27095915	+	277	n/a	intergenic
novel_circ_0004031	chr X	27095638	27096013	+	375	n/a	intergenic
novel_circ_0004033	chr X	27095649	27095940	+	224	n/a	intergenic
novel_circ_0004034	chr X	27095649	27096013	+	297	n/a	intergenic
novel_circ_0004032	chr X	27095649	27095915	+	266	n/a	intergenic
novel_circ_0004043	chr X	27396176	27421584	+	485	n/a	intergenic
novel_circ_0001067	chr 2	27436202	27436475	+	273	n/a	intergenic
novel_circ_0001068	chr 2	27436202	27436498	+	296	n/a	intergenic
novel_circ_0001750	chr 3	2842655	2847588	-	243	n/a	intergenic
novel_circ_0003001	chr 5	28849687	28855590	+	245	n/a	intergenic
novel_circ_0002477	chr 4	29337462	29344891	-	353	n/a	intergenic
novel_circ_0004153	chr X	29594846	29636324	+	483	n/a	intergenic
novel_circ_0003005	chr 5	30181047	30181735	+	378	n/a	intergenic
novel_circ_0004177	chr X	30558229	30560767	-	518	n/a	intergenic
novel_circ_0004179	chr X	30695680	30706431	+	331	n/a	intergenic
novel_circ_0004181	chr X	30701065	30722476	+	394	n/a	intergenic
novel_circ_0002496	chr 4	30968504	30970272	+	374	n/a	intergenic
novel_circ_0001122	chr 2	31087467	31119222	+	314	n/a	intergenic
novel_circ_0003019	chr 5	31122173	31135407	+	207	n/a	intergenic
novel_circ_0004200	chr X	31213929	31238268	+	267	n/a	intergenic
novel_circ_0000319	chr 1	31313507	31315883	-	343	n/a	intergenic
novel_circ_0004255	chr X	32973483	33028341	-	514	n/a	intergenic
novel_circ_0004256	chr X	32981222	32981517	-	295	n/a	intergenic
novel_circ_0000372	chr 1	34272504	34273707	+	442	n/a	intergenic
novel_circ_0004331	chr X	35480743	35483638	+	408	n/a	intergenic
novel_circ_0004350	chr X	35786731	35789162	+	209	n/a	intergenic
novel_circ_0004373	chr X	36809703	36810701	+	322	n/a	intergenic
novel_circ_0002571	chr 4	37452629	37453264	+	316	n/a	intergenic
novel_circ_0001207	chr 2	39066238	39071660	+	433	n/a	intergenic
novel_circ_0001928	chr 3	3911655	3917589	-	411	n/a	intergenic
novel_circ_0001212	chr 2	39499951	39508814	+	472	n/a	intergenic
novel_circ_0001229	chr 2	40258701	40262286	+	667	n/a	intergenic
novel_circ_0001233	chr 2	40314415	40315122	+	202	n/a	intergenic
novel_circ_0001970	chr 3	40489756	40513729	+	288	n/a	intergenic
novel_circ_0001980	chr 3	40597823	40608201	+	539	n/a	intergenic
novel_circ_0000477	chr 1	41678255	41683691	-	355	n/a	intergenic
novel_circ_0002011	chr 3	41851393	41858619	+	499	n/a	intergenic
novel_circ_0002025	chr 3	42369561	42395912	-	194	n/a	intergenic
novel_circ_0004524	chr X	42919403	42919904	+	140	n/a	intergenic
novel_circ_0002604	chr 4	42989077	42997050	-	355	n/a	intergenic
novel_circ_0002038	chr 3	43020010	43040023	-	732	n/a	intergenic
novel_circ_0002039	chr 3	43032741	43043109	-	407	n/a	intergenic
novel_circ_0004535	chr X	43961786	43962847	+	340	n/a	intergenic
novel_circ_0000557	chr 1	4397914	4453911	-	240	n/a	intergenic
novel_circ_0000540	chr 1	4353269	4398805	-	113	n/a	intergenic
novel_circ_0002060	chr 3	4584773	4599881	-	285	n/a	intergenic
novel_circ_0003193	chr 5	46335864	46354273	+	306	n/a	intergenic
novel_circ_0003195	chr 5	46335864	46370027	+	358	n/a	intergenic
novel_circ_0001303	chr 2	46669778	46677791	+	467	n/a	intergenic
novel_circ_0003205	chr 5	46909792	46921486	+	107	n/a	intergenic
novel_circ_0000600	chr 1	4792537	4807207	-	149	n/a	intergenic
novel_circ_0003235	chr 5	48089083	48090035	-	516	n/a	intergenic
novel_circ_0003251	chr 5	48255892	48269057	-	351	n/a	intergenic
novel_circ_0003257	chr 5	48305227	48307745	-	421	n/a	intergenic
novel_circ_0000601	chr 1	4860713	4874074	-	265	n/a	intergenic
novel_circ_0003280	chr 5	48638241	48638587	-	241	n/a	intergenic
novel_circ_0004610	chr X	4873697	4875604	-	292	n/a	intergenic
novel_circ_0001332	chr 2	5200845	5203499	-	464	n/a	intergenic
novel_circ_0002076	chr 3	5476906	5479922	-	500	n/a	intergenic
novel_circ_0004627	chr X	564294	573983	-	394	n/a	intergenic
novel_circ_0002086	chr 3	5730565	5737078	-	696	n/a	intergenic
novel_circ_0002088	chr 3	5730565	5742669	-	650	n/a	intergenic
novel_circ_0002095	chr 3	5775443	5775875	+	313	n/a	intergenic
novel_circ_0000629	chr 1	6098599	6105341	+	570	n/a	intergenic
novel_circ_0000631	chr 1	6098733	6105341	+	436	n/a	intergenic
novel_circ_0001369	chr 2	637574	669545	+	613	n/a	intergenic
novel_circ_0001373	chr 2	649267	669545	+	171	n/a	intergenic
novel_circ_0002123	chr 3	7106823	7137508	-	323	n/a	intergenic
novel_circ_0003309	chr 5	7330468	7350160	-	186	n/a	intergenic
novel_circ_0001398	chr 2	7613159	7632394	+	458	n/a	intergenic
novel_circ_0002146	chr 3	7932088	7933254	+	372	n/a	intergenic
novel_circ_0002762	chr 4	797511	798703	+	339	n/a	intergenic
novel_circ_0002768	chr 4	8641081	8642900	-	197	n/a	intergenic
novel_circ_0002170	chr 3	8821424	8823105	+	542	n/a	intergenic
novel_circ_0002175	chr 3	9089642	9091821	-	596	n/a	intergenic
novel_circ_0002176	chr 3	9090951	9091821	-	351	n/a	intergenic
novel_circ_0000744	chr 1	915516	919966	+	228	n/a	intergenic
novel_circ_0004732	chr X	9591468	9611347	+	626	n/a	intergenic
novel_circ_0004731	chr X	9591468	9611178	+	527	n/a	intergenic
novel_circ_0004730	chr X	9591468	9591943	+	412	n/a	intergenic
novel_circ_0003348	chr 5	9831867	9832224	-	359	n/a	intergenic
novel_circ_0001438	chr 2	9972906	9980805	+	281	n/a	intergenic
novel_circ_0001460	chr 3	1108355	1111987	+	381	gene.HCON_00065590;	intron
novel_circ_0003412	chr X	12368772	12373438	+	393	gene.HCON_00171060;	intron
novel_circ_0003415	chr X	12368805	12400275	+	613	gene.HCON_00171060;	intron
novel_circ_0003478	chr X	13716893	13717580	-	290	gene.HCON_00171720;	intron
novel_circ_0003489	chr X	14100070	14104267	+	398	gene.HCON_00171790;	intron
novel_circ_0003499	chr X	14619950	14621042	+	291	gene.HCON_00172160;	intron
novel_circ_0003504	chr X	15408282	15408839	-	557	gene.HCON_00172760;	intron
novel_circ_0003547	chr X	16389844	16409716	-	335	gene.HCON_00173230;	intron
novel_circ_0003571	chr X	16929984	16975989	-	607	gene.HCON_00173670;	intron
novel_circ_0003603	chr X	17366766	17367219	-	384	gene.HCON_00174030;	intron
novel_circ_0003615	chr X	17445046	17447167	-	326	gene.HCON_00174030;	intron
novel_circ_0001594	chr 3	17876399	17877805	+	391	gene.HCON_00077880;	intron
novel_circ_0003686	chr X	19346527	19347114	-	454	gene.HCON_00174960;	intron
novel_circ_0003704	chr X	20079359	20079648	+	289	gene.HCON_00175410;	intron
novel_circ_0003711	chr X	20422154	20447009	+	282	gene.HCON_00175580;	intron
novel_circ_0002340	chr 4	20820449	20824107	+	446	gene.HCON_00111660;	intron
novel_circ_0003719	chr X	20825706	20826770	+	338	gene.HCON_00175830;	intron
novel_circ_0003721	chr X	20825756	20826770	+	288	gene.HCON_00175830;	intron
novel_circ_0003722	chr X	20825756	20832195	+	332	gene.HCON_00175830;	intron
novel_circ_0003725	chr X	20826617	20832195	+	617	gene.HCON_00175830;	intron
novel_circ_0003726	chr X	20826617	20832759	+	323	gene.HCON_00175830;	intron
novel_circ_0003735	chr X	21038053	21048347	+	150	gene.HCON_00175990;	intron
novel_circ_0002342	chr 4	21072382	21085954	-	423	gene.HCON_00111820;	intron
novel_circ_0002343	chr 4	21072382	21087828	-	424	gene.HCON_00111820;	intron
novel_circ_0003741	chr X	21077052	21077511	+	326	gene.HCON_00175990;	intron
novel_circ_0003749	chr X	21125197	21125708	+	321	gene.HCON_00175990;	intron
novel_circ_0003751	chr X	21125200	21125708	+	318	gene.HCON_00175990;	intron
novel_circ_0003779	chr X	21805630	21813340	-	284	gene.HCON_00176280;	intron
novel_circ_0002898	chr 5	22565928	22567561	-	290	gene.HCON_00145760;	intron
novel_circ_0003852	chr X	24135892	24136177	-	285	gene.HCON_00177460;	intron
novel_circ_0003863	chr X	24524583	24539679	+	231	gene.HCON_00177780;	intron
novel_circ_0003865	chr X	24524583	24564699	+	191	gene.HCON_00177780;	intron
novel_circ_0003885	chr X	24708229	24725439	+	367	gene.HCON_00177780;	intron
novel_circ_0003922	chr X	25031961	25032411	-	341	gene.HCON_00178015;	intron
novel_circ_0003935	chr X	25175215	25188267	-	389	gene.HCON_00178015;	intron
novel_circ_0002398	chr 4	25377682	25378003	-	321	gene.HCON_00114790;	intron
novel_circ_0003952	chr X	25530087	25530915	-	136	gene.HCON_00178370;	intron
novel_circ_0003986	chr X	26139786	26141278	-	327	gene.HCON_00178645;	intron
novel_circ_0003987	chr X	26139919	26141278	-	531	gene.HCON_00178645;	intron
novel_circ_0004047	chr X	27669869	27670714	-	329	gene.HCON_00179570;	intron
novel_circ_0002981	chr 5	27709987	27710304	+	317	gene.HCON_00148890;	intron
novel_circ_0000283	chr 1	27784967	27786210	+	263	gene.HCON_00192900;	intron
novel_circ_0004061	chr X	27958011	27958753	+	423	gene.HCON_00179670;	intron
novel_circ_0004090	chr X	28231772	28243834	-	319	gene.HCON_00179900;	intron
novel_circ_0004096	chr X	28438347	28439890	+	245	gene.HCON_00180130;	intron
novel_circ_0004097	chr X	28462008	28462358	+	283	gene.HCON_00180130;	intron
novel_circ_0004105	chr X	28545246	28548279	+	431	gene.HCON_00180130;	intron
novel_circ_0004148	chr X	29533071	29533313	+	165	gene.HCON_00180870;	intron
novel_circ_0004149	chr X	29533071	29534625	+	309	gene.HCON_00180870;	intron
novel_circ_0004157	chr X	29651038	29660351	-	276	gene.HCON_00181020;	intron
novel_circ_0004156	chr X	29651038	29652123	-	1085	gene.HCON_00181020;	intron
novel_circ_0004159	chr X	29660240	29666946	-	278	gene.HCON_00181020;	intron
novel_circ_0003009	chr 5	30994835	30995351	-	461	gene.HCON_00150930;	intron
novel_circ_0004223	chr X	31744778	31751860	-	432	gene.HCON_00182230;	intron
novel_circ_0004253	chr X	32933269	32933856	-	266	gene.HCON_00182960;	intron
novel_circ_0004264	chr X	33050358	33050759	+	321	gene.HCON_00183070;	intron
novel_circ_0004270	chr X	33100555	33141252	-	519	gene.HCON_00183170;	intron
novel_circ_0004273	chr X	33122242	33141252	-	406	gene.HCON_00183170;	intron
novel_circ_0002526	chr 4	33321960	33323309	+	522	gene.HCON_00118970;	intron
novel_circ_0002529	chr 4	33321993	33323021	+	547	gene.HCON_00118970;	intron
novel_circ_0004284	chr X	33373256	33384797	+	354	gene.HCON_00183320;	intron
novel_circ_0004302	chr X	34295166	34299755	+	349	gene.HCON_00183810;	intron
novel_circ_0004304	chr X	34299243	34301083	+	361	gene.HCON_00183810;	intron
novel_circ_0004305	chr X	34299243	34301511	+	416	gene.HCON_00183810;	intron
novel_circ_0001874	chr 3	34363853	34364171	+	228	gene.HCON_00089100;	intron
novel_circ_0001875	chr 3	34363897	34364171	+	274	gene.HCON_00089100;	intron
novel_circ_0004309	chr X	34593120	34593508	-	309	gene.HCON_00183960;	intron
novel_circ_0004310	chr X	34593158	34593508	-	271	gene.HCON_00183960;	intron
novel_circ_0004313	chr X	34851001	34852621	+	301	gene.HCON_00184210;	intron
novel_circ_0001151	chr 2	34933644	34946144	-	378	gene.HCON_00057170;	intron
novel_circ_0001155	chr 2	34940266	34942895	-	524	gene.HCON_00057170;	intron
novel_circ_0001166	chr 2	35894221	35896625	-	355	gene.HCON_00057690;	intron
novel_circ_0000385	chr 1	35956852	35962307	+	295	gene.HCON_00025440;	intron
novel_circ_0001906	chr 3	3653918	3666144	-	470	gene.HCON_00067230;	intron
novel_circ_0004369	chr X	36548859	36552896	-	380	gene.HCON_00185320;	intron
novel_circ_0004398	chr X	3802247	3802545	-	241	gene.HCON_00166360;	intron
novel_circ_0001991	chr 3	4083455	4084820	-	594	gene.HCON_00067700;	intron
novel_circ_0002008	chr 3	41633326	41634231	+	371	gene.HCON_00094205;	intron
novel_circ_0001260	chr 2	428338	436748	+	291	gene.HCON_00033800;	intron
novel_circ_0002048	chr 3	43219170	43219897	-	264	gene.HCON_00095570;	intron
novel_circ_0002607	chr 4	43291577	43292644	-	621	gene.HCON_00125400;	intron
novel_circ_0004553	chr X	44694573	44717060	-	414	gene.HCON_00190690;	intron
novel_circ_0004571	chr X	45716701	45721986	-	270	gene.HCON_00191210;	intron
novel_circ_0001314	chr 2	46883693	46890602	-	333	gene.HCON_00064700;	intron
novel_circ_0001315	chr 2	46883693	46890641	-	372	gene.HCON_00064700;	intron
novel_circ_0003254	chr 5	48268527	48269057	-	309	gene.HCON_00191940;	intron
novel_circ_0003264	chr 5	48424406	48424778	+	320	gene.HCON_00163460;	intron
novel_circ_0002091	chr 3	5735842	5742669	-	412	gene.HCON_00069180;	intron
novel_circ_0004685	chr X	7989426	7995314	-	564	gene.HCON_00168530;	intron
novel_circ_0002150	chr 3	8083216	8084214	+	256	gene.HCON_00070930;	intron
novel_circ_0000720	chr 1	8209140	8209735	+	228	gene.HCON_00006360;	intron
novel_circ_0001412	chr 2	830239	839287	+	392	gene.HCON_00034080;	intron

## Sheet: miRNAs
All known miRNAs identified in Haemonchus contortus gut
miRNA	mature sequence (5'-3')	Length(bp)
hco-lin-4	UCCCUGAGACCUCAAUUGCGA	21
hco-miR-1	UGGAAUGUAAAGAAGUAUGUAG	22
hco-miR-133	AUUGGUCCCCUCCAACCAGCUAA	23
hco-miR-2	UAUCACAGCCAGCUUUGAUGUGC	23
hco-miR-228	AAAUGGCACUGCAUGAAUUCACGG	24
hco-miR-234	AUUAUUGCUCGAGAAUACCCGU	22
hco-miR-236	CUAAUACUGUCAGGUAAUGAUGC	23
hco-miR-250	UCGAAUCACAGCCAACUGCUGCU	23
hco-miR-252	CUAAGUAGUGGUGCCGCAGGUAAC	24
hco-miR-259	UAAUCUCAUCCGAAUCUGUUGCA	23
hco-miR-277	AAAAUGCACCUACCUGGUAUGCA	23
hco-miR-40b	UCACCGGGUGUCUUGUAGCGGA	22
hco-miR-40d	UCACCGGGUAUCUUGCAGCGGG	22
hco-miR-43	UAUCACAGUGUCAUUGGGUCGCA	23
hco-miR-45	UGACUAGAGACACAUUCAGCU	21
hco-miR-50	UGAUAUGUCUGGUAUUCUUGGG	22
hco-miR-5352	UUGCACAUGAUGUACGACCUGCA	23
hco-miR-5884	UAGGGUACUGACAUUGAAUGAGU	23
hco-miR-5885A	UGAGAUCACGCGUAUAUUCGC	21
hco-miR-5885b	UGAGAUCACGCCUAUAUUCGC	21
hco-miR-5887	UUACCUGAUGGUGUAGCAAAGGGA	24
hco-miR-5888	AAGCGGAUCUAGGGAUGCUUCUG	23
hco-miR-5889	UUUCUGUAAGGAAUGGAGAUGU	22
hco-miR-5890e	AUAGGACUGAACUGUGGGAGA	21
hco-miR-5890f-5p	AUAGGACUGAACUGUGGGAGGA	22
hco-miR-5893	UACAAAUUUAUGAACUCCGAAG	22
hco-miR-5895	UACCCGUAGCAUCUGUAUGUCU	22
hco-miR-5897A	UUUUGUAUAACUCUUCUAGAAAU	23
hco-miR-5897b	UUUUGUAUGCCUUAUCUGGAAU	22
hco-miR-5898-5p	UUUUGAUUGUUACUAAACUUUU	22
hco-miR-5899	UACCCGUAAUGUACAUAGCUUGAG	24
hco-miR-59	UCGAAUCGUCACUCUUGAUGCUC	23
hco-miR-5901	UUAUGGUCAGAAGGAGUGAACUA	23
hco-miR-5904b	GUAAACCCUCUACUUCACUUCGAA	24
hco-miR-5908-3p	UUCAUCAGGCCUCAGUCAUCUACAU	25
hco-miR-5908-5p	GAUGAUUGUGCACUGGUGAGG	21
hco-miR-5918b	UCGCUCUACAUCGUGUUACCCA	22
hco-miR-5918c	UAAUACGAUUAUGAGGCAAGCU	22
hco-miR-5923	UCUGCCAAAACGCUCUCUUUUG	22
hco-miR-5924-3p	AACUGCUUCCAGCUGUGCUGACAU	24
hco-miR-5938	CGCCGACUUUACCAAGCUUGGCA	23
hco-miR-5941	UAACGAUGUGCUGACCUCUGC	21
hco-miR-5959	UGCUUUUCUAACGCUCAAGGGCUA	24
hco-miR-5960	GUGGUCCGGAGUCGGAGGGUUAU	23
hco-miR-5971	GUAGAUGAUUUCAAAAAUCACGCGUCCUGACCCG	34
hco-miR-5975	UUGUAGUAAUCGGCUGACCCUCCA	24
hco-miR-5976	UGGUCAAAUAUCACCAUCUGC	21
hco-miR-5978	UUCGAGACUAGAGUCACUCCGCA	23
hco-miR-5983	UUUGGCACAUGUUAGGCCGGCA	22
hco-miR-60	UAUUAUGCACAUUUUCUGGUUCAA	24
hco-miR-61	UGACUAGACUGUUACUCGGCGU	22
hco-miR-63A	AAUGACACUGUUGCGAACUGGGAU	24
hco-miR-63b	CUAUGACACUGUCGCGAAUUGGGG	24
hco-miR-7	UGGAAGACAGGAGAUUGCGUCGU	23
hco-miR-71	UGAAAGACAUGGGUAGUGAGAC	22
hco-miR-72	AGGCAAGAUGUUGGCAUAGCUGA	23
hco-miR-76	UUCGUUGUUUAUGAAGCCUGG	21
hco-miR-79	AUAAAGCUAGGUUACCAAAGCUA	23
hco-miR-83	UAGCACCAUGUAAAUUCAGCA	21
hco-miR-84A	UGAGGUAGUUUUAAAUGUUAUGA	23
hco-miR-86	UAAGUGAAUGCUUUGCCACAGUCU	24
hco-miR-87A	GUGAGCAAAGUUUCAGGUGUGC	22
hco-miR-9	UCUUUGGUUAUCUAGCUGUAUGA	23
hco-miR-9551	UAUCACAGCAUUUUACUGAGCC	22
hco-miR-993	UAAGCUCGUCGCUACAGGCAGAA	23
All novel miRNAs identified in H. contortus gut.
miRNA_ID	mature sequence (5'-3')	Length(bp)
novel_101	AGGUACUCGUCGAGGAGAUUC	21
novel_16	UUAAAGCUUGUAUUUUGUGUUAC	23
novel_17	GUGGAUGAUGAGAAAUUGUUA	21
novel_19	CUGGAUGUCGAUCUUAGUCAUA	22
novel_2	UGAGAUCAUCACCAUAAGCACA	22
novel_20	UUUGUACUCAGCAAAGGUACCGC	23
novel_22	UGACUAGAUCCCUACUCAGCC	21
novel_24	UAUGGAGUUUACUGUGUGAUGG	22
novel_25	CUUUGCUAUGCCAUCAGGUAAGC	23
novel_29	GUAACACGAAUCGAAGACGAGC	22
novel_32	GUGUGAGGACAGUUGUACAUA	21
novel_33	UCACCGGGUAUUCACUCAUCCA	22
novel_34	UGAUGGAGAUAUGAGUGUAGUCC	23
novel_42	AUGGGAAGGGAUCAGUUUCUGGG	23
novel_45	GAGCUGCCCUAUGAUGGACUCU	22
novel_49	CUCAUGACAUAGAAAUUGGAUG	22
novel_5	UACCCGUAGCCACAUAGUUCGCA	23
novel_53	UGGCAGUGUGGUUAGCUGGUUG	22
novel_54	UUUUGGACAAAUACAUUGAGCU	22
novel_55	UGAAGAAGAGUAGAUUACUAUGG	23
novel_60	UGACUAGAGCCGAACUCGGAA	21
novel_66	AAAGAUGUGAGUUUCUGGGCU	21
novel_69	UCACCGGGAGUAAAUUUACGCU	22
novel_70	UACUGAUGAUGCUGACGA	18
novel_72	UAAUGCCCAGCUGAUGCAUCGAC	23
novel_75	GUGAGCAAAGUCUCAGGUGUGG	22
novel_76	CAGGGCUUCGAGGAUAUUCA	20
novel_77	AGGAUCCUGGUGUAAUUCUAAGA	23
novel_8	UACCCGUAAUGAUAAUGAUCCCGA	24
novel_89	UACCCUGUAGUACCGAAUAGUGUCU	25
novel_97	AGAUGGAAGUAGAUUCUAAGGACG	24
All novel pre-miRNAs identified in H. contortus gut.
miRNA_ID	hairpin sequence (5'-3')	Length(bp)
novel_101	AGGUACUCGUCGAGGAGAUUCUACUCCUUCUCGCUGUAGUUUCC	44
novel_16	AACGCGAAAUGCUAGCUGUAAUCCUUUGAUGGAGAUUAAAGCUUGUAUUUUGUGUUAC	58
novel_17	GUGGAUGAUGAGAAAUUGUUAGGGACAUCUGCAAUGUCAGUGAUGAUUAACGAUAGUAGUUCAGACACA	69
novel_19	CUGGAUGUCGAUCUUAGUCAUACGGAUUGAGUAUAUGACUAGAGACACAUUCAGCUG	57
novel_2	UGAGAUCAUCACCAUAAGCACACUAUAGCUGCGCUUAUUCUGGUUGUCUCGAC	53
novel_20	UUUGUACUCAGCAAAGGUACCGCAUAAUAUAAGGCCGAAUCUUUGCUAGUACAAGCU	57
novel_22	CUGGGUAUGUGUCUUAGUCCCGGUUACCAAUCACGUGACUAGAUCCCUACUCAGCC	56
novel_24	UAUGGAGUUUACUGUGUGAUGGAUCGUCGAUACCAUCGCACUUUAAACUCUUUGCU	56
novel_25	CUUUGCUAUGCCAUCAGGUAAGCUAAGCUAUGUUUACCUGAUGGUGUAGCAAAGGGA	57
novel_29	GUAACACGAAUCGAAGACGAGCUUUUGCAUCUGCUCGGCUUCUCAUCGUGUUACCC	56
novel_32	GUGUGAGGACAGUUGUACAUAAUUGGUGUGUCGAGCUAUCUCCUACCGGUGUCCUUACCU	60
novel_33	GGUGGGUGAUGCCAAGGUGAAGCCAUCUGGACUUCACCGGGUAUUCACUCAUCCA	55
novel_34	UGAUGGAGAUAUGAGUGUAGUCCUUCUGUGAUGGACUCCAACAUUUCUCCUUCAUC	56
novel_42	AUGGGAAGGGAUCAGUUUCUGGGCCCUUGCGUCCCAAAACUGUCCCCUCCCCAUGC	56
novel_45	AGUUCAUCAGUGGGACGCUAUCGGAUGAUGAACCGAGCUGCCCUAUGAUGGACUCU	56
novel_49	CUCAUGACAUAGAAAUUGGAUGAGGAAGCAUGAAUGUGCUCUUUUCAUCCGAUUUUUAUGUUAUGACGA	69
novel_5	CGGCUAUGUACUGCGUGUGUACUGUUAUUCGAUAUACCCGUAGCCACAUAGUUCGCA	57
novel_53	UGGCAGUGUGGUUAGCUGGUUGCAGCCGGUGACAACGGCUAUCAACACUGCCGUC	55
novel_54	UUUUGGACAAAUACAUUGAGCUUUAGGUUUUUGGAGGAAGCUCAAUAUACUUGUCCAAAAGU	62
novel_55	UGAAGAAGAGUAGAUUACUAUGGUCAGCUCAUCCUACUAAUCUAUUCUACUUCAAA	56
novel_60	CUGAGUUCGCUUCGUGGUCAUAGCUGAAAUGCAUAUGACUAGAGCCGAACUCGGAA	56
novel_66	CCCAGAAACCGCCACAUAUUUAUCUUGAGUGGACAAAGAUGUGAGUUUCUGGGCU	55
novel_69	CGUGAAUUGAUUCCACGGUGGAGGUAAUCUGUCCUCACCGGGAGUAAAUUUACGCU	56
novel_70	UGGUGUGAGCGCUGCUGACGCUGAGGUGUCGCGGGAUCGAAUGUGAACACCAAGUGUUGGUACUGAUGAUGCUGACGA	78
novel_72	CGGGUAUCAGCCUGGUCAUUUCAGAUACGCGUCUUGUAAUGCCCAGCUGAUGCAUCGAC	59
novel_75	CCGCCUGACACUUGACUCAAACCUCAUUCAAUGAAGGUGAGCAAAGUCUCAGGUGUGG	58
novel_76	GGUUUUUUCUUCGAGGCUUGAACAAAGAAAAGAUCUGGAUGUUCAGGGCUUCGAGGAUAUUCA	63
novel_77	GGGGACUUACACCAGUUAUCUUGAGUUUAUUGCAACAGGAUCCUGGUGUAAUUCUAAGA	59
novel_8	CGGAUCAUUAUUUACGGAUGACACGCCUGUGAUGUACCCGUAAUGAUAAUGAUCCCGA	58
novel_89	UACCCUGUAGUACCGAAUAGUGUCUGAUUUGUGCAUACACUUUCGGUUACAAGGUGAA	58
novel_97	AGAUGGAAGUAGAUUCUAAGGACGAUCUUUCGGAGAAAGCGCUUUUGGAGUCACUGCAUCCAGUAG	66

## Sheet: mRNAs
All mRNAs identified in Haemonchus contortus gut
mRNA_ID	mRNA_Gene_Description	Chromosome	Start	End	Strand	Exon_number	Length	ORF
HCON_00000020	Phox homologous domain %0Amethod:InterPro accession:IPR036871||PX domain superfamily %0Amethod:InterPro accession:IPR039358||Sorting nexin-like	chr 1	17482	29232	-	4	1530	162
HCON_00000030	SNF2-related%2C N-terminal domain %0Amethod:InterPro accession:IPR001650||Helicase%2C C-terminal %0Amethod:InterPro accession:IPR014001||Helicase superfamily 1/2%2C ATP-binding domain %0Amethod:InterPro accession:IPR027417||P-loop containing nucleoside triphosphate hydrolase %0Amethod:InterPro accession:IPR038718||SNF2-like%2C N-terminal domain superfamily	chr 1	31512	38445	+	20	2675	772
HCON_00000060	MADF domain %0Amethod:InterPro accession:IPR039353||Transcription factor Adf-1	chr 1	62645	67264	+	6	867	244
HCON_00000070	SAP domain %0Amethod:InterPro accession:IPR012677||Nucleotide-binding alpha-beta plait domain superfamily %0Amethod:InterPro accession:IPR032552||Acin1%2C RNSP1-SAP18 binding (RSB) motif %0Amethod:InterPro accession:IPR034257||Acinus%2C RNA recognition motif %0Amethod:InterPro accession:IPR035979||RNA-binding domain superfamily %0Amethod:InterPro accession:IPR036361||SAP domain superfamily	chr 1	68613	94645	-	15	2807	735
HCON_00000130	Reverse transcriptase domain %0Amethod:InterPro accession:IPR005135||Endonuclease/exonuclease/phosphatase %0Amethod:InterPro accession:IPR036691||Endonuclease/exonuclease/phosphatase superfamily	chr 1	135472	138399	+	1	2928	975
HCON_00000140	Homeobox domain %0Amethod:InterPro accession:IPR006899||Hepatocyte nuclear factor 1%2C N-terminal %0Amethod:InterPro accession:IPR009057||Homeobox-like domain superfamily %0Amethod:InterPro accession:IPR010982||Lambda repressor-like%2C DNA-binding domain superfamily %0Amethod:InterPro accession:IPR040363||Homeobox-containing protein 1	chr 1	146975	163373	+	6	2193	565
HCON_00000150	Transposase%2C type 1	chr 1	177804	178097	-	1	294	97
HCON_00000200	-	chr 1	285984	294475	-	2	1826	454
HCON_00000260	Ferritin %0Amethod:InterPro accession:IPR008331||Ferritin/DPS protein domain %0Amethod:InterPro accession:IPR009040||Ferritin-like diiron domain %0Amethod:InterPro accession:IPR009078||Ferritin-like superfamily %0Amethod:InterPro accession:IPR012347||Ferritin-like	chr 1	330895	334396	-	5	635	170
HCON_00000290	Ribonuclease Zc3h12a-like%2C NYN domain	chr 1	389633	451064	-	16	2263	637
HCON_00000380	-	chr 1	525676	528471	+	14	2897	250
HCON_00000440	-	chr 1	551075	551755	+	1	681	226
HCON_00000450	Ribosomal RNA adenine methyltransferase KsgA/Erm %0Amethod:InterPro accession:IPR020598||Ribosomal RNA adenine methylase transferase%2C N-terminal %0Amethod:InterPro accession:IPR023165||rRNA adenine dimethylase-like %0Amethod:InterPro accession:IPR029063||S-adenosyl-L-methionine-dependent methyltransferase	chr 1	555069	559607	-	8	2269	367
HCON_00000480	Guanylate kinase-like domain %0Amethod:InterPro accession:IPR008145||Guanylate kinase/L-type calcium channel beta subunit %0Amethod:InterPro accession:IPR017665||Guanylate kinase %0Amethod:InterPro accession:IPR020590||Guanylate kinase%2C conserved site %0Amethod:InterPro accession:IPR027417||P-loop containing nucleoside triphosphate hydrolase	chr 1	568079	576201	-	18	4015	222
HCON_00000490	THIF-type NAD/FAD binding fold %0Amethod:InterPro accession:IPR029752||D-isomer specific 2-hydroxyacid dehydrogenase%2C NAD-binding domain conserved site 1 %0Amethod:InterPro accession:IPR035985||Ubiquitin-activating enzyme	chr 1	597734	601706	+	11	1413	407
HCON_00000510	WD40 repeat %0Amethod:InterPro accession:IPR012953||BOP1%2C N-terminal domain %0Amethod:InterPro accession:IPR015943||WD40/YVTN repeat-like-containing domain superfamily %0Amethod:InterPro accession:IPR017986||WD40-repeat-containing domain %0Amethod:InterPro accession:IPR028598||WD repeat BOP1/Erb1 %0Amethod:InterPro accession:IPR036322||WD40-repeat-containing domain superfamily	chr 1	619132	644770	+	21	2077	672
HCON_00000560	Integrase%2C catalytic core %0Amethod:InterPro accession:IPR001878||Zinc finger%2C CCHC-type %0Amethod:InterPro accession:IPR005312||Protein of unknown function DUF1759 %0Amethod:InterPro accession:IPR008042||Retrotransposon%2C Pao %0Amethod:InterPro accession:IPR008737||Peptidase aspartic%2C putative %0Amethod:InterPro accession:IPR012337||Ribonuclease H-like superfamily %0Amethod:InterPro acces…	chr 1	665765	672922	+	1	7158	2385
HCON_00000570	Zona pellucida domain %0Amethod:InterPro accession:IPR003609||PAN/Apple domain	chr 1	661871	709990	-	57	9332	1041
HCON_00000660	GPCR%2C family 3%2C metabotropic glutamate receptor %0Amethod:InterPro accession:IPR000337||GPCR%2C family 3 %0Amethod:InterPro accession:IPR001828||Receptor%2C ligand binding region %0Amethod:InterPro accession:IPR011500||GPCR%2C family 3%2C nine cysteines domain %0Amethod:InterPro accession:IPR017978||GPCR family 3%2C C-terminal %0Amethod:InterPro accession:IPR017979||GPCR%2C family 3%2C conser…	chr 1	833522	891226	+	42	6094	1021
HCON_00000695	Cysteine alpha-hairpin motif superfamily	chr 1	903968	908414	-	2	586	80
HCON_00000700	-	chr 1	912177	913976	-	4	739	85
HCON_00000710	Chromosome transmission fidelity protein 8	chr 1	915295	919271	+	4	376	99
HCON_00000720	GPI transamidase subunit PIG-U	chr 1	919351	933528	-	9	1357	437
HCON_00000730	Zinc finger%2C UBR-type %0Amethod:InterPro accession:IPR011011||Zinc finger%2C FYVE/PHD-type %0Amethod:InterPro accession:IPR013083||Zinc finger%2C RING/FYVE/PHD-type %0Amethod:InterPro accession:IPR040204||E3 ubiquitin-protein ligase UBR7	chr 1	935551	940468	-	11	2159	382
HCON_00000740	Adenylate kinase/UMP-CMP kinase %0Amethod:InterPro accession:IPR006259||Adenylate kinase subfamily %0Amethod:InterPro accession:IPR007862||Adenylate kinase%2C active site lid domain %0Amethod:InterPro accession:IPR027417||P-loop containing nucleoside triphosphate hydrolase %0Amethod:InterPro accession:IPR028587||Adenylate kinase 2 %0Amethod:InterPro accession:IPR033690||Adenylate kinase%2C conser…	chr 1	951952	982378	+	6	941	252
HCON_00000790	Major sperm protein (MSP) domain %0Amethod:InterPro accession:IPR008962||PapD-like superfamily %0Amethod:InterPro accession:IPR013783||Immunoglobulin-like fold %0Amethod:InterPro accession:IPR016763||Vesicle-associated membrane-protein-associated protein	chr 1	1003225	1013639	+	16	2008	239
HCON_00000800	ATP-dependent RNA helicase DEAD-box%2C conserved site %0Amethod:InterPro accession:IPR001650||Helicase%2C C-terminal %0Amethod:InterPro accession:IPR011545||DEAD/DEAH box helicase domain %0Amethod:InterPro accession:IPR014001||Helicase superfamily 1/2%2C ATP-binding domain %0Amethod:InterPro accession:IPR014014||RNA helicase%2C DEAD-box type%2C Q motif %0Amethod:InterPro accession:IPR027417||P-lo…	chr 1	1013759	1028527	+	11	1598	404
HCON_00000810	Palmitoyltransferase%2C DHHC domain	chr 1	1032777	1046093	+	7	1429	276
HCON_00000820	GPI transamidase component Gaa1	chr 1	1048129	1066624	+	27	4961	590
HCON_00000830	Glycosyltransferase 2-like %0Amethod:InterPro accession:IPR029044||Nucleotide-diphospho-sugar transferases	chr 1	1069778	1079033	-	10	1693	444
HCON_00000900	-	chr 1	1125918	1140420	+	10	842	224
HCON_00000920	K Homology domain %0Amethod:InterPro accession:IPR004088||K Homology domain%2C type 1 %0Amethod:InterPro accession:IPR036612||K Homology domain%2C type 1 superfamily	chr 1	1151417	1158392	+	21	2998	373
HCON_00000940	Aminoacyl-tRNA synthetase%2C class II (G/ P/ S/T) %0Amethod:InterPro accession:IPR002320||Threonine-tRNA ligase%2C class IIa %0Amethod:InterPro accession:IPR004095||TGS %0Amethod:InterPro accession:IPR004154||Anticodon-binding %0Amethod:InterPro accession:IPR006195||Aminoacyl-tRNA synthetase%2C class II %0Amethod:InterPro accession:IPR012675||Beta-grasp domain superfamily %0Amethod:InterPro acces…	chr 1	1177357	1183609	+	40	4948	749
HCON_00000980	Zinc finger%2C LIM-type %0Amethod:InterPro accession:IPR010442||PET domain %0Amethod:InterPro accession:IPR037987||Four and a half LIM domains protein 2/3/5	chr 1	1199728	1352762	+	104	17792	788
HCON_00001000	Potassium channel%2C calcium-activated%2C SK	chr 1	1355269	1424964	+	26	3238	412
HCON_00001040	-	chr 1	1443354	1467694	+	18	2649	686
HCON_00001045	Metallo-beta-lactamase %0Amethod:InterPro accession:IPR022712||Beta-Casp domain %0Amethod:InterPro accession:IPR027075||Cleavage and polyadenylation specificity factor subunit 2 %0Amethod:InterPro accession:IPR035639||CPSF2%2C metallo-hydrolase domain %0Amethod:InterPro accession:IPR036866||Ribonuclease Z/Hydroxyacylglutathione hydrolase-like	chr 1	1469519	1482001	+	38	4338	359
HCON_00001080	Programmed cell death protein 10	chr 1	1515833	1519351	-	6	922	170
HCON_00001160	Voltage-dependent calcium channel%2C L-type%2C beta subunit %0Amethod:InterPro accession:IPR008145||Guanylate kinase/L-type calcium channel beta subunit %0Amethod:InterPro accession:IPR027417||P-loop containing nucleoside triphosphate hydrolase %0Amethod:InterPro accession:IPR036028||SH3-like domain superfamily	chr 1	1650075	1663601	+	13	2092	562
HCON_00001180	Zinc finger C2H2-type	chr 1	1663995	1674164	-	104	15796	798
HCON_00001190	Cyclin%2C C-terminal domain %0Amethod:InterPro accession:IPR006671||Cyclin%2C N-terminal %0Amethod:InterPro accession:IPR013763||Cyclin-like %0Amethod:InterPro accession:IPR036915||Cyclin-like superfamily %0Amethod:InterPro accession:IPR039361||Cyclin	chr 1	1677403	1680920	+	13	1879	492
HCON_00001200	S-adenosyl-L-methionine-dependent methyltransferase	chr 1	1680839	1682807	-	6	795	241
HCON_00001210	Ribosomal protein L12 family %0Amethod:InterPro accession:IPR038716||Ribosomal protein P1/P2%2C N-terminal domain	chr 1	1684808	1686656	-	3	339	112
HCON_00001220	-	chr 1	1689321	1700934	+	21	4060	1020
HCON_00001250	Arylesterase %0Amethod:InterPro accession:IPR011042||Six-bladed beta-propeller%2C TolB-like	chr 1	1706433	1732068	+	21	2637	373
HCON_00001260	Arylesterase %0Amethod:InterPro accession:IPR011042||Six-bladed beta-propeller%2C TolB-like	chr 1	1732091	1739076	-	10	1241	363
HCON_00001270	Akirin	chr 1	1745190	1748934	+	11	2265	218
HCON_00001280	Diphthamide synthase domain %0Amethod:InterPro accession:IPR014729||Rossmann-like alpha/beta/alpha sandwich fold %0Amethod:InterPro accession:IPR030662||Diphthine--ammonia ligase/Uncharacterised protein MJ0570	chr 1	1749817	1756058	+	7	693	230
HCON_00001300	-	chr 1	1773253	1773620	-	2	291	96
HCON_00001310	Ctr copper transporter	chr 1	1770154	1788666	+	15	2293	267
HCON_00001330	NADH dehydrogenase [ubiquinone] iron-sulfur protein 6%2C mitochondrial %0Amethod:InterPro accession:IPR019401||Zinc finger%2C CHCC-type	chr 1	1800856	1802195	-	4	571	138
HCON_00001350	-	chr 1	1819287	1821244	-	2	1839	612
HCON_00001370	Molybdopterin biosynthesis MoaE %0Amethod:InterPro accession:IPR027417||P-loop containing nucleoside triphosphate hydrolase %0Amethod:InterPro accession:IPR036563||Molybdopterin biosynthesis MoaE subunit superfamily	chr 1	1853365	1857096	-	13	1890	434
HCON_00001380	-	chr 1	1857149	1861067	-	9	1613	245
HCON_00001400	Protein of unknown function DUF273 %0Amethod:InterPro accession:IPR029044||Nucleotide-diphospho-sugar transferases	chr 1	1865082	1868822	-	21	3844	359
HCON_00001405	Pleckstrin homology domain %0Amethod:InterPro accession:IPR002913||START domain %0Amethod:InterPro accession:IPR011993||PH-like domain superfamily %0Amethod:InterPro accession:IPR023393||START-like domain superfamily	chr 1	1868916	1874957	-	13	1979	570
HCON_00001410	Nucleoside diphosphate kinase %0Amethod:InterPro accession:IPR023005||Nucleoside diphosphate kinase%2C active site %0Amethod:InterPro accession:IPR034907||Nucleoside diphosphate kinase-like domain %0Amethod:InterPro accession:IPR036850||Nucleoside diphosphate kinase-like domain superfamily	chr 1	1876555	1877273	+	3	604	154
HCON_00001420	ER membrane protein complex subunit 8/9	chr 1	1877579	1883013	-	4	814	189
HCON_00001430	-	chr 1	1883137	1888461	-	49	6850	673
HCON_00001440	Ras-associating (RA) domain %0Amethod:InterPro accession:IPR001478||PDZ domain %0Amethod:InterPro accession:IPR001683||Phox homologous domain %0Amethod:InterPro accession:IPR036034||PDZ superfamily %0Amethod:InterPro accession:IPR036871||PX domain superfamily %0Amethod:InterPro accession:IPR037831||SNX17/27/31 %0Amethod:InterPro accession:IPR037833||SNX27%2C PX domain	chr 1	1889056	1905653	-	55	9985	618
HCON_00001450	C2 domain %0Amethod:InterPro accession:IPR003892||Ubiquitin system component Cue %0Amethod:InterPro accession:IPR009060||UBA-like superfamily %0Amethod:InterPro accession:IPR035892||C2 domain superfamily %0Amethod:InterPro accession:IPR037301||Toll-interacting protein%2C C2 domain	chr 1	1899694	1902242	+	8	1111	247
HCON_00001460	Ubiquitin-conjugating enzyme E2 %0Amethod:InterPro accession:IPR016135||Ubiquitin-conjugating enzyme/RWD-like	chr 1	1906595	1911877	+	10	1668	364
HCON_00001470	TATA-box binding protein %0Amethod:InterPro accession:IPR012295||TBP domain superfamily %0Amethod:InterPro accession:IPR015445||TATA-Box binding protein-like	chr 1	1914922	1921479	+	12	2430	495
HCON_00001500	Small GTPase %0Amethod:InterPro accession:IPR005225||Small GTP-binding protein domain %0Amethod:InterPro accession:IPR027417||P-loop containing nucleoside triphosphate hydrolase	chr 1	1969195	1973764	+	15	2370	214
HCON_00001510	Mitochondrial pyruvate carrier	chr 1	1981453	1983522	+	4	574	133
HCON_00001520	Mitochondrial pyruvate carrier	chr 1	1986870	1988256	+	4	551	106
HCON_00001525	K Homology domain %0Amethod:InterPro accession:IPR004088||K Homology domain%2C type 1 %0Amethod:InterPro accession:IPR036612||K Homology domain%2C type 1 superfamily	chr 1	1989177	1991787	+	7	773	177
HCON_00001530	NADH:ubiquinone oxidoreductase%2C 30kDa subunit %0Amethod:InterPro accession:IPR010218||NADH dehydrogenase%2C subunit C %0Amethod:InterPro accession:IPR020396||NADH:ubiquinone oxidoreductase%2C 30kDa subunit%2C conserved site %0Amethod:InterPro accession:IPR037232||NADH:ubiquinone oxidoreductase%2C 30kDa subunit superfamily	chr 1	1992472	1994374	+	5	1305	210
HCON_00001550	TLDc domain	chr 1	1994375	1997329	-	14	1496	373
HCON_00001560	Heat shock factor binding 1	chr 1	1997433	1998329	-	3	469	60
HCON_00001570	Dynein 1 light intermediate chain %0Amethod:InterPro accession:IPR022780||Dynein family light intermediate chain %0Amethod:InterPro accession:IPR027417||P-loop containing nucleoside triphosphate hydrolase	chr 1	2001972	2013492	+	14	1425	440
HCON_00001630	Leucine-rich repeat domain superfamily %0Amethod:InterPro accession:IPR041245||CARMIL%2C pleckstrin homology domain	chr 1	2013544	2020605	-	67	10994	1058
HCON_00001640	Ferrochelatase	chr 1	2023641	2029908	+	8	2002	390
HCON_00001645	Protein kinase domain %0Amethod:InterPro accession:IPR001245||Serine-threonine/tyrosine-protein kinase%2C catalytic domain %0Amethod:InterPro accession:IPR011009||Protein kinase-like domain superfamily	chr 1	2030758	2038794	+	16	3330	625
HCON_00001650	Pancreatic trypsin inhibitor Kunitz domain %0Amethod:InterPro accession:IPR006149||EB domain %0Amethod:InterPro accession:IPR006150||Cysteine-rich repeat %0Amethod:InterPro accession:IPR020901||Proteinase inhibitor I2%2C Kunitz%2C conserved site %0Amethod:InterPro accession:IPR028150||Lustrin%2C cysteine-rich repeated %0Amethod:InterPro accession:IPR036880||Pancreatic trypsin inhibitor Kunitz dom…	chr 1	2037441	2047968	+	22	3012	923
HCON_00001660	Dbl homology (DH) domain %0Amethod:InterPro accession:IPR001357||BRCT domain %0Amethod:InterPro accession:IPR026817||Guanine nucleotide exchange factor Ect2 %0Amethod:InterPro accession:IPR035899||Dbl homology (DH) domain superfamily %0Amethod:InterPro accession:IPR036420||BRCT domain superfamily	chr 1	2056765	2068124	-	35	6103	625
HCON_00001670	Elongator complex protein 4	chr 1	2066469	2067443	-	1	975	324
HCON_00001680	Small GTPase %0Amethod:InterPro accession:IPR020849||Small GTPase superfamily%2C Ras-type %0Amethod:InterPro accession:IPR027417||P-loop containing nucleoside triphosphate hydrolase	chr 1	2070284	2091737	-	16	3083	279
HCON_00001700	Helicase%2C C-terminal %0Amethod:InterPro accession:IPR011545||DEAD/DEAH box helicase domain %0Amethod:InterPro accession:IPR014001||Helicase superfamily 1/2%2C ATP-binding domain %0Amethod:InterPro accession:IPR014014||RNA helicase%2C DEAD-box type%2C Q motif %0Amethod:InterPro accession:IPR023572||Archease domain %0Amethod:InterPro accession:IPR025313||Domain of unknown function DUF4217 %0Ameth…	chr 1	2119094	2134213	-	17	2274	690
HCON_00001710	-	chr 1	2136455	2137394	+	4	231	76
HCON_00001740	C2 domain %0Amethod:InterPro accession:IPR035892||C2 domain superfamily	chr 1	2138442	2157197	-	37	3939	1212
HCON_00001760	Glutathione peroxidase %0Amethod:InterPro accession:IPR029759||Glutathione peroxidase active site %0Amethod:InterPro accession:IPR029760||Glutathione peroxidase conserved site %0Amethod:InterPro accession:IPR036249||Thioredoxin-like superfamily	chr 1	2183971	2191731	-	7	994	228
HCON_00001770	Major sperm protein (MSP) domain %0Amethod:InterPro accession:IPR008962||PapD-like superfamily %0Amethod:InterPro accession:IPR013783||Immunoglobulin-like fold	chr 1	2196450	2202864	-	10	1303	384
HCON_00001790	Alpha-2-macroglobulin %0Amethod:InterPro accession:IPR002890||Macroglobulin domain %0Amethod:InterPro accession:IPR008930||Terpenoid cyclases/protein prenyltransferase alpha-alpha toroid %0Amethod:InterPro accession:IPR009048||Alpha-macroglobulin%2C receptor-binding %0Amethod:InterPro accession:IPR011625||Alpha-2-macroglobulin%2C bait region domain %0Amethod:InterPro accession:IPR011626||Alpha-ma…	chr 1	2230669	2255210	+	36	4970	1341
HCON_00001820	-	chr 1	2276254	2278475	+	8	1768	500
HCON_00001830	Zinc finger C2H2-type %0Amethod:InterPro accession:IPR036236||Zinc finger C2H2 superfamily	chr 1	2306989	2320222	+	20	5835	473
HCON_00001840	Ribonuclease H superfamily	chr 1	2320615	2329143	-	40	4932	420
HCON_00001850	Dopey%2C N-terminal %0Amethod:InterPro accession:IPR016024||Armadillo-type fold %0Amethod:InterPro accession:IPR040314||Protein dopey	chr 1	2334975	2349902	-	48	7344	2170
HCON_00001860	LSM domain superfamily %0Amethod:InterPro accession:IPR019050||FDF domain %0Amethod:InterPro accession:IPR025609||Lsm14-like%2C N-terminal %0Amethod:InterPro accession:IPR025761||FFD box %0Amethod:InterPro accession:IPR025762||DFDF domain %0Amethod:InterPro accession:IPR025768||TFG box	chr 1	2363811	2366781	+	8	1496	349
HCON_00001865	Transmembrane protein 254	chr 1	2367442	2369239	+	3	646	116
HCON_00001890	FCP1 homology domain %0Amethod:InterPro accession:IPR011948||Dullard phosphatase domain%2C eukaryotic %0Amethod:InterPro accession:IPR023214||HAD superfamily %0Amethod:InterPro accession:IPR036412||HAD-like superfamily %0Amethod:InterPro accession:IPR040078||CTD small RNA polymerase II polypeptide A phosphatase-like	chr 1	2467267	2542918	+	25	7224	507
HCON_00001900	Mucin-2	chr 1	2551329	2555653	-	7	1802	552
HCON_00001940	-	chr 1	2577642	2586926	-	7	1882	534
HCON_00001950	Sec1-like protein %0Amethod:InterPro accession:IPR027482||Sec1-like%2C domain 2 %0Amethod:InterPro accession:IPR036045||Sec1-like superfamily	chr 1	2589375	2590713	-	3	606	105
HCON_00001960	-	chr 1	2594332	2602052	-	4	1295	385
HCON_00001990	Sec1-like protein %0Amethod:InterPro accession:IPR027482||Sec1-like%2C domain 2 %0Amethod:InterPro accession:IPR036045||Sec1-like superfamily	chr 1	2603789	2611523	-	17	2345	588
HCON_00002010	Nicotinic acetylcholine receptor %0Amethod:InterPro accession:IPR006029||Neurotransmitter-gated ion-channel transmembrane domain %0Amethod:InterPro accession:IPR006201||Neurotransmitter-gated ion-channel %0Amethod:InterPro accession:IPR006202||Neurotransmitter-gated ion-channel ligand-binding domain %0Amethod:InterPro accession:IPR018000||Neurotransmitter-gated ion-channel%2C conserved site %0Ame…	chr 1	2658271	2678297	+	14	2097	514
HCON_00002020	Conserved oligomeric Golgi complex%2C subunit 3	chr 1	2679513	2686748	-	18	2710	814
HCON_00002030	Nuclear transport factor 2 %0Amethod:InterPro accession:IPR018222||Nuclear transport factor 2%2C eukaryote %0Amethod:InterPro accession:IPR032710||NTF2-like domain superfamily	chr 1	2686890	2688090	-	3	679	132
HCON_00002050	-	chr 1	2692954	2694829	+	3	1005	334
HCON_00002060	Reverse transcriptase domain %0Amethod:InterPro accession:IPR001584||Integrase%2C catalytic core %0Amethod:InterPro accession:IPR001878||Zinc finger%2C CCHC-type %0Amethod:InterPro accession:IPR012337||Ribonuclease H-like superfamily %0Amethod:InterPro accession:IPR036397||Ribonuclease H superfamily %0Amethod:InterPro accession:IPR041577||Reverse transcriptase/retrotransposon-derived protein%2C R…	chr 1	2697120	2701856	+	1	4737	1578
HCON_00002070	-	chr 1	2701909	2703177	+	1	1269	422
HCON_00002080	Translocon-associated protein (TRAP)%2C alpha subunit	chr 1	2704821	2707235	-	6	1356	263
HCON_00002160	Zinc finger%2C RING-type %0Amethod:InterPro accession:IPR001878||Zinc finger%2C CCHC-type %0Amethod:InterPro accession:IPR013083||Zinc finger%2C RING/FYVE/PHD-type %0Amethod:InterPro accession:IPR014891||DWNN domain %0Amethod:InterPro accession:IPR017907||Zinc finger%2C RING-type%2C conserved site %0Amethod:InterPro accession:IPR025829||Zinc knuckle CX2CX3GHX4C %0Amethod:InterPro accession:IPR036…	chr 1	2766233	2773573	+	22	3912	1214
HCON_00002165	BRCT domain %0Amethod:InterPro accession:IPR004274||FCP1 homology domain %0Amethod:InterPro accession:IPR011947||FCP1-like phosphatase%2C phosphatase domain %0Amethod:InterPro accession:IPR036412||HAD-like superfamily %0Amethod:InterPro accession:IPR036420||BRCT domain superfamily %0Amethod:InterPro accession:IPR039189||CTD phosphatase Fcp1	chr 1	2773854	2778329	+	17	2200	545
HCON_00002168	Target SNARE coiled-coil homology domain %0Amethod:InterPro accession:IPR006011||Syntaxin%2C N-terminal domain %0Amethod:InterPro accession:IPR006012||Syntaxin/epimorphin%2C conserved site %0Amethod:InterPro accession:IPR010989||SNARE	chr 1	2779767	2788229	+	8	1327	135
HCON_00002190	Dbl homology (DH) domain %0Amethod:InterPro accession:IPR011993||PH-like domain superfamily %0Amethod:InterPro accession:IPR035899||Dbl homology (DH) domain superfamily %0Amethod:InterPro accession:IPR041020||ARHGEF1-like%2C PH domain	chr 1	2853191	2909306	+	37	5044	1423
HCON_00002220	Enhancer of rudimentary %0Amethod:InterPro accession:IPR035912||Enhancer of rudimentary superfamily	chr 1	2918582	2922340	+	4	508	114
HCON_00002230	DnaJ domain %0Amethod:InterPro accession:IPR011989||Armadillo-like helical %0Amethod:InterPro accession:IPR016024||Armadillo-type fold %0Amethod:InterPro accession:IPR025640||GYF domain 2 %0Amethod:InterPro accession:IPR036869||Chaperone J-domain superfamily	chr 1	2925430	2949706	+	60	7048	2234
HCON_00002290	SH3 domain %0Amethod:InterPro accession:IPR001609||Myosin head%2C motor domain %0Amethod:InterPro accession:IPR010926||Class I myosin tail homology domain %0Amethod:InterPro accession:IPR027417||P-loop containing nucleoside triphosphate hydrolase %0Amethod:InterPro accession:IPR036028||SH3-like domain superfamily %0Amethod:InterPro accession:IPR036072||Class I myosin%2C motor domain %0Amethod:Int…	chr 1	3001761	3020142	+	31	3824	1049
HCON_00002320	GNAT domain %0Amethod:InterPro accession:IPR007807||Helicase domain %0Amethod:InterPro accession:IPR032672||TmcA/NAT10/Kre33	chr 1	3023178	3024841	-	9	736	245
HCON_00002350	tRNA(Met) cytidine acetyltransferase TmcA%2C N-terminal %0Amethod:InterPro accession:IPR032672||TmcA/NAT10/Kre33	chr 1	3026164	3028337	-	6	664	191
HCON_00002370	Mos1 transposase%2C HTH domain	chr 1	3041619	3041930	+	1	312	103
HCON_00002380	Protein kinase domain %0Amethod:InterPro accession:IPR001054||Adenylyl cyclase class-3/4/guanylyl cyclase %0Amethod:InterPro accession:IPR001170||Adenylyl cyclase class-4/guanylyl cyclase %0Amethod:InterPro accession:IPR001245||Serine-threonine/tyrosine-protein kinase%2C catalytic domain %0Amethod:InterPro accession:IPR001828||Receptor%2C ligand binding region %0Amethod:InterPro accession:IPR0110…	chr 1	3048384	3070978	-	31	4262	1102
HCON_00002390	Protein kinase domain %0Amethod:InterPro accession:IPR001054||Adenylyl cyclase class-3/4/guanylyl cyclase %0Amethod:InterPro accession:IPR001245||Serine-threonine/tyrosine-protein kinase%2C catalytic domain %0Amethod:InterPro accession:IPR001828||Receptor%2C ligand binding region %0Amethod:InterPro accession:IPR011009||Protein kinase-like domain superfamily %0Amethod:InterPro accession:IPR011645|…	chr 1	3072237	3108817	-	37	4555	1414
HCON_00002400	Protein kinase domain %0Amethod:InterPro accession:IPR001245||Serine-threonine/tyrosine-protein kinase%2C catalytic domain %0Amethod:InterPro accession:IPR011009||Protein kinase-like domain superfamily	chr 1	3115661	3120043	-	7	756	251
HCON_00002420	Reverse transcriptase domain	chr 1	3123647	3124786	+	1	1140	379
HCON_00002430	Adenylyl cyclase class-4/guanylyl cyclase %0Amethod:InterPro accession:IPR001828||Receptor%2C ligand binding region %0Amethod:InterPro accession:IPR028082||Periplasmic binding protein-like I	chr 1	3125642	3133787	-	11	1227	408
HCON_00002460	-	chr 1	3140908	3142149	-	1	1242	413
HCON_00002490	-	chr 1	3158244	3213705	-	15	2846	504
HCON_00002500	ATP-dependent RNA helicase DEAD-box%2C conserved site %0Amethod:InterPro accession:IPR001650||Helicase%2C C-terminal %0Amethod:InterPro accession:IPR011545||DEAD/DEAH box helicase domain %0Amethod:InterPro accession:IPR014001||Helicase superfamily 1/2%2C ATP-binding domain %0Amethod:InterPro accession:IPR014014||RNA helicase%2C DEAD-box type%2C Q motif %0Amethod:InterPro accession:IPR027417||P-lo…	chr 1	3215994	3247268	-	21	2324	729
HCON_00002505	-	chr 1	3248125	3255780	-	13	2189	474
HCON_00002530	AAA+ ATPase domain %0Amethod:InterPro accession:IPR003959||ATPase%2C AAA-type%2C core %0Amethod:InterPro accession:IPR003960||ATPase%2C AAA-type%2C conserved site %0Amethod:InterPro accession:IPR027417||P-loop containing nucleoside triphosphate hydrolase %0Amethod:InterPro accession:IPR041569||AAA ATPase%2C AAA+ lid domain	chr 1	3288916	3294788	-	17	2145	714
HCON_00002550	Frizzled/Smoothened%2C transmembrane domain %0Amethod:InterPro accession:IPR015526||Frizzled/secreted frizzled-related protein %0Amethod:InterPro accession:IPR017981||GPCR%2C family 2-like %0Amethod:InterPro accession:IPR020067||Frizzled domain %0Amethod:InterPro accession:IPR036790||Frizzled cysteine-rich domain superfamily	chr 1	3336917	3360334	+	12	2070	458
HCON_00002570	-	chr 1	3366409	3375482	-	8	708	235
HCON_00002580	Fork head domain %0Amethod:InterPro accession:IPR030456||Fork head domain conserved site 2 %0Amethod:InterPro accession:IPR036388||Winged helix-like DNA-binding domain superfamily %0Amethod:InterPro accession:IPR036390||Winged helix DNA-binding domain superfamily	chr 1	3384455	3439630	-	33	8397	921
HCON_00002600	RNA recognition motif domain %0Amethod:InterPro accession:IPR012677||Nucleotide-binding alpha-beta plait domain superfamily %0Amethod:InterPro accession:IPR035979||RNA-binding domain superfamily	chr 1	3495416	3523343	-	38	6647	1005
HCON_00002610	AAA+ ATPase domain %0Amethod:InterPro accession:IPR014001||Helicase superfamily 1/2%2C ATP-binding domain %0Amethod:InterPro accession:IPR027417||P-loop containing nucleoside triphosphate hydrolase %0Amethod:InterPro accession:IPR041677||DNA2/NAM7 helicase%2C AAA domain %0Amethod:InterPro accession:IPR041679||DNA2/NAM7 helicase-like%2C AAA domain	chr 1	3525793	3531580	-	21	2329	697
HCON_00002620	Lecithin:cholesterol/phospholipid:diacylglycerol acyltransferase %0Amethod:InterPro accession:IPR029058||Alpha/Beta hydrolase fold	chr 1	3532789	3538659	+	15	1518	477
HCON_00002670	-	chr 1	3623028	3624691	+	7	588	73
HCON_00002690	-	chr 1	3629084	3630944	+	9	537	178
HCON_00002702	Nematode cuticle collagen%2C N-terminal	chr 1	3734026	3735054	-	2	921	306
HCON_00002704	Collagen triple helix repeat	chr 1	3740649	3741733	-	2	990	275
HCON_00002710	-	chr 1	3773876	3774981	+	2	1027	58
HCON_00002720	Major facilitator superfamily %0Amethod:InterPro accession:IPR020846||Major facilitator superfamily domain %0Amethod:InterPro accession:IPR036259||MFS transporter superfamily	chr 1	3820252	3829211	+	13	2721	599
HCON_00002730	Major facilitator superfamily %0Amethod:InterPro accession:IPR020846||Major facilitator superfamily domain %0Amethod:InterPro accession:IPR036259||MFS transporter superfamily	chr 1	3832844	3840294	+	13	2852	549
HCON_00002750	EndoU ribonuclease%2C C-terminal %0Amethod:InterPro accession:IPR037227||Endoribonuclease EndoU-like %0Amethod:InterPro accession:IPR039787||Poly(U)-specific endoribonuclease	chr 1	3853759	3861996	+	11	1304	308
HCON_00002760	-	chr 1	3876785	3880914	-	13	1884	325
HCON_00002770	-	chr 1	3899593	3902554	-	7	702	233
HCON_00002790	PAP/25A-associated %0Amethod:InterPro accession:IPR002934||Polymerase%2C nucleotidyl transferase domain	chr 1	3937050	3965320	-	7	951	316
HCON_00002800	NADH:ubiquinone oxidoreductase-like%2C 20kDa subunit %0Amethod:InterPro accession:IPR006138||NADH-ubiquinone oxidoreductase%2C 20 Kd subunit	chr 1	3969748	3982448	+	5	768	199
HCON_00002820	Transcription factor%2C MADS-box %0Amethod:InterPro accession:IPR033896||MADS MEF2-like %0Amethod:InterPro accession:IPR036879||Transcription factor%2C MADS-box superfamily	chr 1	4004219	4017563	-	4	1414	265
HCON_00002850	Chromatin assembly factor 1 subunit A	chr 1	4031333	4041033	+	10	2412	473
HCON_00002860	RGS7BP/RGS9BP family	chr 1	4060906	4064913	+	5	1429	155
HCON_00002880	Ribosomal protein L27/L41%2C mitochondrial	chr 1	4067757	4070643	-	6	847	189
HCON_00002890	Mitochondrial carrier UCP-like %0Amethod:InterPro accession:IPR018108||Mitochondrial substrate/solute carrier %0Amethod:InterPro accession:IPR023395||Mitochondrial carrier domain superfamily %0Amethod:InterPro accession:IPR040062||Mitochondrial carrier domain protein	chr 1	4070752	4074649	-	9	1293	308
HCON_00002900	ERV/ALR sulfhydryl oxidase domain %0Amethod:InterPro accession:IPR036774||ERV/ALR sulfhydryl oxidase domain superfamily %0Amethod:InterPro accession:IPR039799||Sulfhydryl oxidase ALR/ERV	chr 1	4083183	4086370	+	12	1969	168
HCON_00002910	Brix domain	chr 1	4087105	4090400	-	13	1578	477
HCON_00002920	G-patch domain %0Amethod:InterPro accession:IPR000504||RNA recognition motif domain %0Amethod:InterPro accession:IPR001876||Zinc finger%2C RanBP2-type %0Amethod:InterPro accession:IPR012677||Nucleotide-binding alpha-beta plait domain superfamily %0Amethod:InterPro accession:IPR035979||RNA-binding domain superfamily %0Amethod:InterPro accession:IPR036443||Zinc finger%2C RanBP2-type superfamily %0A…	chr 1	4092406	4103186	+	22	2953	861
HCON_00002930	Tim44-like domain %0Amethod:InterPro accession:IPR017303||Mitochondrial import inner membrane translocase subunit Tim44 %0Amethod:InterPro accession:IPR032710||NTF2-like domain superfamily %0Amethod:InterPro accession:IPR039544||Tim44-like	chr 1	4121487	4125485	-	13	1714	444
HCON_00002940	Mad3/Bub1 homology region 1 %0Amethod:InterPro accession:IPR015661||Mitotic spindle checkpoint protein Bub1/Mad3	chr 1	4129124	4134098	+	8	1682	394
HCON_00002970	Regulator of chromosome condensation%2C RCC1 %0Amethod:InterPro accession:IPR009091||Regulator of chromosome condensation 1/beta-lactamase-inhibitor protein II	chr 1	4149742	4154018	-	9	2090	377
HCON_00002980	Homeobox-like domain superfamily %0Amethod:InterPro accession:IPR013087||Zinc finger C2H2-type %0Amethod:InterPro accession:IPR036388||Winged helix-like DNA-binding domain superfamily %0Amethod:InterPro accession:IPR039149||Zinc finger protein 800	chr 1	4154568	4160655	-	15	2545	618
HCON_00002990	Zinc finger C2H2-type %0Amethod:InterPro accession:IPR027806||Harbinger transposase-derived nuclease domain	chr 1	4161950	4170410	-	42	6328	1039
HCON_00003000	Harbinger transposase-derived nuclease domain	chr 1	4170623	4175637	-	17	2111	662
HCON_00003010	Transposase%2C type 1 %0Amethod:InterPro accession:IPR013087||Zinc finger C2H2-type	chr 1	4177710	4186758	-	20	3670	1007
HCON_00003080	Protein kinase domain %0Amethod:InterPro accession:IPR008271||Serine/threonine-protein kinase%2C active site %0Amethod:InterPro accession:IPR011009||Protein kinase-like domain superfamily %0Amethod:InterPro accession:IPR017441||Protein kinase%2C ATP binding site %0Amethod:InterPro accession:IPR030616||Aurora kinase	chr 1	4229676	4232636	+	11	1176	312
HCON_00003100	ABC transporter-like %0Amethod:InterPro accession:IPR003593||AAA+ ATPase domain %0Amethod:InterPro accession:IPR011527||ABC transporter type 1%2C transmembrane domain %0Amethod:InterPro accession:IPR013305||ABC transporter Tap-like %0Amethod:InterPro accession:IPR017871||ABC transporter%2C conserved site %0Amethod:InterPro accession:IPR027417||P-loop containing nucleoside triphosphate hydrolase %…	chr 1	4233266	4248251	-	24	2525	806
HCON_00003120	Membrane bound O-acyl transferase%2C MBOAT	chr 1	4249857	4265105	+	12	1502	479
HCON_00003130	CAP superfamily	chr 1	4264921	4322395	-	30	3853	762
HCON_00003150	Winged helix-like DNA-binding domain superfamily %0Amethod:InterPro accession:IPR041426||Mos1 transposase%2C HTH domain	chr 1	4311244	4311654	+	1	411	136
HCON_00003230	Reverse transcriptase domain %0Amethod:InterPro accession:IPR001878||Zinc finger%2C CCHC-type %0Amethod:InterPro accession:IPR005312||Protein of unknown function DUF1759 %0Amethod:InterPro accession:IPR008737||Peptidase aspartic%2C putative %0Amethod:InterPro accession:IPR021109||Aspartic peptidase domain superfamily %0Amethod:InterPro accession:IPR036875||Zinc finger%2C CCHC-type superfamily	chr 1	4400230	4405705	+	2	2895	964
HCON_00003240	Integrase%2C catalytic core %0Amethod:InterPro accession:IPR008042||Retrotransposon%2C Pao %0Amethod:InterPro accession:IPR012337||Ribonuclease H-like superfamily %0Amethod:InterPro accession:IPR036397||Ribonuclease H superfamily %0Amethod:InterPro accession:IPR041588||Integrase zinc-binding domain	chr 1	4406020	4407867	+	1	1848	615
HCON_00003295	Cysteine-rich secretory protein-related %0Amethod:InterPro accession:IPR014044||CAP domain %0Amethod:InterPro accession:IPR035940||CAP superfamily	chr 1	4443762	4506563	-	20	2140	662
HCON_00003300	-	chr 1	4449650	4450420	-	1	771	256
HCON_00003320	Reverse transcriptase domain %0Amethod:InterPro accession:IPR001995||Peptidase A2A%2C retrovirus%2C catalytic %0Amethod:InterPro accession:IPR021109||Aspartic peptidase domain superfamily %0Amethod:InterPro accession:IPR041577||Reverse transcriptase/retrotransposon-derived protein%2C RNase H-like domain	chr 1	4461977	4464598	+	1	2622	873
HCON_00003330	-	chr 1	4465140	4465829	+	1	690	229
HCON_00003350	Reverse transcriptase domain %0Amethod:InterPro accession:IPR001584||Integrase%2C catalytic core %0Amethod:InterPro accession:IPR001878||Zinc finger%2C CCHC-type %0Amethod:InterPro accession:IPR001995||Peptidase A2A%2C retrovirus%2C catalytic %0Amethod:InterPro accession:IPR005312||Protein of unknown function DUF1759 %0Amethod:InterPro accession:IPR008042||Retrotransposon%2C Pao %0Amethod:InterPr…	chr 1	4481620	4487445	-	1	5826	1941
HCON_00003375	Cysteine-rich secretory protein-related %0Amethod:InterPro accession:IPR014044||CAP domain %0Amethod:InterPro accession:IPR035940||CAP superfamily	chr 1	4538633	4574559	-	28	3154	702
HCON_00003380	CAP domain %0Amethod:InterPro accession:IPR035940||CAP superfamily	chr 1	4599383	4603717	+	8	738	206
HCON_00003390	Cysteine-rich secretory protein-related %0Amethod:InterPro accession:IPR014044||CAP domain %0Amethod:InterPro accession:IPR035940||CAP superfamily	chr 1	4606565	4618196	-	13	1776	544
HCON_00003400	Thymidylate synthase %0Amethod:InterPro accession:IPR020940||Thymidylate synthase%2C active site %0Amethod:InterPro accession:IPR023451||Thymidylate synthase/dCMP hydroxymethylase domain %0Amethod:InterPro accession:IPR036926||Thymidylate synthase/dCMP hydroxymethylase superfamily	chr 1	4631695	4634841	-	8	1358	298
HCON_00003410	WD40/YVTN repeat-like-containing domain superfamily %0Amethod:InterPro accession:IPR036322||WD40-repeat-containing domain superfamily	chr 1	4636015	4639462	-	7	1221	405
HCON_00003415	Zinc finger C2H2-type %0Amethod:InterPro accession:IPR036236||Zinc finger C2H2 superfamily	chr 1	4640769	4646612	-	15	2647	706
HCON_00003430	Mediator complex%2C subunit Med23	chr 1	4651999	4661362	+	37	4654	1417
HCON_00003470	RNA cap guanine-N2 methyltransferase %0Amethod:InterPro accession:IPR029063||S-adenosyl-L-methionine-dependent methyltransferase	chr 1	4714855	4719053	+	16	2312	617
HCON_00003530	Nicotinic acetylcholine receptor %0Amethod:InterPro accession:IPR006029||Neurotransmitter-gated ion-channel transmembrane domain %0Amethod:InterPro accession:IPR006201||Neurotransmitter-gated ion-channel %0Amethod:InterPro accession:IPR006202||Neurotransmitter-gated ion-channel ligand-binding domain %0Amethod:InterPro accession:IPR018000||Neurotransmitter-gated ion-channel%2C conserved site %0Ame…	chr 1	4783321	4789814	+	15	2242	498
HCON_00003532	Antibacterial factor-related peptide %0Amethod:InterPro accession:IPR038204||Antibacterial factor-related peptide superfamily	chr 1	4790387	4791021	-	2	567	88
HCON_00003534	Antibacterial factor-related peptide %0Amethod:InterPro accession:IPR038204||Antibacterial factor-related peptide superfamily	chr 1	4791881	4793017	-	2	1050	88
HCON_00003535	Nicotinic acetylcholine receptor %0Amethod:InterPro accession:IPR006029||Neurotransmitter-gated ion-channel transmembrane domain %0Amethod:InterPro accession:IPR006201||Neurotransmitter-gated ion-channel %0Amethod:InterPro accession:IPR006202||Neurotransmitter-gated ion-channel ligand-binding domain %0Amethod:InterPro accession:IPR018000||Neurotransmitter-gated ion-channel%2C conserved site %0Ame…	chr 1	4795966	4804592	+	14	2250	473
HCON_00003540	Antibacterial factor-related peptide %0Amethod:InterPro accession:IPR038204||Antibacterial factor-related peptide superfamily	chr 1	4805131	4806040	-	3	411	114
HCON_00003550	Antibacterial factor-related peptide %0Amethod:InterPro accession:IPR038204||Antibacterial factor-related peptide superfamily	chr 1	4807091	4809366	-	3	330	109
HCON_00003560	Nicotinic acetylcholine receptor %0Amethod:InterPro accession:IPR006029||Neurotransmitter-gated ion-channel transmembrane domain %0Amethod:InterPro accession:IPR006201||Neurotransmitter-gated ion-channel %0Amethod:InterPro accession:IPR006202||Neurotransmitter-gated ion-channel ligand-binding domain %0Amethod:InterPro accession:IPR018000||Neurotransmitter-gated ion-channel%2C conserved site %0Ame…	chr 1	4813502	4823391	+	16	1658	499
HCON_00003580	NADH:ubiquinone oxidoreductase subunit B14.5a	chr 1	4834853	4836531	+	4	534	177
HCON_00003590	Cytochrome b-c1 complex subunit 8 %0Amethod:InterPro accession:IPR036642||Cytochrome b-c1 complex subunit 8 superfamily	chr 1	4836806	4837416	+	3	273	90
HCON_00003610	-	chr 1	4848100	4854156	-	49	6098	1011
HCON_00003620	GPCR%2C rhodopsin-like%2C 7TM	chr 1	4858331	4862106	-	7	759	252
HCON_00003630	Prefoldin alpha-like %0Amethod:InterPro accession:IPR009053||Prefoldin	chr 1	4872666	4884767	-	40	5429	985
HCON_00003640	-	chr 1	4886807	4889466	-	10	2153	695
HCON_00003670	GPI mannosyltransferase 2	chr 1	4946315	4953265	+	15	1921	578
HCON_00003680	-	chr 1	4955894	4992384	-	6	1486	207
HCON_00003700	-	chr 1	5005007	5008862	-	2	632	78
HCON_00003710	Helicase%2C C-terminal %0Amethod:InterPro accession:IPR004589||DNA helicase%2C ATP-dependent%2C RecQ type %0Amethod:InterPro accession:IPR011545||DEAD/DEAH box helicase domain %0Amethod:InterPro accession:IPR014001||Helicase superfamily 1/2%2C ATP-binding domain %0Amethod:InterPro accession:IPR027417||P-loop containing nucleoside triphosphate hydrolase %0Amethod:InterPro accession:IPR032284||ATP-…	chr 1	5009155	5013996	-	15	2271	605
HCON_00003740	DNA-directed DNA polymerase%2C family B%2C exonuclease domain %0Amethod:InterPro accession:IPR006134||DNA-directed DNA polymerase%2C family B%2C multifunctional domain %0Amethod:InterPro accession:IPR006172||DNA-directed DNA polymerase%2C family B %0Amethod:InterPro accession:IPR012337||Ribonuclease H-like superfamily %0Amethod:InterPro accession:IPR013697||DNA polymerase epsilon%2C catalytic sub…	chr 1	5045069	5057759	+	55	6620	2131
HCON_00003750	Conserved oligomeric Golgi complex subunit 6	chr 1	5058335	5065069	-	20	2287	667
HCON_00003760	Sec1-like protein %0Amethod:InterPro accession:IPR027482||Sec1-like%2C domain 2 %0Amethod:InterPro accession:IPR036045||Sec1-like superfamily	chr 1	5065072	5069755	+	17	1917	546
HCON_00003770	Thrombospondin type-1 (TSP1) repeat %0Amethod:InterPro accession:IPR036383||Thrombospondin type-1 (TSP1) repeat superfamily	chr 1	5073660	5104668	+	26	3005	860
HCON_00003790	CSPG repeat	chr 1	5105304	5126165	-	44	6088	1860
HCON_00003795	Ribosomal protein S17e %0Amethod:InterPro accession:IPR018273||Ribosomal protein S17e%2C conserved site %0Amethod:InterPro accession:IPR036401||Ribosomal protein S17e-like superfamily	chr 1	5133645	5139284	-	3	586	130
HCON_00003800	SUI1 domain %0Amethod:InterPro accession:IPR005874||Eukaryotic translation initiation factor SUI1 %0Amethod:InterPro accession:IPR036877||SUI1 domain superfamily	chr 1	5143613	5147430	+	4	578	110
HCON_00003830	-	chr 1	5164221	5166012	-	4	1267	282
HCON_00003850	Batten's disease protein Cln3 %0Amethod:InterPro accession:IPR018460||Batten's disease protein Cln3%2C subgroup %0Amethod:InterPro accession:IPR036259||MFS transporter superfamily	chr 1	5191998	5197322	-	12	2192	463
HCON_00003860	DNA-directed DNA polymerase%2C family B%2C exonuclease domain %0Amethod:InterPro accession:IPR006134||DNA-directed DNA polymerase%2C family B%2C multifunctional domain %0Amethod:InterPro accession:IPR006172||DNA-directed DNA polymerase%2C family B %0Amethod:InterPro accession:IPR012337||Ribonuclease H-like superfamily %0Amethod:InterPro accession:IPR015088||Zinc finger%2C DNA-directed DNA polymer…	chr 1	5197570	5211802	+	36	4889	1468
HCON_00003870	Ku70/Ku80 C-terminal arm %0Amethod:InterPro accession:IPR005161||Ku70/Ku80%2C N-terminal alpha/beta %0Amethod:InterPro accession:IPR006164||Ku70/Ku80 beta-barrel domain %0Amethod:InterPro accession:IPR006165||Ku70 %0Amethod:InterPro accession:IPR016194||SPOC-like%2C C-terminal domain superfamily %0Amethod:InterPro accession:IPR036465||von Willebrand factor A-like domain superfamily	chr 1	5212426	5224990	+	20	2127	660
HCON_00003880	-	chr 1	5240530	5249741	+	11	2511	816
HCON_00003920	-	chr 1	5279021	5280332	-	2	541	81
HCON_00003930	CHORD domain %0Amethod:InterPro accession:IPR007052||CS domain %0Amethod:InterPro accession:IPR008978||HSP20-like chaperone %0Amethod:InterPro accession:IPR039790||CHORD domain containing protein	chr 1	5288594	5292254	+	9	1416	330
HCON_00003940	Bax inhibitor 1-related	chr 1	5293482	5300512	+	8	1188	239
HCON_00003970	CID domain %0Amethod:InterPro accession:IPR006903||RNA polymerase II-binding domain %0Amethod:InterPro accession:IPR008942||ENTH/VHS %0Amethod:InterPro accession:IPR012677||Nucleotide-binding alpha-beta plait domain superfamily %0Amethod:InterPro accession:IPR035979||RNA-binding domain superfamily	chr 1	5326809	5335822	-	26	5318	1340
HCON_00003980	Mediator complex%2C subunit Med7 %0Amethod:InterPro accession:IPR037212||Mediator complex%2C subunit Med7/Med21-like	chr 1	5338777	5342084	+	6	1382	242
HCON_00003985	Ubiquitin-conjugating enzyme E2 %0Amethod:InterPro accession:IPR016135||Ubiquitin-conjugating enzyme/RWD-like	chr 1	5342803	5345914	+	7	1344	153
HCON_00004000	-	chr 1	5377829	5390825	-	9	3363	477
HCON_00004010	Ribosomal protein L24e-related %0Amethod:InterPro accession:IPR023442||Ribosomal protein L24e%2C conserved site %0Amethod:InterPro accession:IPR038630||Ribosomal protein L24e/L24 superfamily	chr 1	5391787	5393935	-	4	616	157
HCON_00004020	Plectin/S10%2C N-terminal %0Amethod:InterPro accession:IPR036388||Winged helix-like DNA-binding domain superfamily %0Amethod:InterPro accession:IPR037447||40S Ribosomal protein S10	chr 1	5394742	5397027	+	3	514	152
HCON_00004030	Uncharacterised protein family TMEM39	chr 1	5397275	5405531	+	13	1916	494
HCON_00004040	Gemin6	chr 1	5406060	5407778	+	3	867	173
HCON_00004060	PAZ domain %0Amethod:InterPro accession:IPR003165||Piwi domain %0Amethod:InterPro accession:IPR012337||Ribonuclease H-like superfamily %0Amethod:InterPro accession:IPR032472||Argonaute linker 2 domain %0Amethod:InterPro accession:IPR036085||PAZ domain superfamily %0Amethod:InterPro accession:IPR036397||Ribonuclease H superfamily	chr 1	5409587	5421294	+	81	9236	913
HCON_00004120	LDLR class B repeat %0Amethod:InterPro accession:IPR000742||EGF-like domain %0Amethod:InterPro accession:IPR001881||EGF-like calcium-binding domain %0Amethod:InterPro accession:IPR002172||Low-density lipoprotein (LDL) receptor class A repeat %0Amethod:InterPro accession:IPR009030||Growth factor receptor cysteine-rich domain superfamily %0Amethod:InterPro accession:IPR011042||Six-bladed beta-prope…	chr 1	5528469	5568377	+	86	11069	3493
HCON_00004130	MADF domain %0Amethod:InterPro accession:IPR039353||Transcription factor Adf-1	chr 1	5568255	5571776	-	8	1052	235
HCON_00004150	Phospholipase A2 domain superfamily	chr 1	5592220	5594491	+	5	570	189
HCON_00004160	CUB domain %0Amethod:InterPro accession:IPR001506||Peptidase M12A %0Amethod:InterPro accession:IPR006026||Peptidase%2C metallopeptidase %0Amethod:InterPro accession:IPR013032||EGF-like%2C conserved site %0Amethod:InterPro accession:IPR017050||Metallopeptidase%2C nematode %0Amethod:InterPro accession:IPR024079||Metallopeptidase%2C catalytic domain superfamily %0Amethod:InterPro accession:IPR035914…	chr 1	5595818	5598394	-	13	1482	475
HCON_00004190	EGF-type aspartate/asparagine hydroxylation site %0Amethod:InterPro accession:IPR000436||Sushi/SCR/CCP domain %0Amethod:InterPro accession:IPR000742||EGF-like domain %0Amethod:InterPro accession:IPR000859||CUB domain %0Amethod:InterPro accession:IPR001304||C-type lectin-like %0Amethod:InterPro accession:IPR001881||EGF-like calcium-binding domain %0Amethod:InterPro accession:IPR002172||Low-density…	chr 1	5601388	5641364	-	65	8515	2797
HCON_00004210	Sodium:neurotransmitter symporter %0Amethod:InterPro accession:IPR037272||Sodium:neurotransmitter symporter superfamily	chr 1	5664960	5683682	+	23	2495	769
HCON_00004250	-	chr 1	5697488	5697915	-	2	300	99
HCON_00004280	-	chr 1	5710074	5710996	+	3	746	31
HCON_00004290	HORMA domain superfamily	chr 1	5716753	5725198	-	7	795	216
HCON_00004300	RNA recognition motif domain %0Amethod:InterPro accession:IPR006535||HnRNP R/Q splicing factor %0Amethod:InterPro accession:IPR012677||Nucleotide-binding alpha-beta plait domain superfamily %0Amethod:InterPro accession:IPR035979||RNA-binding domain superfamily %0Amethod:InterPro accession:IPR041337||Heterogeneous nuclear ribonucleoprotein Q acidic domain	chr 1	5725279	5728600	-	11	1979	583
HCON_00004310	High mobility group box domain %0Amethod:InterPro accession:IPR036910||High mobility group box domain superfamily	chr 1	5735357	5736130	+	2	697	115
HCON_00004320	Tctex-1 %0Amethod:InterPro accession:IPR038586||Tctex-1-like superfamily	chr 1	5746207	5749649	-	4	1267	113
HCON_00004330	Inositol monophosphatase-like %0Amethod:InterPro accession:IPR020550||Inositol monophosphatase%2C conserved site %0Amethod:InterPro accession:IPR020552||Inositol monophosphatase%2C lithium-sensitive %0Amethod:InterPro accession:IPR020583||Inositol monophosphatase%2C metal-binding site %0Amethod:InterPro accession:IPR033942||Inositol monophosphatase	chr 1	5749784	5760725	-	10	1387	370
HCON_00004340	Glycosyltransferase 2-like %0Amethod:InterPro accession:IPR029044||Nucleotide-diphospho-sugar transferases	chr 1	5749784	5770277	-	40	5198	397
HCON_00004360	Ubiquinone biosynthesis protein Coq4 %0Amethod:InterPro accession:IPR007853||Zinc finger%2C DNL-type %0Amethod:InterPro accession:IPR027540||Ubiquinone biosynthesis protein Coq4%2C eukaryotes	chr 1	5770309	5773299	+	9	1304	364
HCON_00004370	Actin-related protein 2/3 complex subunit 5 %0Amethod:InterPro accession:IPR036743||Actin-related protein 2/3 complex subunit 5 superfamily	chr 1	5773754	5776008	+	5	663	152
HCON_00004380	Type I phosphodiesterase/nucleotide pyrophosphatase/phosphate transferase %0Amethod:InterPro accession:IPR007070||GPI ethanolamine phosphate transferase 1 %0Amethod:InterPro accession:IPR017849||Alkaline phosphatase-like%2C alpha/beta/alpha %0Amethod:InterPro accession:IPR017850||Alkaline-phosphatase-like%2C core domain superfamily %0Amethod:InterPro accession:IPR017852||GPI ethanolamine phosphat…	chr 1	5775950	5781163	-	18	2935	904
HCON_00004400	Ribosomal protein L7Ae/L30e/S12e/Gadd45 %0Amethod:InterPro accession:IPR029064||50S ribosomal protein L30e-like %0Amethod:InterPro accession:IPR040051||Selenocysteine insertion sequence-binding protein 2	chr 1	5789640	5792881	+	8	1848	312
HCON_00004440	RZZ complex%2C subunit Zw10	chr 1	5839472	5846756	+	19	2388	738
HCON_00004450	ABC transporter-like %0Amethod:InterPro accession:IPR003593||AAA+ ATPase domain %0Amethod:InterPro accession:IPR011527||ABC transporter type 1%2C transmembrane domain %0Amethod:InterPro accession:IPR017871||ABC transporter%2C conserved site %0Amethod:InterPro accession:IPR027417||P-loop containing nucleoside triphosphate hydrolase %0Amethod:InterPro accession:IPR036640||ABC transporter type 1%2C …	chr 1	5850706	5869527	+	33	4135	1165
HCON_00004480	-	chr 1	5882598	5886089	-	7	2701	154
HCON_00004490	-	chr 1	5894921	5897839	-	5	1620	265
HCON_00004500	Acid ceramidase-like %0Amethod:InterPro accession:IPR029130||Acid ceramidase%2C N-terminal %0Amethod:InterPro accession:IPR029132||Choloylglycine hydrolase/NAAA C-terminal	chr 1	5899032	5903364	-	11	1278	395
HCON_00004505	Fibronectin type III %0Amethod:InterPro accession:IPR013783||Immunoglobulin-like fold %0Amethod:InterPro accession:IPR036116||Fibronectin type III superfamily	chr 1	5905858	5923666	-	36	3834	612
HCON_00004550	G-patch domain %0Amethod:InterPro accession:IPR014720||Double-stranded RNA-binding domain %0Amethod:InterPro accession:IPR032922||Protein SON	chr 1	5933018	5942684	-	25	3536	1070
HCON_00004560	OTU domain	chr 1	5953957	5963495	+	17	2207	666
HCON_00004580	Protein kinase domain %0Amethod:InterPro accession:IPR001245||Serine-threonine/tyrosine-protein kinase%2C catalytic domain %0Amethod:InterPro accession:IPR008271||Serine/threonine-protein kinase%2C active site %0Amethod:InterPro accession:IPR011009||Protein kinase-like domain superfamily %0Amethod:InterPro accession:IPR017419||Mitogen-activated protein kinase kinase kinase 12/13	chr 1	5964407	5985705	-	24	3814	918
HCON_00004600	-	chr 1	6012058	6015039	-	1	2982	993
HCON_00004610	Immunoglobulin subtype 2 %0Amethod:InterPro accession:IPR003599||Immunoglobulin subtype %0Amethod:InterPro accession:IPR007110||Immunoglobulin-like domain %0Amethod:InterPro accession:IPR013106||Immunoglobulin V-set domain %0Amethod:InterPro accession:IPR013783||Immunoglobulin-like fold %0Amethod:InterPro accession:IPR036179||Immunoglobulin-like domain superfamily	chr 1	6019721	6037477	+	12	1383	405
HCON_00004630	-	chr 1	6048701	6060413	-	9	1575	300
HCON_00004640	-	chr 1	6071962	6076835	-	8	1361	221
HCON_00004650	Ribosomal protein S7e	chr 1	6085803	6089874	+	4	700	194
HCON_00004660	-	chr 1	6090300	6091191	-	4	444	147
HCON_00004690	Kinesin motor domain %0Amethod:InterPro accession:IPR027417||P-loop containing nucleoside triphosphate hydrolase %0Amethod:InterPro accession:IPR027640||Kinesin-like protein %0Amethod:InterPro accession:IPR036961||Kinesin motor domain superfamily	chr 1	6104896	6109280	+	5	564	187
HCON_00004700	-	chr 1	6109438	6111119	+	10	1132	137
HCON_00004710	GRAM domain %0Amethod:InterPro accession:IPR011993||PH-like domain superfamily %0Amethod:InterPro accession:IPR031968||VASt domain %0Amethod:InterPro accession:IPR040147||Membrane-anchored lipid-binding protein Ysp2/Lam4-like	chr 1	6112226	6136647	-	69	9633	664
HCON_00004720	-	chr 1	6129154	6129621	-	1	468	155
HCON_00004740	-	chr 1	6166157	6170968	+	8	585	194
HCON_00004750	Protein kinase domain %0Amethod:InterPro accession:IPR001054||Adenylyl cyclase class-3/4/guanylyl cyclase %0Amethod:InterPro accession:IPR001170||Adenylyl cyclase class-4/guanylyl cyclase %0Amethod:InterPro accession:IPR001245||Serine-threonine/tyrosine-protein kinase%2C catalytic domain %0Amethod:InterPro accession:IPR001828||Receptor%2C ligand binding region %0Amethod:InterPro accession:IPR0110…	chr 1	6171817	6217270	-	50	9420	1513
HCON_00004760	Receptor%2C ligand binding region %0Amethod:InterPro accession:IPR028082||Periplasmic binding protein-like I	chr 1	6225821	6235718	-	8	690	229
HCON_00004770	-	chr 1	6268678	6278112	-	31	4185	1394
HCON_00004790	Ribosomal protein L7%2C eukaryotic %0Amethod:InterPro accession:IPR012988||Ribosomal protein L30%2C N-terminal %0Amethod:InterPro accession:IPR016082||Ribosomal protein L30%2C ferredoxin-like fold domain %0Amethod:InterPro accession:IPR018038||Ribosomal protein L30%2C conserved site %0Amethod:InterPro accession:IPR023106||Ribosomal protein L30%2C central domain%2C archaeal type %0Amethod:InterPro…	chr 1	6286825	6288349	+	5	867	243
HCON_00004850	Zinc finger C2H2-type %0Amethod:InterPro accession:IPR029794||Transcriptional repressor SCRATCH 1/2 %0Amethod:InterPro accession:IPR036236||Zinc finger C2H2 superfamily	chr 1	6390255	6397961	+	8	816	271
HCON_00004890	High mobility group box domain %0Amethod:InterPro accession:IPR036910||High mobility group box domain superfamily	chr 1	6506909	6513614	+	9	1314	437
HCON_00004950	S1 domain %0Amethod:InterPro accession:IPR005576||RNA polymerase Rpb7%2C N-terminal %0Amethod:InterPro accession:IPR012340||Nucleic acid-binding%2C OB-fold %0Amethod:InterPro accession:IPR022967||RNA-binding domain%2C S1 %0Amethod:InterPro accession:IPR036898||RNA polymerase Rpb7-like%2C N-terminal domain superfamily	chr 1	6672615	6673931	+	4	842	174
HCON_00004970	Zinc finger%2C RING-type %0Amethod:InterPro accession:IPR013083||Zinc finger%2C RING/FYVE/PHD-type	chr 1	6676429	6678483	-	8	1202	293
HCON_00004980	Nin one binding (NOB1) Zn-ribbon-like %0Amethod:InterPro accession:IPR017117||Ribonuclease Nob1%2C eukaryote %0Amethod:InterPro accession:IPR033411||Ribonuclease%2C PIN domain %0Amethod:InterPro accession:IPR036283||NOB1 zinc finger-like superfamily %0Amethod:InterPro accession:IPR039907||RNA-binding protein NOB1 %0Amethod:InterPro accession:IPR039909||NOB1%2C PIN domain	chr 1	6678635	6681069	-	8	1219	365
HCON_00004990	Domain of unknown function DUF676%2C lipase-like %0Amethod:InterPro accession:IPR029058||Alpha/Beta hydrolase fold	chr 1	6686790	6697140	+	18	2479	761
HCON_00005000	Ornithine decarboxylase antizyme %0Amethod:InterPro accession:IPR016181||Acyl-CoA N-acyltransferase %0Amethod:InterPro accession:IPR038581||Ornithine decarboxylase antizyme superfamily	chr 1	6697140	6699265	-	4	656	87
HCON_00005010	Tetratricopeptide-like helical domain superfamily %0Amethod:InterPro accession:IPR013026||Tetratricopeptide repeat-containing domain %0Amethod:InterPro accession:IPR019734||Tetratricopeptide repeat	chr 1	6700138	6707996	+	18	3268	699
HCON_00005020	Sec7 domain %0Amethod:InterPro accession:IPR015403||Sec7%2C C-terminal %0Amethod:InterPro accession:IPR016024||Armadillo-type fold %0Amethod:InterPro accession:IPR023394||Sec7%2C C-terminal domain superfamily %0Amethod:InterPro accession:IPR032629||Mon2%2C dimerisation and cyclophilin-binding domain %0Amethod:InterPro accession:IPR032691||Guanine nucleotide exchange factor%2C N-terminal %0Amethod…	chr 1	6728251	6740201	+	37	5601	1628
HCON_00005025	Transmembrane protein 161A/B	chr 1	6740308	6745548	+	13	3049	450
HCON_00005030	WD40 repeat %0Amethod:InterPro accession:IPR015943||WD40/YVTN repeat-like-containing domain superfamily %0Amethod:InterPro accession:IPR017986||WD40-repeat-containing domain %0Amethod:InterPro accession:IPR036322||WD40-repeat-containing domain superfamily %0Amethod:InterPro accession:IPR040323||EARP and GARP complex-interacting protein 1	chr 1	6750768	6755597	+	6	976	231
HCON_00005035	-	chr 1	6758066	6759355	+	3	1173	110
HCON_00005036	RNA polymerase I associated factor%2C A49-like	chr 1	6759500	6765166	+	11	1967	280
HCON_00005040	Treslin%2C N-terminal	chr 1	6767187	6776840	+	18	2676	737
HCON_00005050	-	chr 1	6777004	6779741	+	4	789	262
HCON_00005060	Type I phosphodiesterase/nucleotide pyrophosphatase/phosphate transferase %0Amethod:InterPro accession:IPR017849||Alkaline phosphatase-like%2C alpha/beta/alpha %0Amethod:InterPro accession:IPR017850||Alkaline-phosphatase-like%2C core domain superfamily %0Amethod:InterPro accession:IPR037675||GPI ethanolamine phosphate transferase 3%2C N-terminal %0Amethod:InterPro accession:IPR039524||GPI ethanol…	chr 1	6779655	6788371	+	47	8734	859
HCON_00005070	-	chr 1	6789277	6793464	-	7	1246	291
HCON_00005110	Protein phosphatase 2A regulatory subunit PR55 %0Amethod:InterPro accession:IPR001680||WD40 repeat %0Amethod:InterPro accession:IPR015943||WD40/YVTN repeat-like-containing domain superfamily %0Amethod:InterPro accession:IPR018067||Protein phosphatase 2A regulatory subunit PR55%2C conserved site %0Amethod:InterPro accession:IPR036322||WD40-repeat-containing domain superfamily	chr 1	6871799	6880110	+	14	2738	466
HCON_00005120	-	chr 1	6880097	6882471	-	4	524	130
HCON_00005140	RIO kinase %0Amethod:InterPro accession:IPR011009||Protein kinase-like domain superfamily %0Amethod:InterPro accession:IPR015285||RIO2 kinase winged helix domain%2C N-terminal %0Amethod:InterPro accession:IPR018935||RIO kinase%2C conserved site %0Amethod:InterPro accession:IPR030484||Serine/threonine-protein kinase Rio2 %0Amethod:InterPro accession:IPR036388||Winged helix-like DNA-binding domain …	chr 1	6914331	6921523	+	13	1887	529
HCON_00005200	RNA recognition motif domain %0Amethod:InterPro accession:IPR012677||Nucleotide-binding alpha-beta plait domain superfamily %0Amethod:InterPro accession:IPR032296||Cytoplasmic polyadenylation element-binding protein%2C ZZ domain %0Amethod:InterPro accession:IPR034819||Cytoplasmic polyadenylation element-binding protein %0Amethod:InterPro accession:IPR035979||RNA-binding domain superfamily %0Ameth…	chr 1	6968195	6979039	-	27	4492	551
HCON_00005210	Macin %0Amethod:InterPro accession:IPR038456||Macin superfamily	chr 1	6986045	6987427	-	3	385	96
HCON_00005220	Glycosyl transferase%2C family 11	chr 1	6989018	6995143	+	9	892	292
HCON_00005230	MADF domain %0Amethod:InterPro accession:IPR039353||Transcription factor Adf-1	chr 1	7003912	7007553	-	58	8187	291
HCON_00005240	FAD dependent oxidoreductase %0Amethod:InterPro accession:IPR006222||Aminomethyltransferase%2C folate-binding domain %0Amethod:InterPro accession:IPR013977||Glycine cleavage T-protein%2C C-terminal barrel domain %0Amethod:InterPro accession:IPR027266||GTP-binding protein TrmE/Glycine cleavage system T protein%2C domain 1 %0Amethod:InterPro accession:IPR029043||Glycine cleavage T-protein/YgfZ%2C C…	chr 1	7009889	7018865	-	45	5970	876
HCON_00005250	Tetratricopeptide-like helical domain superfamily %0Amethod:InterPro accession:IPR039740||CCR4-NOT transcription complex subunit 10	chr 1	7018966	7024873	-	8	1384	332
HCON_00005260	Tubulin %0Amethod:InterPro accession:IPR002453||Beta tubulin %0Amethod:InterPro accession:IPR003008||Tubulin/FtsZ%2C GTPase domain %0Amethod:InterPro accession:IPR008280||Tubulin/FtsZ%2C C-terminal %0Amethod:InterPro accession:IPR013838||Beta tubulin%2C autoregulation binding site %0Amethod:InterPro accession:IPR017975||Tubulin%2C conserved site %0Amethod:InterPro accession:IPR018316||Tubulin/Fts…	chr 1	7027492	7031447	+	21	3095	448
HCON_00005270	Cystine-knot cytokine	chr 1	7040747	7057361	-	9	1360	394
HCON_00005280	3'5'-cyclic nucleotide phosphodiesterase%2C catalytic domain %0Amethod:InterPro accession:IPR003607||HD/PDEase domain %0Amethod:InterPro accession:IPR023088||3'5'-cyclic nucleotide phosphodiesterase %0Amethod:InterPro accession:IPR023174||3'5'-cyclic nucleotide phosphodiesterase%2C conserved site %0Amethod:InterPro accession:IPR035965||PAS domain superfamily %0Amethod:InterPro accession:IPR036971…	chr 1	7057539	7096525	+	39	6148	720
HCON_00005300	Small GTP-binding protein domain %0Amethod:InterPro accession:IPR006689||Small GTPase superfamily%2C ARF/SAR type %0Amethod:InterPro accession:IPR027417||P-loop containing nucleoside triphosphate hydrolase	chr 1	7117639	7119860	+	5	1327	191
HCON_00005340	-	chr 1	7152702	7155537	-	5	1089	247
HCON_00005380	Cysteine peptidase%2C cysteine active site %0Amethod:InterPro accession:IPR000668||Peptidase C1A%2C papain C-terminal %0Amethod:InterPro accession:IPR013128||Peptidase C1A %0Amethod:InterPro accession:IPR025660||Cysteine peptidase%2C histidine active site %0Amethod:InterPro accession:IPR025661||Cysteine peptidase%2C asparagine active site %0Amethod:InterPro accession:IPR038765||Papain-like cystei…	chr 1	7194784	7202591	+	12	1071	343
HCON_00005390	Peptidase C1A%2C papain C-terminal %0Amethod:InterPro accession:IPR013128||Peptidase C1A %0Amethod:InterPro accession:IPR025661||Cysteine peptidase%2C asparagine active site %0Amethod:InterPro accession:IPR038765||Papain-like cysteine peptidase superfamily	chr 1	7207361	7213180	+	11	1095	342
HCON_00005410	Cysteine peptidase%2C cysteine active site %0Amethod:InterPro accession:IPR000668||Peptidase C1A%2C papain C-terminal %0Amethod:InterPro accession:IPR013128||Peptidase C1A %0Amethod:InterPro accession:IPR038765||Papain-like cysteine peptidase superfamily	chr 1	7226979	7230491	-	9	792	250
HCON_00005415	Cysteine peptidase%2C cysteine active site %0Amethod:InterPro accession:IPR000668||Peptidase C1A%2C papain C-terminal %0Amethod:InterPro accession:IPR013128||Peptidase C1A %0Amethod:InterPro accession:IPR025660||Cysteine peptidase%2C histidine active site %0Amethod:InterPro accession:IPR025661||Cysteine peptidase%2C asparagine active site %0Amethod:InterPro accession:IPR038765||Papain-like cystei…	chr 1	7230869	7234654	+	9	879	292
HCON_00005440	Integrase%2C catalytic core %0Amethod:InterPro accession:IPR009878||Phlebovirus glycoprotein G2 %0Amethod:InterPro accession:IPR012337||Ribonuclease H-like superfamily %0Amethod:InterPro accession:IPR036397||Ribonuclease H superfamily %0Amethod:InterPro accession:IPR040676||Domain of unknown function DUF5641	chr 1	7239506	7244323	+	1	4818	1605
HCON_00005480	Cysteine peptidase%2C cysteine active site %0Amethod:InterPro accession:IPR000668||Peptidase C1A%2C papain C-terminal %0Amethod:InterPro accession:IPR013128||Peptidase C1A %0Amethod:InterPro accession:IPR025660||Cysteine peptidase%2C histidine active site %0Amethod:InterPro accession:IPR025661||Cysteine peptidase%2C asparagine active site %0Amethod:InterPro accession:IPR038765||Papain-like cystei…	chr 1	7251927	7258856	+	12	1143	342
HCON_00005490	Cysteine peptidase%2C cysteine active site %0Amethod:InterPro accession:IPR000668||Peptidase C1A%2C papain C-terminal %0Amethod:InterPro accession:IPR013128||Peptidase C1A %0Amethod:InterPro accession:IPR025660||Cysteine peptidase%2C histidine active site %0Amethod:InterPro accession:IPR025661||Cysteine peptidase%2C asparagine active site %0Amethod:InterPro accession:IPR038765||Papain-like cystei…	chr 1	7266756	7274441	+	12	1110	342
HCON_00005510	Cysteine peptidase%2C cysteine active site %0Amethod:InterPro accession:IPR000668||Peptidase C1A%2C papain C-terminal %0Amethod:InterPro accession:IPR013128||Peptidase C1A %0Amethod:InterPro accession:IPR025660||Cysteine peptidase%2C histidine active site %0Amethod:InterPro accession:IPR038765||Papain-like cysteine peptidase superfamily	chr 1	7279802	7285998	+	12	1089	343
HCON_00005540	Cysteine peptidase%2C cysteine active site %0Amethod:InterPro accession:IPR000668||Peptidase C1A%2C papain C-terminal %0Amethod:InterPro accession:IPR013128||Peptidase C1A %0Amethod:InterPro accession:IPR025660||Cysteine peptidase%2C histidine active site %0Amethod:InterPro accession:IPR025661||Cysteine peptidase%2C asparagine active site %0Amethod:InterPro accession:IPR038765||Papain-like cystei…	chr 1	7304212	7308903	+	12	1119	339
HCON_00005640	Cysteine peptidase%2C cysteine active site %0Amethod:InterPro accession:IPR000668||Peptidase C1A%2C papain C-terminal %0Amethod:InterPro accession:IPR013128||Peptidase C1A %0Amethod:InterPro accession:IPR025660||Cysteine peptidase%2C histidine active site %0Amethod:InterPro accession:IPR025661||Cysteine peptidase%2C asparagine active site %0Amethod:InterPro accession:IPR038765||Papain-like cystei…	chr 1	7362365	7371036	+	11	1110	313
HCON_00005650	Cysteine peptidase%2C cysteine active site %0Amethod:InterPro accession:IPR000668||Peptidase C1A%2C papain C-terminal %0Amethod:InterPro accession:IPR013128||Peptidase C1A %0Amethod:InterPro accession:IPR025660||Cysteine peptidase%2C histidine active site %0Amethod:InterPro accession:IPR025661||Cysteine peptidase%2C asparagine active site %0Amethod:InterPro accession:IPR038765||Papain-like cystei…	chr 1	7383720	7391003	+	12	1183	340
HCON_00005660	Cysteine peptidase%2C cysteine active site %0Amethod:InterPro accession:IPR000668||Peptidase C1A%2C papain C-terminal %0Amethod:InterPro accession:IPR013128||Peptidase C1A %0Amethod:InterPro accession:IPR025660||Cysteine peptidase%2C histidine active site %0Amethod:InterPro accession:IPR025661||Cysteine peptidase%2C asparagine active site %0Amethod:InterPro accession:IPR038765||Papain-like cystei…	chr 1	7408180	7411320	+	11	1026	341
HCON_00005670	Cysteine peptidase%2C cysteine active site %0Amethod:InterPro accession:IPR000668||Peptidase C1A%2C papain C-terminal %0Amethod:InterPro accession:IPR013128||Peptidase C1A %0Amethod:InterPro accession:IPR038765||Papain-like cysteine peptidase superfamily	chr 1	7413251	7417411	+	29	2825	373
HCON_00005690	-	chr 1	7454243	7458379	-	6	1057	319
HCON_00005695	-	chr 1	7467368	7469627	+	5	812	163
HCON_00005700	MADF domain %0Amethod:InterPro accession:IPR039353||Transcription factor Adf-1	chr 1	7471373	7476903	-	19	2406	684
HCON_00005705	Cytochrome c oxidase subunit 6C %0Amethod:InterPro accession:IPR034884||Mitochondrial cytochrome c oxidase subunit VIc/VIIs %0Amethod:InterPro accession:IPR037169||Mitochondrial cytochrome c oxidase subunit VIc/VIIs superfamily	chr 1	7477743	7479168	-	2	495	90
HCON_00005710	GTP binding domain %0Amethod:InterPro accession:IPR012971||Nucleolar GTP-binding protein 2%2C N-terminal domain %0Amethod:InterPro accession:IPR023179||GTP-binding protein%2C orthogonal bundle domain superfamily %0Amethod:InterPro accession:IPR024929||Nucleolar GTP-binding protein 2 %0Amethod:InterPro accession:IPR027417||P-loop containing nucleoside triphosphate hydrolase %0Amethod:InterPro acce…	chr 1	7480433	7488785	+	17	2141	652
HCON_00005720	MADF domain %0Amethod:InterPro accession:IPR039353||Transcription factor Adf-1	chr 1	7482264	7485040	-	10	1732	573
HCON_00005740	Nuclear envelope phosphatase-regulatory subunit 1	chr 1	7488888	7501998	+	6	667	129
HCON_00005745	PQ-loop repeat	chr 1	7502891	7524780	+	7	2390	265
HCON_00005760	Protein kinase domain %0Amethod:InterPro accession:IPR008271||Serine/threonine-protein kinase%2C active site %0Amethod:InterPro accession:IPR011009||Protein kinase-like domain superfamily %0Amethod:InterPro accession:IPR017441||Protein kinase%2C ATP binding site %0Amethod:InterPro accession:IPR037770||Cyclin-dependent kinase 7	chr 1	7524900	7539623	+	11	1215	332
HCON_00005790	Cysteine peptidase%2C cysteine active site %0Amethod:InterPro accession:IPR000668||Peptidase C1A%2C papain C-terminal %0Amethod:InterPro accession:IPR013128||Peptidase C1A %0Amethod:InterPro accession:IPR025660||Cysteine peptidase%2C histidine active site %0Amethod:InterPro accession:IPR025661||Cysteine peptidase%2C asparagine active site %0Amethod:InterPro accession:IPR038765||Papain-like cystei…	chr 1	7593949	7601408	+	12	1199	349
HCON_00005800	Cysteine peptidase%2C cysteine active site %0Amethod:InterPro accession:IPR000668||Peptidase C1A%2C papain C-terminal %0Amethod:InterPro accession:IPR013128||Peptidase C1A %0Amethod:InterPro accession:IPR025660||Cysteine peptidase%2C histidine active site %0Amethod:InterPro accession:IPR025661||Cysteine peptidase%2C asparagine active site %0Amethod:InterPro accession:IPR038765||Papain-like cystei…	chr 1	7607766	7616907	+	12	1169	350
HCON_00005820	Cysteine peptidase%2C cysteine active site %0Amethod:InterPro accession:IPR000668||Peptidase C1A%2C papain C-terminal %0Amethod:InterPro accession:IPR013128||Peptidase C1A %0Amethod:InterPro accession:IPR025660||Cysteine peptidase%2C histidine active site %0Amethod:InterPro accession:IPR038765||Papain-like cysteine peptidase superfamily	chr 1	7644709	7656041	+	12	1256	348
HCON_00005830	Cysteine peptidase%2C cysteine active site %0Amethod:InterPro accession:IPR000668||Peptidase C1A%2C papain C-terminal %0Amethod:InterPro accession:IPR013128||Peptidase C1A %0Amethod:InterPro accession:IPR025660||Cysteine peptidase%2C histidine active site %0Amethod:InterPro accession:IPR025661||Cysteine peptidase%2C asparagine active site %0Amethod:InterPro accession:IPR038765||Papain-like cystei…	chr 1	7656836	7665297	+	12	1175	348
HCON_00005850	Cysteine peptidase%2C cysteine active site %0Amethod:InterPro accession:IPR000668||Peptidase C1A%2C papain C-terminal %0Amethod:InterPro accession:IPR013128||Peptidase C1A %0Amethod:InterPro accession:IPR038765||Papain-like cysteine peptidase superfamily	chr 1	7679257	7685955	+	12	1450	352
HCON_00005870	Cysteine peptidase%2C cysteine active site %0Amethod:InterPro accession:IPR000668||Peptidase C1A%2C papain C-terminal %0Amethod:InterPro accession:IPR013128||Peptidase C1A %0Amethod:InterPro accession:IPR025660||Cysteine peptidase%2C histidine active site %0Amethod:InterPro accession:IPR038765||Papain-like cysteine peptidase superfamily	chr 1	7700632	7707626	+	12	1211	348
HCON_00005890	Cysteine peptidase%2C cysteine active site %0Amethod:InterPro accession:IPR000668||Peptidase C1A%2C papain C-terminal %0Amethod:InterPro accession:IPR013128||Peptidase C1A %0Amethod:InterPro accession:IPR025660||Cysteine peptidase%2C histidine active site %0Amethod:InterPro accession:IPR025661||Cysteine peptidase%2C asparagine active site %0Amethod:InterPro accession:IPR038765||Papain-like cystei…	chr 1	7722738	7728765	+	12	1320	349
HCON_00005900	Cysteine peptidase%2C cysteine active site %0Amethod:InterPro accession:IPR000668||Peptidase C1A%2C papain C-terminal %0Amethod:InterPro accession:IPR013128||Peptidase C1A %0Amethod:InterPro accession:IPR025660||Cysteine peptidase%2C histidine active site %0Amethod:InterPro accession:IPR025661||Cysteine peptidase%2C asparagine active site %0Amethod:InterPro accession:IPR038765||Papain-like cystei…	chr 1	7729683	7736620	+	12	1188	381
HCON_00005910	Cysteine peptidase%2C cysteine active site %0Amethod:InterPro accession:IPR000668||Peptidase C1A%2C papain C-terminal %0Amethod:InterPro accession:IPR013128||Peptidase C1A %0Amethod:InterPro accession:IPR025660||Cysteine peptidase%2C histidine active site %0Amethod:InterPro accession:IPR025661||Cysteine peptidase%2C asparagine active site %0Amethod:InterPro accession:IPR038765||Papain-like cystei…	chr 1	7738750	7745737	+	22	2318	348
HCON_00005920	Cysteine peptidase%2C cysteine active site %0Amethod:InterPro accession:IPR000668||Peptidase C1A%2C papain C-terminal %0Amethod:InterPro accession:IPR013128||Peptidase C1A %0Amethod:InterPro accession:IPR025660||Cysteine peptidase%2C histidine active site %0Amethod:InterPro accession:IPR025661||Cysteine peptidase%2C asparagine active site %0Amethod:InterPro accession:IPR038765||Papain-like cystei…	chr 1	7749713	7756925	+	12	1212	346
HCON_00005930	Cysteine peptidase%2C cysteine active site %0Amethod:InterPro accession:IPR000668||Peptidase C1A%2C papain C-terminal %0Amethod:InterPro accession:IPR013128||Peptidase C1A %0Amethod:InterPro accession:IPR025660||Cysteine peptidase%2C histidine active site %0Amethod:InterPro accession:IPR025661||Cysteine peptidase%2C asparagine active site %0Amethod:InterPro accession:IPR038765||Papain-like cystei…	chr 1	7765118	7772252	+	12	1178	348
HCON_00005950	Cysteine peptidase%2C cysteine active site %0Amethod:InterPro accession:IPR000668||Peptidase C1A%2C papain C-terminal %0Amethod:InterPro accession:IPR013128||Peptidase C1A %0Amethod:InterPro accession:IPR025660||Cysteine peptidase%2C histidine active site %0Amethod:InterPro accession:IPR025661||Cysteine peptidase%2C asparagine active site %0Amethod:InterPro accession:IPR038765||Papain-like cystei…	chr 1	7775930	7783062	+	13	1259	353
HCON_00005955	Cysteine peptidase%2C cysteine active site %0Amethod:InterPro accession:IPR000668||Peptidase C1A%2C papain C-terminal %0Amethod:InterPro accession:IPR013128||Peptidase C1A %0Amethod:InterPro accession:IPR025660||Cysteine peptidase%2C histidine active site %0Amethod:InterPro accession:IPR025661||Cysteine peptidase%2C asparagine active site %0Amethod:InterPro accession:IPR038765||Papain-like cystei…	chr 1	7784133	7793727	+	12	1179	347
HCON_00005960	Cysteine peptidase%2C cysteine active site %0Amethod:InterPro accession:IPR000668||Peptidase C1A%2C papain C-terminal %0Amethod:InterPro accession:IPR013128||Peptidase C1A %0Amethod:InterPro accession:IPR025660||Cysteine peptidase%2C histidine active site %0Amethod:InterPro accession:IPR025661||Cysteine peptidase%2C asparagine active site %0Amethod:InterPro accession:IPR038765||Papain-like cystei…	chr 1	7799271	7806077	+	12	1196	350
HCON_00005970	Cysteine peptidase%2C cysteine active site %0Amethod:InterPro accession:IPR000668||Peptidase C1A%2C papain C-terminal %0Amethod:InterPro accession:IPR013128||Peptidase C1A %0Amethod:InterPro accession:IPR025660||Cysteine peptidase%2C histidine active site %0Amethod:InterPro accession:IPR038765||Papain-like cysteine peptidase superfamily	chr 1	7807305	7815189	+	12	1259	350
HCON_00005980	Cysteine peptidase%2C cysteine active site %0Amethod:InterPro accession:IPR000668||Peptidase C1A%2C papain C-terminal %0Amethod:InterPro accession:IPR013128||Peptidase C1A %0Amethod:InterPro accession:IPR025660||Cysteine peptidase%2C histidine active site %0Amethod:InterPro accession:IPR038765||Papain-like cysteine peptidase superfamily	chr 1	7823578	7827326	-	12	1169	349
HCON_00005990	Cysteine peptidase%2C cysteine active site %0Amethod:InterPro accession:IPR000668||Peptidase C1A%2C papain C-terminal %0Amethod:InterPro accession:IPR013128||Peptidase C1A %0Amethod:InterPro accession:IPR025660||Cysteine peptidase%2C histidine active site %0Amethod:InterPro accession:IPR025661||Cysteine peptidase%2C asparagine active site %0Amethod:InterPro accession:IPR038765||Papain-like cystei…	chr 1	7830031	7834275	-	12	1171	344
HCON_00006080	Cysteine peptidase%2C cysteine active site %0Amethod:InterPro accession:IPR000668||Peptidase C1A%2C papain C-terminal %0Amethod:InterPro accession:IPR013128||Peptidase C1A %0Amethod:InterPro accession:IPR025660||Cysteine peptidase%2C histidine active site %0Amethod:InterPro accession:IPR025661||Cysteine peptidase%2C asparagine active site %0Amethod:InterPro accession:IPR038765||Papain-like cystei…	chr 1	7887668	7890780	-	12	1149	348
HCON_00006085	-	chr 1	7895283	7896621	-	6	747	92
HCON_00006090	Cysteine peptidase%2C cysteine active site %0Amethod:InterPro accession:IPR000668||Peptidase C1A%2C papain C-terminal %0Amethod:InterPro accession:IPR013128||Peptidase C1A %0Amethod:InterPro accession:IPR025660||Cysteine peptidase%2C histidine active site %0Amethod:InterPro accession:IPR025661||Cysteine peptidase%2C asparagine active site %0Amethod:InterPro accession:IPR038765||Papain-like cystei…	chr 1	7901133	7904177	-	12	1142	348
HCON_00006125	Papain-like cysteine peptidase superfamily	chr 1	7922452	7927766	-	12	1280	248
HCON_00006130	Cysteine peptidase%2C cysteine active site %0Amethod:InterPro accession:IPR000668||Peptidase C1A%2C papain C-terminal %0Amethod:InterPro accession:IPR013128||Peptidase C1A %0Amethod:InterPro accession:IPR025660||Cysteine peptidase%2C histidine active site %0Amethod:InterPro accession:IPR025661||Cysteine peptidase%2C asparagine active site %0Amethod:InterPro accession:IPR038765||Papain-like cystei…	chr 1	7944026	7948272	-	11	1111	283
HCON_00006140	Cysteine peptidase%2C cysteine active site %0Amethod:InterPro accession:IPR000668||Peptidase C1A%2C papain C-terminal %0Amethod:InterPro accession:IPR013128||Peptidase C1A %0Amethod:InterPro accession:IPR025660||Cysteine peptidase%2C histidine active site %0Amethod:InterPro accession:IPR025661||Cysteine peptidase%2C asparagine active site %0Amethod:InterPro accession:IPR038765||Papain-like cystei…	chr 1	7958788	7966687	-	23	2353	354
HCON_00006180	Cysteine peptidase%2C cysteine active site %0Amethod:InterPro accession:IPR000668||Peptidase C1A%2C papain C-terminal %0Amethod:InterPro accession:IPR013128||Peptidase C1A %0Amethod:InterPro accession:IPR025660||Cysteine peptidase%2C histidine active site %0Amethod:InterPro accession:IPR025661||Cysteine peptidase%2C asparagine active site %0Amethod:InterPro accession:IPR038765||Papain-like cystei…	chr 1	7972694	7991366	-	24	2409	348
HCON_00006190	Cysteine peptidase%2C cysteine active site %0Amethod:InterPro accession:IPR000668||Peptidase C1A%2C papain C-terminal %0Amethod:InterPro accession:IPR013128||Peptidase C1A %0Amethod:InterPro accession:IPR025660||Cysteine peptidase%2C histidine active site %0Amethod:InterPro accession:IPR025661||Cysteine peptidase%2C asparagine active site %0Amethod:InterPro accession:IPR038765||Papain-like cystei…	chr 1	7995305	8007192	-	12	1353	352
HCON_00006210	Cysteine peptidase%2C cysteine active site %0Amethod:InterPro accession:IPR000668||Peptidase C1A%2C papain C-terminal %0Amethod:InterPro accession:IPR013128||Peptidase C1A %0Amethod:InterPro accession:IPR025660||Cysteine peptidase%2C histidine active site %0Amethod:InterPro accession:IPR038765||Papain-like cysteine peptidase superfamily	chr 1	8025444	8032068	-	12	1164	347
HCON_00006230	Cysteine peptidase%2C cysteine active site %0Amethod:InterPro accession:IPR000668||Peptidase C1A%2C papain C-terminal %0Amethod:InterPro accession:IPR013128||Peptidase C1A %0Amethod:InterPro accession:IPR025660||Cysteine peptidase%2C histidine active site %0Amethod:InterPro accession:IPR025661||Cysteine peptidase%2C asparagine active site %0Amethod:InterPro accession:IPR038765||Papain-like cystei…	chr 1	8058269	8062416	-	12	1087	344
HCON_00006240	Peptidase C1A%2C papain C-terminal %0Amethod:InterPro accession:IPR013128||Peptidase C1A %0Amethod:InterPro accession:IPR025660||Cysteine peptidase%2C histidine active site %0Amethod:InterPro accession:IPR038765||Papain-like cysteine peptidase superfamily	chr 1	8070495	8075494	-	12	1092	344
HCON_00006250	Cysteine peptidase%2C cysteine active site %0Amethod:InterPro accession:IPR000668||Peptidase C1A%2C papain C-terminal %0Amethod:InterPro accession:IPR013128||Peptidase C1A %0Amethod:InterPro accession:IPR025660||Cysteine peptidase%2C histidine active site %0Amethod:InterPro accession:IPR038765||Papain-like cysteine peptidase superfamily	chr 1	8090483	8092819	-	11	1086	344
HCON_00006270	Cysteine peptidase%2C cysteine active site %0Amethod:InterPro accession:IPR000668||Peptidase C1A%2C papain C-terminal %0Amethod:InterPro accession:IPR013128||Peptidase C1A %0Amethod:InterPro accession:IPR025660||Cysteine peptidase%2C histidine active site %0Amethod:InterPro accession:IPR025661||Cysteine peptidase%2C asparagine active site %0Amethod:InterPro accession:IPR038765||Papain-like cystei…	chr 1	8100878	8103978	-	11	1093	347
HCON_00006280	Cysteine peptidase%2C cysteine active site %0Amethod:InterPro accession:IPR000668||Peptidase C1A%2C papain C-terminal %0Amethod:InterPro accession:IPR013128||Peptidase C1A %0Amethod:InterPro accession:IPR025660||Cysteine peptidase%2C histidine active site %0Amethod:InterPro accession:IPR025661||Cysteine peptidase%2C asparagine active site %0Amethod:InterPro accession:IPR038765||Papain-like cystei…	chr 1	8108633	8116745	-	11	1060	340
HCON_00006290	Cysteine peptidase%2C cysteine active site %0Amethod:InterPro accession:IPR000668||Peptidase C1A%2C papain C-terminal %0Amethod:InterPro accession:IPR013128||Peptidase C1A %0Amethod:InterPro accession:IPR025660||Cysteine peptidase%2C histidine active site %0Amethod:InterPro accession:IPR038765||Papain-like cysteine peptidase superfamily	chr 1	8136891	8139608	-	11	1070	343
HCON_00006300	Cysteine peptidase%2C cysteine active site %0Amethod:InterPro accession:IPR000668||Peptidase C1A%2C papain C-terminal %0Amethod:InterPro accession:IPR013128||Peptidase C1A %0Amethod:InterPro accession:IPR025660||Cysteine peptidase%2C histidine active site %0Amethod:InterPro accession:IPR038765||Papain-like cysteine peptidase superfamily	chr 1	8146951	8149680	-	9	803	253
HCON_00006310	Cysteine peptidase%2C cysteine active site %0Amethod:InterPro accession:IPR000668||Peptidase C1A%2C papain C-terminal %0Amethod:InterPro accession:IPR013128||Peptidase C1A %0Amethod:InterPro accession:IPR025660||Cysteine peptidase%2C histidine active site %0Amethod:InterPro accession:IPR038765||Papain-like cysteine peptidase superfamily	chr 1	8157014	8159743	-	11	1082	346
HCON_00006320	Peptidase C1A%2C papain C-terminal %0Amethod:InterPro accession:IPR013128||Peptidase C1A %0Amethod:InterPro accession:IPR025660||Cysteine peptidase%2C histidine active site %0Amethod:InterPro accession:IPR025661||Cysteine peptidase%2C asparagine active site %0Amethod:InterPro accession:IPR038765||Papain-like cysteine peptidase superfamily	chr 1	8170364	8173407	-	12	1087	357
HCON_00006340	Cysteine peptidase%2C cysteine active site %0Amethod:InterPro accession:IPR000668||Peptidase C1A%2C papain C-terminal %0Amethod:InterPro accession:IPR013128||Peptidase C1A %0Amethod:InterPro accession:IPR025660||Cysteine peptidase%2C histidine active site %0Amethod:InterPro accession:IPR025661||Cysteine peptidase%2C asparagine active site %0Amethod:InterPro accession:IPR038765||Papain-like cystei…	chr 1	8186268	8189337	-	12	1087	346
HCON_00006360	Peptidase C1A%2C papain C-terminal %0Amethod:InterPro accession:IPR013128||Peptidase C1A %0Amethod:InterPro accession:IPR025660||Cysteine peptidase%2C histidine active site %0Amethod:InterPro accession:IPR038765||Papain-like cysteine peptidase superfamily	chr 1	8205597	8211089	-	12	1149	346
HCON_00006370	GIY-YIG endonuclease %0Amethod:InterPro accession:IPR000477||Reverse transcriptase domain	chr 1	8228857	8230047	+	1	1191	396
HCON_00006380	GIY-YIG endonuclease %0Amethod:InterPro accession:IPR000477||Reverse transcriptase domain	chr 1	8231799	8232989	+	1	1191	396
HCON_00006390	Winged helix-like DNA-binding domain superfamily %0Amethod:InterPro accession:IPR041426||Mos1 transposase%2C HTH domain	chr 1	8227151	8237028	+	6	1766	147
HCON_00006400	Cysteine peptidase%2C cysteine active site %0Amethod:InterPro accession:IPR000668||Peptidase C1A%2C papain C-terminal %0Amethod:InterPro accession:IPR013128||Peptidase C1A %0Amethod:InterPro accession:IPR025660||Cysteine peptidase%2C histidine active site %0Amethod:InterPro accession:IPR025661||Cysteine peptidase%2C asparagine active site %0Amethod:InterPro accession:IPR038765||Papain-like cystei…	chr 1	8237627	8240681	-	11	1077	345
HCON_00006410	Aspartic peptidase%2C active site %0Amethod:InterPro accession:IPR005312||Protein of unknown function DUF1759 %0Amethod:InterPro accession:IPR008737||Peptidase aspartic%2C putative %0Amethod:InterPro accession:IPR021109||Aspartic peptidase domain superfamily	chr 1	8247822	8249618	+	1	1797	598
HCON_00006430	-	chr 1	8251933	8252977	-	3	387	128
HCON_00006440	Cysteine peptidase%2C cysteine active site %0Amethod:InterPro accession:IPR000668||Peptidase C1A%2C papain C-terminal %0Amethod:InterPro accession:IPR013128||Peptidase C1A %0Amethod:InterPro accession:IPR025660||Cysteine peptidase%2C histidine active site %0Amethod:InterPro accession:IPR025661||Cysteine peptidase%2C asparagine active site %0Amethod:InterPro accession:IPR038765||Papain-like cystei…	chr 1	8254185	8257571	-	27	2804	348
HCON_00006450	Cysteine peptidase%2C cysteine active site %0Amethod:InterPro accession:IPR000668||Peptidase C1A%2C papain C-terminal %0Amethod:InterPro accession:IPR013128||Peptidase C1A %0Amethod:InterPro accession:IPR025660||Cysteine peptidase%2C histidine active site %0Amethod:InterPro accession:IPR025661||Cysteine peptidase%2C asparagine active site %0Amethod:InterPro accession:IPR038765||Papain-like cystei…	chr 1	8259927	8262896	-	11	1074	343
HCON_00006470	-	chr 1	8272864	8273521	+	3	389	110
HCON_00006490	-	chr 1	8280996	8298066	+	19	2620	231
HCON_00006570	Phosphoenolpyruvate carboxykinase%2C GTP-utilising %0Amethod:InterPro accession:IPR008210||Phosphoenolpyruvate carboxykinase%2C N-terminal %0Amethod:InterPro accession:IPR013035||Phosphoenolpyruvate carboxykinase%2C C-terminal %0Amethod:InterPro accession:IPR018091||Phosphoenolpyruvate carboxykinase%2C GTP-utilising%2C conserved site %0Amethod:InterPro accession:IPR035077||Phosphoenolpyruvate car…	chr 1	8392405	8414311	-	37	4506	714
HCON_00006580	NUDIX hydrolase domain %0Amethod:InterPro accession:IPR015797||NUDIX hydrolase-like domain superfamily %0Amethod:InterPro accession:IPR020084||NUDIX hydrolase%2C conserved site %0Amethod:InterPro accession:IPR020476||NUDIX hydrolase	chr 1	8430313	8448169	-	5	1356	147
HCON_00006590	TRAM domain %0Amethod:InterPro accession:IPR005839||Methylthiotransferase %0Amethod:InterPro accession:IPR006466||MiaB-like tRNA modifying enzyme%2C archaeal-type %0Amethod:InterPro accession:IPR006638||Elp3/MiaB/NifB %0Amethod:InterPro accession:IPR007197||Radical SAM %0Amethod:InterPro accession:IPR013848||Methylthiotransferase%2C N-terminal %0Amethod:InterPro accession:IPR020612||Methylthiotra…	chr 1	8452901	8469901	-	12	2018	555
HCON_00006600	Rho GTPase-activating protein domain %0Amethod:InterPro accession:IPR000857||MyTH4 domain %0Amethod:InterPro accession:IPR001202||WW domain %0Amethod:InterPro accession:IPR008936||Rho GTPase activation protein %0Amethod:InterPro accession:IPR036020||WW domain superfamily %0Amethod:InterPro accession:IPR038185||MyTH4 domain superfamily	chr 1	8473025	8478697	-	14	2559	615
HCON_00006610	Glycosyltransferase family 18	chr 1	8478879	8486383	+	16	2926	658
HCON_00006620	Ankyrin repeat %0Amethod:InterPro accession:IPR003887||LEM domain %0Amethod:InterPro accession:IPR011015||LEM/LEM-like domain superfamily %0Amethod:InterPro accession:IPR020683||Ankyrin repeat-containing domain %0Amethod:InterPro accession:IPR034998||Ankyrin repeat and LEM domain-containing protein 1 %0Amethod:InterPro accession:IPR036770||Ankyrin repeat-containing domain superfamily	chr 1	8486699	8492111	+	13	2625	614
HCON_00006630	Tetratricopeptide-like helical domain superfamily %0Amethod:InterPro accession:IPR013026||Tetratricopeptide repeat-containing domain %0Amethod:InterPro accession:IPR019734||Tetratricopeptide repeat %0Amethod:InterPro accession:IPR039190||Tetratricopeptide repeat protein 14	chr 1	8492653	8497980	+	9	1430	402
HCON_00006640	-	chr 1	8498070	8501647	+	5	1147	211
HCON_00006650	Harbinger transposase-derived nuclease%2C animal %0Amethod:InterPro accession:IPR027806||Harbinger transposase-derived nuclease domain	chr 1	8506899	8507747	+	1	849	282
HCON_00006660	-	chr 1	8508321	8510281	-	9	1155	175
HCON_00006670	Kelch-type beta propeller	chr 1	8512779	8514387	-	6	1144	147
HCON_00006680	Protein kinase domain %0Amethod:InterPro accession:IPR011009||Protein kinase-like domain superfamily %0Amethod:InterPro accession:IPR017441||Protein kinase%2C ATP binding site	chr 1	8530086	8539411	+	11	1210	333
HCON_00006750	-	chr 1	8564645	8576664	+	6	943	288
HCON_00006760	Protein kinase domain %0Amethod:InterPro accession:IPR008271||Serine/threonine-protein kinase%2C active site %0Amethod:InterPro accession:IPR011009||Protein kinase-like domain superfamily %0Amethod:InterPro accession:IPR017441||Protein kinase%2C ATP binding site	chr 1	8578098	8583397	+	12	2331	427
HCON_00006770	-	chr 1	8584604	8595977	-	8	969	225
HCON_00006800	Protein kinase domain %0Amethod:InterPro accession:IPR000961||AGC-kinase%2C C-terminal %0Amethod:InterPro accession:IPR008271||Serine/threonine-protein kinase%2C active site %0Amethod:InterPro accession:IPR011009||Protein kinase-like domain superfamily %0Amethod:InterPro accession:IPR017441||Protein kinase%2C ATP binding site	chr 1	8670191	8698965	+	21	4133	986
HCON_00006810	Rieske [2Fe-2S] iron-sulphur domain %0Amethod:InterPro accession:IPR036922||Rieske [2Fe-2S] iron-sulphur domain superfamily	chr 1	8719975	8725934	+	10	1292	419
HCON_00006820	-	chr 1	8732754	8742250	+	22	2816	317
HCON_00006830	PTP type protein phosphatase %0Amethod:InterPro accession:IPR003595||Protein-tyrosine phosphatase%2C catalytic %0Amethod:InterPro accession:IPR029021||Protein-tyrosine phosphatase-like	chr 1	8746592	8760586	+	15	2081	614
HCON_00006840	Septin %0Amethod:InterPro accession:IPR027417||P-loop containing nucleoside triphosphate hydrolase %0Amethod:InterPro accession:IPR030379||Septin-type guanine nucleotide-binding (G) domain	chr 1	8763525	8767269	-	12	1381	432
HCON_00006850	Ribosomal protein S8e/ribosomal biogenesis NSA2 %0Amethod:InterPro accession:IPR039411||Ribosomal biogenesis NSA2 family	chr 1	8773180	8776185	+	9	1109	259
HCON_00006870	-	chr 1	8783528	8788419	-	3	852	188
HCON_00006880	Cytochrome b5-like heme/steroid binding domain %0Amethod:InterPro accession:IPR006694||Fatty acid hydroxylase %0Amethod:InterPro accession:IPR014430||Sterol desaturase Scs7 %0Amethod:InterPro accession:IPR036400||Cytochrome b5-like heme/steroid binding domain superfamily	chr 1	8804312	8809051	+	8	1431	321
HCON_00006890	H/ACA ribonucleoprotein complex%2C subunit Nop10 %0Amethod:InterPro accession:IPR036756||H/ACA ribonucleoprotein complex%2C subunit Nop10 superfamily	chr 1	8809164	8811921	+	4	780	64
HCON_00006900	Aminoacyl-tRNA synthetase%2C class Ia %0Amethod:InterPro accession:IPR002301||Isoleucine-tRNA ligase %0Amethod:InterPro accession:IPR009008||Valyl/Leucyl/Isoleucyl-tRNA synthetase%2C editing domain %0Amethod:InterPro accession:IPR009080||Aminoacyl-tRNA synthetase%2C class Ia%2C anticodon-binding %0Amethod:InterPro accession:IPR013155||Methionyl/Valyl/Leucyl/Isoleucyl-tRNA synthetase%2C anticodon-…	chr 1	8812005	8825591	+	29	3886	1083
HCON_00006925	-	chr 1	8860515	8861547	+	2	577	26
HCON_00006930	Peptidase S28 %0Amethod:InterPro accession:IPR029058||Alpha/Beta hydrolase fold	chr 1	8863404	8881676	+	31	3668	1143
HCON_00006960	Protein kinase domain %0Amethod:InterPro accession:IPR011009||Protein kinase-like domain superfamily %0Amethod:InterPro accession:IPR017441||Protein kinase%2C ATP binding site	chr 1	8883265	8900591	+	10	1269	333
HCON_00006970	Receptor L-domain %0Amethod:InterPro accession:IPR036941||Receptor L-domain superfamily	chr 1	8906292	8949827	-	23	2916	867
HCON_00007020	PAP/25A-associated	chr 1	8981007	9022574	-	33	9349	1224
HCON_00007040	-	chr 1	9064476	9071843	-	11	1094	359
HCON_00007110	Ubiquitin domain %0Amethod:InterPro accession:IPR001394||Peptidase C19%2C ubiquitin carboxyl-terminal hydrolase %0Amethod:InterPro accession:IPR018200||Ubiquitin specific protease%2C conserved site %0Amethod:InterPro accession:IPR019954||Ubiquitin conserved site %0Amethod:InterPro accession:IPR028889||Ubiquitin specific protease domain %0Amethod:InterPro accession:IPR029071||Ubiquitin-like domain…	chr 1	9117490	9124015	+	13	1692	492
HCON_00007130	Zinc finger C2H2-type %0Amethod:InterPro accession:IPR036236||Zinc finger C2H2 superfamily	chr 1	9162237	9169503	+	13	2160	475
HCON_00007150	-	chr 1	9183191	9186730	-	15	1283	305
HCON_00007165	-	chr 1	9190003	9193283	-	2	1721	52
HCON_00007180	-	chr 1	9204309	9209076	-	9	1523	385
HCON_00007190	Protein of unknown function DUF167 %0Amethod:InterPro accession:IPR036591||YggU-like superfamily	chr 1	9212378	9215131	+	4	1163	131
HCON_00007220	Integrase%2C catalytic core %0Amethod:InterPro accession:IPR012337||Ribonuclease H-like superfamily %0Amethod:InterPro accession:IPR036397||Ribonuclease H superfamily %0Amethod:InterPro accession:IPR041588||Integrase zinc-binding domain	chr 1	9247219	9248733	+	1	1515	504
HCON_00007240	-	chr 1	9251586	9252389	+	1	804	267
HCON_00007260	RAI1-like %0Amethod:InterPro accession:IPR039039||RAI1-like family	chr 1	9262397	9271494	-	9	1088	351
HCON_00007270	-	chr 1	9273811	9283507	-	19	3141	779
HCON_00007272	Nematode cuticle collagen%2C N-terminal %0Amethod:InterPro accession:IPR008160||Collagen triple helix repeat	chr 1	9286623	9287756	-	3	1005	295
HCON_00007274	Nematode cuticle collagen%2C N-terminal %0Amethod:InterPro accession:IPR008160||Collagen triple helix repeat	chr 1	9295404	9296508	-	3	971	294
HCON_00007280	-	chr 1	9305265	9307253	+	3	310	73
HCON_00007290	AAA+ ATPase domain %0Amethod:InterPro accession:IPR004273||Dynein heavy chain region D6 P-loop domain %0Amethod:InterPro accession:IPR013594||Dynein heavy chain%2C domain-1 %0Amethod:InterPro accession:IPR013602||Dynein heavy chain%2C domain-2 %0Amethod:InterPro accession:IPR024317||Dynein heavy chain%2C AAA module D4 %0Amethod:InterPro accession:IPR024743||Dynein heavy chain%2C coiled coil stalk…	chr 1	9307369	9340973	-	96	13970	4557
HCON_00007300	Huntingtin-interacting protein K%2C UBA-like domain	chr 1	9342012	9343161	+	4	470	106
HCON_00007310	Deoxyribonuclease II	chr 1	9351067	9357751	+	8	1379	368
HCON_00007330	-	chr 1	9377462	9382134	-	9	2191	649
HCON_00007340	Zinc finger%2C RING-type %0Amethod:InterPro accession:IPR011989||Armadillo-like helical %0Amethod:InterPro accession:IPR013083||Zinc finger%2C RING/FYVE/PHD-type %0Amethod:InterPro accession:IPR016024||Armadillo-type fold %0Amethod:InterPro accession:IPR039795||E3 ubiquitin-protein ligase listerin %0Amethod:InterPro accession:IPR039804||Listerin%2C zinc finger%2C RING-type	chr 1	9382260	9397504	+	36	4668	1461
HCON_00007360	Bacterial Ig-like%2C group 2 %0Amethod:InterPro accession:IPR008964||Invasin/intimin cell-adhesion fragments	chr 1	9405169	9416651	+	41	6118	1843
HCON_00007380	-	chr 1	9416870	9423814	+	13	2568	693
HCON_00007420	Reverse transcriptase domain %0Amethod:InterPro accession:IPR005135||Endonuclease/exonuclease/phosphatase %0Amethod:InterPro accession:IPR027124||SWR1-complex protein 5/Craniofacial development protein %0Amethod:InterPro accession:IPR036691||Endonuclease/exonuclease/phosphatase superfamily	chr 1	9440283	9443248	-	2	2892	963
HCON_00007430	RNA recognition motif domain %0Amethod:InterPro accession:IPR012677||Nucleotide-binding alpha-beta plait domain superfamily %0Amethod:InterPro accession:IPR034150||SF3B14%2C RNA recognition motif %0Amethod:InterPro accession:IPR035979||RNA-binding domain superfamily	chr 1	9455865	9456905	-	5	462	135
HCON_00007440	Brix domain %0Amethod:InterPro accession:IPR039770||Ribosome biogenesis protein Rpf2	chr 1	9458354	9462330	+	7	1055	319
HCON_00007450	Trimeric LpxA-like superfamily %0Amethod:InterPro accession:IPR027777||Dynactin subunit 6	chr 1	9462342	9464468	-	6	591	196
HCON_00007460	Synaphin	chr 1	9473782	9475506	+	3	1019	146
HCON_00007465	Forkhead-associated (FHA) domain %0Amethod:InterPro accession:IPR008984||SMAD/FHA domain superfamily	chr 1	9475512	9484000	+	8	1362	322
HCON_00007470	TH1 protein	chr 1	9484132	9499791	+	16	2727	628
HCON_00007520	Nanos/Xcat2 %0Amethod:InterPro accession:IPR024161||Zinc finger%2C nanos-type %0Amethod:InterPro accession:IPR038129||Nanos domain superfamily	chr 1	9577542	9585238	+	6	1323	317
HCON_00007530	Enoyl-CoA hydratase/isomerase %0Amethod:InterPro accession:IPR006108||3-hydroxyacyl-CoA dehydrogenase%2C C-terminal %0Amethod:InterPro accession:IPR006176||3-hydroxyacyl-CoA dehydrogenase%2C NAD binding %0Amethod:InterPro accession:IPR008927||6-phosphogluconate dehydrogenase-like%2C C-terminal domain superfamily %0Amethod:InterPro accession:IPR012803||Fatty acid oxidation complex%2C alpha subunit…	chr 1	9589391	9596129	+	23	2574	751
HCON_00007540	cDENN domain %0Amethod:InterPro accession:IPR005112||dDENN domain %0Amethod:InterPro accession:IPR005113||uDENN domain %0Amethod:InterPro accession:IPR037516||Tripartite DENN domain %0Amethod:InterPro accession:IPR039980||MAP kinase-activating death domain protein	chr 1	9600300	9604499	+	1	4200	1399
HCON_00007590	CUB domain %0Amethod:InterPro accession:IPR002172||Low-density lipoprotein (LDL) receptor class A repeat %0Amethod:InterPro accession:IPR035914||Spermadhesin%2C CUB domain superfamily	chr 1	9661643	9672865	+	12	3013	490
HCON_00007610	SNF2-related%2C N-terminal domain %0Amethod:InterPro accession:IPR001357||BRCT domain %0Amethod:InterPro accession:IPR001650||Helicase%2C C-terminal %0Amethod:InterPro accession:IPR014001||Helicase superfamily 1/2%2C ATP-binding domain %0Amethod:InterPro accession:IPR027417||P-loop containing nucleoside triphosphate hydrolase %0Amethod:InterPro accession:IPR031053||Chromodomain-helicase-DNA-bindi…	chr 1	9680457	9692457	-	30	3628	1145
HCON_00007620	SNF2-related%2C N-terminal domain %0Amethod:InterPro accession:IPR001650||Helicase%2C C-terminal %0Amethod:InterPro accession:IPR014001||Helicase superfamily 1/2%2C ATP-binding domain %0Amethod:InterPro accession:IPR027417||P-loop containing nucleoside triphosphate hydrolase %0Amethod:InterPro accession:IPR031053||Chromodomain-helicase-DNA-binding protein 1-like %0Amethod:InterPro accession:IPR03…	chr 1	9697536	9706212	-	20	3587	715
HCON_00007640	-	chr 1	9715223	9717178	+	1	1956	651
HCON_00007650	Amino acid transporter%2C transmembrane domain	chr 1	9719365	9728428	-	15	3016	617
HCON_00007660	Glycoside hydrolase family 20%2C catalytic domain %0Amethod:InterPro accession:IPR017853||Glycoside hydrolase superfamily %0Amethod:InterPro accession:IPR038901||Hexosaminidase D-like	chr 1	9733478	9740279	-	12	1780	522
HCON_00007665	-	chr 1	9740388	9760984	-	26	4885	1141
HCON_00007670	Proteasome component (PCI) domain %0Amethod:InterPro accession:IPR036388||Winged helix-like DNA-binding domain superfamily	chr 1	9762477	9772970	-	20	3521	562
HCON_00007710	-	chr 1	9844841	9847456	-	3	2018	490
HCON_00007720	UBA-like superfamily %0Amethod:InterPro accession:IPR015940||Ubiquitin-associated domain %0Amethod:InterPro accession:IPR038870||Ubiquitin-associated protein 1	chr 1	9849244	9854253	+	9	1773	346
HCON_00007750	EGF-like%2C conserved site	chr 1	9901959	9909155	+	9	2198	410
HCON_00007780	Alpha crystallin/Heat shock protein %0Amethod:InterPro accession:IPR002068||Alpha crystallin/Hsp20 domain %0Amethod:InterPro accession:IPR008978||HSP20-like chaperone %0Amethod:InterPro accession:IPR031107||Small heat shock protein HSP20	chr 1	9930066	9930542	-	3	300	99
HCON_00007790	Alpha crystallin/Heat shock protein %0Amethod:InterPro accession:IPR002068||Alpha crystallin/Hsp20 domain %0Amethod:InterPro accession:IPR008978||HSP20-like chaperone %0Amethod:InterPro accession:IPR031107||Small heat shock protein HSP20	chr 1	9931827	9932802	+	3	749	148
HCON_00007800	-	chr 1	9934868	9943051	+	14	2294	431
HCON_00007810	Cdc73/Parafibromin %0Amethod:InterPro accession:IPR031336||Cell division control protein 73%2C C-terminal %0Amethod:InterPro accession:IPR032041||Paf1 complex subunit Cdc73%2C N-terminal domain %0Amethod:InterPro accession:IPR038103||Cell division control protein 73%2C C-terminal domain superfamily	chr 1	9943281	9947029	-	13	1628	509
HCON_00007820	Ion transport domain %0Amethod:InterPro accession:IPR041491||TRPM%2C SLOG domain	chr 1	9967759	10016332	+	40	4392	1463
HCON_00007830	EF-hand domain %0Amethod:InterPro accession:IPR011992||EF-hand domain pair %0Amethod:InterPro accession:IPR018247||EF-Hand 1%2C calcium-binding site	chr 1	10016556	10019251	-	7	757	161
HCON_00007840	BTB/POZ domain %0Amethod:InterPro accession:IPR011333||SKP1/BTB/POZ domain superfamily %0Amethod:InterPro accession:IPR013087||Zinc finger C2H2-type %0Amethod:InterPro accession:IPR036236||Zinc finger C2H2 superfamily	chr 1	10020751	10026436	+	12	2087	563
HCON_00007850	FAM91%2C N-terminal domain %0Amethod:InterPro accession:IPR028097||FAM91%2C C-terminal domain %0Amethod:InterPro accession:IPR039199||FAM91	chr 1	10026554	10034601	+	19	3530	787
HCON_00007880	PDZ domain %0Amethod:InterPro accession:IPR036034||PDZ superfamily %0Amethod:InterPro accession:IPR038879||Golgi-associated PDZ and coiled-coil motif-containing protein	chr 1	10081271	10100348	+	11	1762	385
HCON_00007890	Inositol polyphosphate kinase %0Amethod:InterPro accession:IPR038286||Inositol polyphosphate kinase superfamily	chr 1	10115965	10152668	+	28	6575	531
HCON_00007900	cDENN domain %0Amethod:InterPro accession:IPR005112||dDENN domain %0Amethod:InterPro accession:IPR037516||Tripartite DENN domain %0Amethod:InterPro accession:IPR039980||MAP kinase-activating death domain protein	chr 1	10132548	10136156	-	1	3609	1202
HCON_00007950	Thrombospondin type-1 (TSP1) repeat %0Amethod:InterPro accession:IPR011031||Multihaem cytochrome %0Amethod:InterPro accession:IPR036383||Thrombospondin type-1 (TSP1) repeat superfamily	chr 1	10251203	10253793	-	7	807	268
HCON_00008000	Lamin tail domain %0Amethod:InterPro accession:IPR001664||Intermediate filament protein %0Amethod:InterPro accession:IPR036415||Lamin tail domain superfamily %0Amethod:InterPro accession:IPR039008||Intermediate filament%2C rod domain	chr 1	10330875	10335637	-	15	2601	586
HCON_00008010	-	chr 1	10356091	10358978	-	4	501	123
HCON_00008020	Ornithine/DAP/Arg decarboxylase %0Amethod:InterPro accession:IPR002433||Ornithine decarboxylase %0Amethod:InterPro accession:IPR009006||Alanine racemase/group IV decarboxylase%2C C-terminal %0Amethod:InterPro accession:IPR022643||Orn/DAP/Arg decarboxylase 2%2C C-terminal %0Amethod:InterPro accession:IPR022644||Orn/DAP/Arg decarboxylase 2%2C N-terminal %0Amethod:InterPro accession:IPR022657||Orn/D…	chr 1	10387744	10407624	-	13	2998	484
HCON_00008030	Isoprenylcysteine carboxyl methyltransferase %0Amethod:InterPro accession:IPR025770||Protein-S-isoprenylcysteine O-methyltransferase	chr 1	10416033	10418213	-	5	945	284
HCON_00008040	Putative transmembrane family 234	chr 1	10423718	10425170	-	4	704	159
HCON_00008050	Disulphide isomerase %0Amethod:InterPro accession:IPR013766||Thioredoxin domain %0Amethod:InterPro accession:IPR017937||Thioredoxin%2C conserved site %0Amethod:InterPro accession:IPR036249||Thioredoxin-like superfamily	chr 1	10426063	10433739	+	12	1816	437
HCON_00008060	p53-like transcription factor%2C DNA-binding %0Amethod:InterPro accession:IPR024061||NDT80 DNA-binding domain %0Amethod:InterPro accession:IPR025719||Myelin gene regulatory factor C-terminal domain 2 %0Amethod:InterPro accession:IPR026932||Myelin gene regulatory factor C-terminal domain 1 %0Amethod:InterPro accession:IPR030392||Intramolecular chaperone auto-processing domain	chr 1	10435723	10443651	+	19	3875	974
HCON_00008080	BRO1 domain %0Amethod:InterPro accession:IPR025304||ALIX V-shaped domain %0Amethod:InterPro accession:IPR038499||BRO1 domain superfamily	chr 1	10446041	10457046	+	31	4830	1430
HCON_00008085	-	chr 1	10466121	10466520	+	2	278	82
HCON_00008090	Amino acid/polyamine transporter I	chr 1	10555778	10560798	+	11	1461	433
HCON_00008100	RNA recognition motif domain %0Amethod:InterPro accession:IPR012677||Nucleotide-binding alpha-beta plait domain superfamily %0Amethod:InterPro accession:IPR035979||RNA-binding domain superfamily	chr 1	10569516	10572401	-	8	1530	302
HCON_00008120	PDZ superfamily %0Amethod:InterPro accession:IPR040264||Uncharacterized protein T15H9.4-like %0Amethod:InterPro accession:IPR041489||PDZ domain 6	chr 1	10576908	10582583	-	12	1277	331
HCON_00008130	Phosphatidylinositol 3-/4-kinase%2C catalytic domain %0Amethod:InterPro accession:IPR001263||Phosphoinositide 3-kinase%2C accessory (PIK) domain %0Amethod:InterPro accession:IPR002420||Phosphatidylinositol 3-kinase%2C C2 domain %0Amethod:InterPro accession:IPR008290||Phosphatidylinositol 3-kinase%2C Vps34 type %0Amethod:InterPro accession:IPR011009||Protein kinase-like domain superfamily %0Ametho…	chr 1	10584156	10593044	-	22	3989	896
HCON_00008150	Nematode cuticle collagen%2C N-terminal	chr 1	10603926	10605167	+	2	1080	359
HCON_00008180	DnaJ domain %0Amethod:InterPro accession:IPR036869||Chaperone J-domain superfamily	chr 1	10623006	10626877	+	7	2039	301
HCON_00008190	Short-chain dehydrogenase/reductase SDR %0Amethod:InterPro accession:IPR036291||NAD(P)-binding domain superfamily	chr 1	10626985	10631109	+	8	1978	325
HCON_00008200	EGF-like domain %0Amethod:InterPro accession:IPR001791||Laminin G domain %0Amethod:InterPro accession:IPR013032||EGF-like%2C conserved site %0Amethod:InterPro accession:IPR013320||Concanavalin A-like lectin/glucanase domain superfamily	chr 1	10644491	10666293	+	41	4794	1553
HCON_00008260	-	chr 1	10739610	10750202	-	24	3012	899
HCON_00008300	Chitin binding domain %0Amethod:InterPro accession:IPR036508||Chitin binding domain superfamily	chr 1	10828822	10835839	+	22	2070	689
HCON_00008310	3-hydroxyacyl-CoA dehydrogenase%2C C-terminal %0Amethod:InterPro accession:IPR006176||3-hydroxyacyl-CoA dehydrogenase%2C NAD binding %0Amethod:InterPro accession:IPR006180||3-hydroxyacyl-CoA dehydrogenase%2C conserved site %0Amethod:InterPro accession:IPR008927||6-phosphogluconate dehydrogenase-like%2C C-terminal domain superfamily %0Amethod:InterPro accession:IPR013328||6-phosphogluconate dehydr…	chr 1	10839771	10845430	-	8	1381	315
HCON_00008320	Nucleoside diphosphate kinase %0Amethod:InterPro accession:IPR034907||Nucleoside diphosphate kinase-like domain %0Amethod:InterPro accession:IPR036850||Nucleoside diphosphate kinase-like domain superfamily	chr 1	10854277	10854738	-	1	462	153
HCON_00008330	Protein kinase domain %0Amethod:InterPro accession:IPR001245||Serine-threonine/tyrosine-protein kinase%2C catalytic domain %0Amethod:InterPro accession:IPR008266||Tyrosine-protein kinase%2C active site %0Amethod:InterPro accession:IPR011009||Protein kinase-like domain superfamily %0Amethod:InterPro accession:IPR020635||Tyrosine-protein kinase%2C catalytic domain	chr 1	10848655	10864479	+	21	2721	873
HCON_00008340	TAF6%2C C-terminal HEAT repeat domain %0Amethod:InterPro accession:IPR016024||Armadillo-type fold %0Amethod:InterPro accession:IPR037796||Transcription initiation factor TFIID subunit 6	chr 1	10864499	10871246	-	19	2522	627
HCON_00008350	Sterile alpha motif domain %0Amethod:InterPro accession:IPR002110||Ankyrin repeat %0Amethod:InterPro accession:IPR013761||Sterile alpha motif/pointed domain superfamily %0Amethod:InterPro accession:IPR020683||Ankyrin repeat-containing domain %0Amethod:InterPro accession:IPR036770||Ankyrin repeat-containing domain superfamily	chr 1	10874196	10882664	-	19	2852	690
HCON_00008370	Aspartate carbamoyltransferase %0Amethod:InterPro accession:IPR002195||Dihydroorotase%2C conserved site %0Amethod:InterPro accession:IPR002474||Carbamoyl-phosphate synthase small subunit%2C N-terminal domain %0Amethod:InterPro accession:IPR005479||Carbamoyl-phosphate synthetase large subunit-like%2C ATP-binding domain %0Amethod:InterPro accession:IPR005480||Carbamoyl-phosphate synthetase%2C large…	chr 1	10891644	10913956	-	54	7023	2205
HCON_00008430	S1 domain %0Amethod:InterPro accession:IPR011488||Translation initiation factor 2%2C alpha subunit %0Amethod:InterPro accession:IPR012340||Nucleic acid-binding%2C OB-fold %0Amethod:InterPro accession:IPR022967||RNA-binding domain%2C S1 %0Amethod:InterPro accession:IPR024054||Translation initiation factor 2%2C alpha subunit%2C middle domain superfamily %0Amethod:InterPro accession:IPR024055||Trans…	chr 1	10971470	10975290	-	10	1498	361
HCON_00008440	Prohibitin %0Amethod:InterPro accession:IPR001107||Band 7 domain %0Amethod:InterPro accession:IPR036013||Band 7/SPFH domain superfamily	chr 1	10976038	10978107	-	6	1054	275
HCON_00008450	Ribosomal protein L15%2C conserved site %0Amethod:InterPro accession:IPR021131||Ribosomal protein L18e/L15P %0Amethod:InterPro accession:IPR030878||Ribosomal protein L15 %0Amethod:InterPro accession:IPR036227||Ribosomal L18e/L15P superfamily	chr 1	10979688	10980630	+	3	495	145
HCON_00008460	Ribosomal protein L12 family %0Amethod:InterPro accession:IPR038716||Ribosomal protein P1/P2%2C N-terminal domain	chr 1	10980788	10981457	+	2	440	115
HCON_00008470	Small GTP-binding protein domain %0Amethod:InterPro accession:IPR006689||Small GTPase superfamily%2C ARF/SAR type %0Amethod:InterPro accession:IPR027417||P-loop containing nucleoside triphosphate hydrolase	chr 1	10981479	10987154	-	12	1407	412
HCON_00008500	Flavin monooxygenase FMO %0Amethod:InterPro accession:IPR002257||Flavin monooxygenase (FMO) 5 %0Amethod:InterPro accession:IPR020946||Flavin monooxygenase-like %0Amethod:InterPro accession:IPR036188||FAD/NAD(P)-binding domain superfamily	chr 1	11012663	11018957	+	14	1686	561
HCON_00008510	-	chr 1	11029232	11035328	+	10	1571	416
HCON_00008540	Alpha crystallin/Heat shock protein %0Amethod:InterPro accession:IPR002068||Alpha crystallin/Hsp20 domain %0Amethod:InterPro accession:IPR008978||HSP20-like chaperone %0Amethod:InterPro accession:IPR031107||Small heat shock protein HSP20	chr 1	11057477	11058244	-	3	626	149
HCON_00008550	Alpha crystallin/Heat shock protein %0Amethod:InterPro accession:IPR002068||Alpha crystallin/Hsp20 domain %0Amethod:InterPro accession:IPR008978||HSP20-like chaperone %0Amethod:InterPro accession:IPR031107||Small heat shock protein HSP20	chr 1	11058661	11059293	+	3	483	160
HCON_00008580	Alpha crystallin/Heat shock protein %0Amethod:InterPro accession:IPR002068||Alpha crystallin/Hsp20 domain %0Amethod:InterPro accession:IPR008978||HSP20-like chaperone %0Amethod:InterPro accession:IPR031107||Small heat shock protein HSP20	chr 1	11068952	11069548	-	3	456	151
HCON_00008610	Alpha crystallin/Heat shock protein %0Amethod:InterPro accession:IPR002068||Alpha crystallin/Hsp20 domain %0Amethod:InterPro accession:IPR008978||HSP20-like chaperone %0Amethod:InterPro accession:IPR031107||Small heat shock protein HSP20	chr 1	11076570	11077451	-	4	665	149
HCON_00008630	Alpha crystallin/Heat shock protein %0Amethod:InterPro accession:IPR002068||Alpha crystallin/Hsp20 domain %0Amethod:InterPro accession:IPR008978||HSP20-like chaperone %0Amethod:InterPro accession:IPR031107||Small heat shock protein HSP20	chr 1	11083556	11084147	-	3	450	149
HCON_00008640	Alpha crystallin/Heat shock protein %0Amethod:InterPro accession:IPR002068||Alpha crystallin/Hsp20 domain %0Amethod:InterPro accession:IPR008978||HSP20-like chaperone %0Amethod:InterPro accession:IPR031107||Small heat shock protein HSP20	chr 1	11084544	11085322	+	3	624	159
HCON_00008650	Alpha crystallin/Heat shock protein %0Amethod:InterPro accession:IPR002068||Alpha crystallin/Hsp20 domain %0Amethod:InterPro accession:IPR008978||HSP20-like chaperone %0Amethod:InterPro accession:IPR031107||Small heat shock protein HSP20	chr 1	11088129	11088726	-	3	447	148
HCON_00008710	Alpha crystallin/Heat shock protein %0Amethod:InterPro accession:IPR002068||Alpha crystallin/Hsp20 domain %0Amethod:InterPro accession:IPR008978||HSP20-like chaperone %0Amethod:InterPro accession:IPR031107||Small heat shock protein HSP20	chr 1	11102788	11103430	-	3	492	163
HCON_00008720	Alpha crystallin/Heat shock protein %0Amethod:InterPro accession:IPR002068||Alpha crystallin/Hsp20 domain %0Amethod:InterPro accession:IPR008978||HSP20-like chaperone %0Amethod:InterPro accession:IPR031107||Small heat shock protein HSP20	chr 1	11103641	11104609	+	4	754	150
HCON_00008760	WASH complex%2C subunit strumpellin	chr 1	11131441	11139468	-	24	3446	1012
HCON_00008770	Cytochrome b5-like heme/steroid binding domain %0Amethod:InterPro accession:IPR018506||Cytochrome b5%2C heme-binding site %0Amethod:InterPro accession:IPR036400||Cytochrome b5-like heme/steroid binding domain superfamily	chr 1	11144845	11146696	+	4	680	145
HCON_00008780	Tetratricopeptide-like helical domain superfamily %0Amethod:InterPro accession:IPR018834||DNA/RNA-binding domain%2C Est1-type	chr 1	11148151	11162343	+	14	2440	609
HCON_00008810	Zinc finger%2C CCHC-type %0Amethod:InterPro accession:IPR005312||Protein of unknown function DUF1759 %0Amethod:InterPro accession:IPR008737||Peptidase aspartic%2C putative %0Amethod:InterPro accession:IPR021109||Aspartic peptidase domain superfamily %0Amethod:InterPro accession:IPR036875||Zinc finger%2C CCHC-type superfamily	chr 1	11212216	11215293	-	1	3078	1025
HCON_00008820	Aminotransferase%2C class I/classII %0Amethod:InterPro accession:IPR015421||Pyridoxal phosphate-dependent transferase%2C major domain %0Amethod:InterPro accession:IPR015422||Pyridoxal phosphate-dependent transferase domain 1 %0Amethod:InterPro accession:IPR015424||Pyridoxal phosphate-dependent transferase	chr 1	11226099	11234488	+	15	1881	505
HCON_00008830	Aminotransferase%2C class I/classII %0Amethod:InterPro accession:IPR015421||Pyridoxal phosphate-dependent transferase%2C major domain %0Amethod:InterPro accession:IPR015422||Pyridoxal phosphate-dependent transferase domain 1 %0Amethod:InterPro accession:IPR015424||Pyridoxal phosphate-dependent transferase	chr 1	11236656	11247117	-	15	1867	506
HCON_00008840	Small GTPase %0Amethod:InterPro accession:IPR005225||Small GTP-binding protein domain %0Amethod:InterPro accession:IPR027417||P-loop containing nucleoside triphosphate hydrolase	chr 1	11250025	11264934	-	13	2242	250
HCON_00008850	Vacuolar protein sorting-associated protein 13%2C SHR-binding domain %0Amethod:InterPro accession:IPR015412||Autophagy-related%2C C-terminal %0Amethod:InterPro accession:IPR026847||Vacuolar protein sorting-associated protein 13 %0Amethod:InterPro accession:IPR026854||Vacuolar protein sorting-associated protein 13%2C N-terminal domain %0Amethod:InterPro accession:IPR031642||VPS13%2C repeated coile…	chr 1	11305440	11334021	-	78	9997	3217
HCON_00008970	Fumarate lyase family %0Amethod:InterPro accession:IPR004769||Adenylosuccinate lyase %0Amethod:InterPro accession:IPR008948||L-Aspartase-like %0Amethod:InterPro accession:IPR019468||Adenylosuccinate lyase C-terminal %0Amethod:InterPro accession:IPR020557||Fumarate lyase%2C conserved site %0Amethod:InterPro accession:IPR022761||Fumarate lyase%2C N-terminal %0Amethod:InterPro accession:IPR024083||F…	chr 1	11563447	11571482	+	13	1873	478
HCON_00008975	DNA breaking-rejoining enzyme%2C catalytic core %0Amethod:InterPro accession:IPR013762||Integrase-like%2C catalytic domain superfamily	chr 1	11565657	11570066	-	5	2311	312
HCON_00008980	Protein N-terminal glutamine amidohydrolase%2C alpha beta roll %0Amethod:InterPro accession:IPR037132||Protein N-terminal glutamine amidohydrolase%2C alpha beta roll superfamily %0Amethod:InterPro accession:IPR039733||Protein N-terminal glutamine amidohydrolase	chr 1	11571601	11574445	+	4	1272	202
HCON_00009000	Peptidase T1A%2C proteasome beta-subunit %0Amethod:InterPro accession:IPR001353||Proteasome%2C subunit alpha/beta %0Amethod:InterPro accession:IPR023333||Proteasome B-type subunit %0Amethod:InterPro accession:IPR024689||Proteasome beta subunit%2C C-terminal %0Amethod:InterPro accession:IPR029055||Nucleophile aminohydrolases%2C N-terminal %0Amethod:InterPro accession:IPR035216||Proteasome subunit …	chr 1	11597353	11600053	-	6	985	277
HCON_00009020	-	chr 1	11604396	11611973	-	22	3359	990
HCON_00009030	Ribosomal protein Rsm22-like %0Amethod:InterPro accession:IPR029063||S-adenosyl-L-methionine-dependent methyltransferase	chr 1	11612283	11617504	+	13	1876	539
HCON_00009040	PRELI/MSF1 domain %0Amethod:InterPro accession:IPR037365||Slowmo/Ups family	chr 1	11617556	11619914	-	6	1065	203
HCON_00009050	SNF2-related%2C N-terminal domain %0Amethod:InterPro accession:IPR001650||Helicase%2C C-terminal %0Amethod:InterPro accession:IPR014001||Helicase superfamily 1/2%2C ATP-binding domain %0Amethod:InterPro accession:IPR027417||P-loop containing nucleoside triphosphate hydrolase %0Amethod:InterPro accession:IPR038718||SNF2-like%2C N-terminal domain superfamily	chr 1	11625452	11637528	+	29	4539	1273
HCON_00009060	-	chr 1	11638920	11640723	+	6	955	238
HCON_00009070	SH3 domain %0Amethod:InterPro accession:IPR002014||VHS domain %0Amethod:InterPro accession:IPR003903||Ubiquitin interacting motif %0Amethod:InterPro accession:IPR008942||ENTH/VHS %0Amethod:InterPro accession:IPR036028||SH3-like domain superfamily	chr 1	11642088	11645977	+	23	3295	468
HCON_00009100	Protein kinase domain %0Amethod:InterPro accession:IPR000961||AGC-kinase%2C C-terminal %0Amethod:InterPro accession:IPR008271||Serine/threonine-protein kinase%2C active site %0Amethod:InterPro accession:IPR011009||Protein kinase-like domain superfamily %0Amethod:InterPro accession:IPR016239||Ribosomal protein S6 kinase II %0Amethod:InterPro accession:IPR017441||Protein kinase%2C ATP binding site …	chr 1	11716571	11760192	-	20	3235	736
HCON_00009120	NUDIX hydrolase domain %0Amethod:InterPro accession:IPR003293||Nudix hydrolase 6-like %0Amethod:InterPro accession:IPR015797||NUDIX hydrolase-like domain superfamily %0Amethod:InterPro accession:IPR020084||NUDIX hydrolase%2C conserved site %0Amethod:InterPro accession:IPR020476||NUDIX hydrolase %0Amethod:InterPro accession:IPR040618||Pre-nudix hydrolase domain	chr 1	11827094	11847929	-	7	916	257
HCON_00009130	Integrase%2C catalytic core %0Amethod:InterPro accession:IPR001878||Zinc finger%2C CCHC-type %0Amethod:InterPro accession:IPR001969||Aspartic peptidase%2C active site %0Amethod:InterPro accession:IPR001995||Peptidase A2A%2C retrovirus%2C catalytic %0Amethod:InterPro accession:IPR005312||Protein of unknown function DUF1759 %0Amethod:InterPro accession:IPR008042||Retrotransposon%2C Pao %0Amethod:In…	chr 1	11852033	11857540	-	1	5508	1835
HCON_00009140	Serine/threonine dehydratase%2C pyridoxal-phosphate-binding site %0Amethod:InterPro accession:IPR001926||Pyridoxal-phosphate dependent enzyme %0Amethod:InterPro accession:IPR036052||Tryptophan synthase beta subunit-like PLP-dependent enzyme	chr 1	11859537	11870000	+	8	948	315
HCON_00009160	Membrane bound O-acyl transferase%2C MBOAT	chr 1	11889572	11894644	-	14	2230	467
HCON_00009190	-	chr 1	11929819	11940907	-	30	4349	485
HCON_00009200	Low temperature viability protein	chr 1	11945830	11951500	+	12	1627	421
HCON_00009210	Peptidase M14%2C carboxypeptidase A %0Amethod:InterPro accession:IPR008969||Carboxypeptidase-like%2C regulatory domain superfamily	chr 1	11962588	11983699	+	24	3690	1025
HCON_00009250	Helicase%2C C-terminal %0Amethod:InterPro accession:IPR011545||DEAD/DEAH box helicase domain %0Amethod:InterPro accession:IPR014001||Helicase superfamily 1/2%2C ATP-binding domain %0Amethod:InterPro accession:IPR021673||RIG-I-like receptor%2C C-terminal regulatory domain %0Amethod:InterPro accession:IPR027417||P-loop containing nucleoside triphosphate hydrolase %0Amethod:InterPro accession:IPR038…	chr 1	12045096	12112747	-	26	3338	1038
HCON_00009270	Integrase%2C catalytic core %0Amethod:InterPro accession:IPR001878||Zinc finger%2C CCHC-type %0Amethod:InterPro accession:IPR001995||Peptidase A2A%2C retrovirus%2C catalytic %0Amethod:InterPro accession:IPR005312||Protein of unknown function DUF1759 %0Amethod:InterPro accession:IPR008042||Retrotransposon%2C Pao %0Amethod:InterPro accession:IPR008737||Peptidase aspartic%2C putative %0Amethod:Inter…	chr 1	12078681	12086603	-	1	7923	2640
HCON_00009300	-	chr 1	12119520	12120353	-	4	466	115
HCON_00009310	Cyclin%2C N-terminal %0Amethod:InterPro accession:IPR013763||Cyclin-like %0Amethod:InterPro accession:IPR028367||Cyclin C/cyclin-like subunit Ssn8 %0Amethod:InterPro accession:IPR031658||Cyclin%2C C-terminal domain 2 %0Amethod:InterPro accession:IPR036915||Cyclin-like superfamily	chr 1	12127603	12131171	-	7	1225	278
HCON_00009350	Telomere length and silencing protein 1	chr 1	12174250	12179340	-	7	734	219
HCON_00009370	Leucine-rich repeat %0Amethod:InterPro accession:IPR003591||Leucine-rich repeat%2C typical subtype %0Amethod:InterPro accession:IPR025875||Leucine rich repeat 4 %0Amethod:InterPro accession:IPR032675||Leucine-rich repeat domain superfamily	chr 1	12193892	12205836	+	16	2374	657
HCON_00009380	Vacuolar protein sorting-associate protein Vta1/Callose synthase%2C N-terminal %0Amethod:InterPro accession:IPR039431||Vta1/callose synthase%2C N-terminal %0Amethod:InterPro accession:IPR041212||Vta1%2C C-terminal	chr 1	12213902	12217032	-	7	951	316
HCON_00009390	Golgin subfamily A member 5	chr 1	12218071	12224935	-	14	2094	554
HCON_00009400	Zinc finger C2H2-type %0Amethod:InterPro accession:IPR036236||Zinc finger C2H2 superfamily	chr 1	12229419	12240569	-	9	1925	292
HCON_00009410	Ribosome-binding ATPase YchF/Obg-like ATPase 1 %0Amethod:InterPro accession:IPR006073||GTP binding domain %0Amethod:InterPro accession:IPR012675||Beta-grasp domain superfamily %0Amethod:InterPro accession:IPR012676||TGS-like %0Amethod:InterPro accession:IPR013029||YchF%2C C-terminal domain %0Amethod:InterPro accession:IPR023192||TGS-like domain superfamily %0Amethod:InterPro accession:IPR027417||…	chr 1	12240980	12250444	-	11	1329	396
HCON_00009420	LSM domain%2C eukaryotic/archaea-type %0Amethod:InterPro accession:IPR010920||LSM domain superfamily	chr 1	12250479	12253478	-	5	1049	165
HCON_00009440	Cation/H+ exchanger %0Amethod:InterPro accession:IPR038770||Sodium/solute symporter superfamily	chr 1	12267517	12304385	-	15	1753	514
HCON_00009470	snRNA-activating protein complex%2C subunit 3	chr 1	12313679	12370311	-	20	2722	704
HCON_00009500	Fanconi anemia group I protein %0Amethod:InterPro accession:IPR029312||FANCI helical domain 2 %0Amethod:InterPro accession:IPR029315||FANCI solenoid 2 domain	chr 1	12381349	12460218	-	98	12102	1365
HCON_00009530	Bromodomain %0Amethod:InterPro accession:IPR021900||Protein of unknown function DUF3512 %0Amethod:InterPro accession:IPR036427||Bromodomain-like superfamily	chr 1	12461540	12473819	-	15	2075	601
HCON_00009570	-	chr 1	12499212	12500376	-	2	1056	351
HCON_00009580	Integrase%2C catalytic core %0Amethod:InterPro accession:IPR008042||Retrotransposon%2C Pao %0Amethod:InterPro accession:IPR012337||Ribonuclease H-like superfamily %0Amethod:InterPro accession:IPR036397||Ribonuclease H superfamily %0Amethod:InterPro accession:IPR040676||Domain of unknown function DUF5641 %0Amethod:InterPro accession:IPR041588||Integrase zinc-binding domain	chr 1	12501609	12505178	-	1	3570	1189
HCON_00009590	Peptidase M14%2C carboxypeptidase A %0Amethod:InterPro accession:IPR003582||ShKT domain %0Amethod:InterPro accession:IPR034223||Insect gut carboxypeptidase-like%2C carboxypeptidase domain	chr 1	12510287	12522904	+	11	1297	308
HCON_00009600	K Homology domain %0Amethod:InterPro accession:IPR004088||K Homology domain%2C type 1 %0Amethod:InterPro accession:IPR036612||K Homology domain%2C type 1 superfamily	chr 1	12543937	12548814	-	12	1285	348
HCON_00009610	Protein of unknown function DUF4078	chr 1	12551560	12557165	+	6	998	319
HCON_00009620	Peptidase S9%2C prolyl oligopeptidase%2C catalytic domain %0Amethod:InterPro accession:IPR002469||Dipeptidylpeptidase IV%2C N-terminal domain %0Amethod:InterPro accession:IPR029058||Alpha/Beta hydrolase fold %0Amethod:InterPro accession:IPR038554||Dipeptidylpeptidase IV%2C N-terminal domain superfamily	chr 1	12557295	12592883	+	19	2871	788
HCON_00009630	ATP-dependent RNA helicase DEAD-box%2C conserved site %0Amethod:InterPro accession:IPR001650||Helicase%2C C-terminal %0Amethod:InterPro accession:IPR001878||Zinc finger%2C CCHC-type %0Amethod:InterPro accession:IPR011545||DEAD/DEAH box helicase domain %0Amethod:InterPro accession:IPR014001||Helicase superfamily 1/2%2C ATP-binding domain %0Amethod:InterPro accession:IPR014014||RNA helicase%2C DEAD…	chr 1	12598751	12617650	-	19	3003	916
HCON_00009640	ATP-dependent RNA helicase DEAD-box%2C conserved site %0Amethod:InterPro accession:IPR001650||Helicase%2C C-terminal %0Amethod:InterPro accession:IPR011545||DEAD/DEAH box helicase domain %0Amethod:InterPro accession:IPR014001||Helicase superfamily 1/2%2C ATP-binding domain %0Amethod:InterPro accession:IPR014014||RNA helicase%2C DEAD-box type%2C Q motif %0Amethod:InterPro accession:IPR027417||P-lo…	chr 1	12627193	12633854	-	37	4459	640
HCON_00009650	Tubulin binding cofactor A %0Amethod:InterPro accession:IPR036126||Tubulin binding cofactor A superfamily	chr 1	12639948	12641995	+	3	342	113
HCON_00009660	Transcription factor%2C GTP-binding domain %0Amethod:InterPro accession:IPR004161||Translation elongation factor EFTu-like%2C domain 2 %0Amethod:InterPro accession:IPR009000||Translation protein%2C beta-barrel domain superfamily %0Amethod:InterPro accession:IPR009001||Translation elongation factor EF1A/initiation factor IF2gamma%2C C-terminal %0Amethod:InterPro accession:IPR015256||Translation in…	chr 1	12644954	12650587	+	23	4422	472
HCON_00009670	MCM domain %0Amethod:InterPro accession:IPR003593||AAA+ ATPase domain %0Amethod:InterPro accession:IPR008047||Mini-chromosome maintenance complex protein 4 %0Amethod:InterPro accession:IPR012340||Nucleic acid-binding%2C OB-fold %0Amethod:InterPro accession:IPR018525||Mini-chromosome maintenance%2C conserved site %0Amethod:InterPro accession:IPR027417||P-loop containing nucleoside triphosphate hyd…	chr 1	12655465	12662562	+	22	2728	838
HCON_00009680	Caffeine-induced death protein 2	chr 1	12663339	12677800	+	4	614	126
HCON_00009685	-	chr 1	12680041	12680618	-	3	360	80
HCON_00009730	Two pore domain potassium channel%2C TASK family %0Amethod:InterPro accession:IPR003280||Two pore domain potassium channel %0Amethod:InterPro accession:IPR013099||Potassium channel domain	chr 1	12730824	12752490	+	11	1089	362
HCON_00009740	RNA recognition motif domain %0Amethod:InterPro accession:IPR012677||Nucleotide-binding alpha-beta plait domain superfamily %0Amethod:InterPro accession:IPR035979||RNA-binding domain superfamily	chr 1	12752519	12788429	+	15	2570	567
HCON_00009790	NUDIX hydrolase domain %0Amethod:InterPro accession:IPR015797||NUDIX hydrolase-like domain superfamily %0Amethod:InterPro accession:IPR020084||NUDIX hydrolase%2C conserved site %0Amethod:InterPro accession:IPR020476||NUDIX hydrolase	chr 1	12875070	12885552	-	11	1498	371
HCON_00009810	tRNA (adenine(58)-N(1))-methyltransferase non-catalytic subunit TRM6	chr 1	12919772	12936292	-	15	1777	426
HCON_00009820	Nonaspanin (TM9SF)	chr 1	12938708	12943790	+	16	2720	623
HCON_00009830	-	chr 1	12943907	12957718	+	12	2211	407
HCON_00009840	Homeobox domain %0Amethod:InterPro accession:IPR008422||Homeobox KN domain %0Amethod:InterPro accession:IPR009057||Homeobox-like domain superfamily	chr 1	12988574	13004315	+	9	2169	385
HCON_00009850	-	chr 1	13012243	13014002	+	3	462	153
HCON_00009880	Tetratricopeptide-like helical domain superfamily %0Amethod:InterPro accession:IPR013026||Tetratricopeptide repeat-containing domain %0Amethod:InterPro accession:IPR019734||Tetratricopeptide repeat %0Amethod:InterPro accession:IPR039941||Tetratricopeptide repeat protein 30	chr 1	13051563	13088509	+	21	1947	648
HCON_00009910	Fat storage-inducing transmembrane protein	chr 1	13188301	13199041	+	8	1294	150
HCON_00009940	Zinc finger C2H2 superfamily %0Amethod:InterPro accession:IPR039746||FOG family	chr 1	13225542	13238180	+	19	3649	501
HCON_00009950	-	chr 1	13245389	13248416	+	5	615	204
HCON_00009990	ABC transporter-like %0Amethod:InterPro accession:IPR003593||AAA+ ATPase domain %0Amethod:InterPro accession:IPR011527||ABC transporter type 1%2C transmembrane domain %0Amethod:InterPro accession:IPR017871||ABC transporter%2C conserved site %0Amethod:InterPro accession:IPR027417||P-loop containing nucleoside triphosphate hydrolase %0Amethod:InterPro accession:IPR036640||ABC transporter type 1%2C …	chr 1	13255324	13283867	+	26	2790	929
HCON_00010030	ABC transporter-like %0Amethod:InterPro accession:IPR003593||AAA+ ATPase domain %0Amethod:InterPro accession:IPR011527||ABC transporter type 1%2C transmembrane domain %0Amethod:InterPro accession:IPR027417||P-loop containing nucleoside triphosphate hydrolase %0Amethod:InterPro accession:IPR036640||ABC transporter type 1%2C transmembrane domain superfamily	chr 1	13294099	13305745	+	12	1721	473
HCON_00010120	Armadillo-like helical %0Amethod:InterPro accession:IPR016024||Armadillo-type fold %0Amethod:InterPro accession:IPR021841||Vacuolar protein 14 C-terminal Fig4-binding domain %0Amethod:InterPro accession:IPR026825||Vacuole morphology and inheritance protein 14 %0Amethod:InterPro accession:IPR032878||Vacuole morphology and inheritance protein 14%2C Fab1-binding region	chr 1	13407709	13415800	+	37	4673	696
HCON_00010130	SH3 domain %0Amethod:InterPro accession:IPR004148||BAR domain %0Amethod:InterPro accession:IPR027267||AH/BAR domain superfamily %0Amethod:InterPro accession:IPR028501||Endophilin-A %0Amethod:InterPro accession:IPR036028||SH3-like domain superfamily	chr 1	13444279	13447701	+	11	1167	374
HCON_00010160	Proteasome%2C subunit alpha/beta %0Amethod:InterPro accession:IPR023333||Proteasome B-type subunit %0Amethod:InterPro accession:IPR029055||Nucleophile aminohydrolases%2C N-terminal %0Amethod:InterPro accession:IPR035206||Proteasome subunit beta 2	chr 1	13452996	13455442	+	7	742	203
HCON_00010170	Ribosome recycling factor %0Amethod:InterPro accession:IPR023584||Ribosome recycling factor domain %0Amethod:InterPro accession:IPR036191||RRF superfamily	chr 1	13455481	13457183	-	6	831	247
HCON_00010190	-	chr 1	13479275	13482379	+	4	369	122
HCON_00010200	-	chr 1	13486098	13490037	-	4	378	125
HCON_00010210	Translation Initiation factor eIF- 4e %0Amethod:InterPro accession:IPR019770||Eukaryotic translation initiation factor 4E (eIF-4E)%2C conserved site %0Amethod:InterPro accession:IPR023398||Translation Initiation factor eIF- 4e-like	chr 1	13510038	13515817	-	24	3129	236
HCON_00010250	Ribosomal protein S15%2C bacterial-type %0Amethod:InterPro accession:IPR009068||S15/NS1%2C RNA-binding	chr 1	13549436	13554742	-	9	1252	335
HCON_00010255	FERM domain %0Amethod:InterPro accession:IPR000798||Ezrin/radixin/moesin-like %0Amethod:InterPro accession:IPR008954||Moesin tail domain superfamily %0Amethod:InterPro accession:IPR011174||Ezrin/radixin/moesin %0Amethod:InterPro accession:IPR011259||Ezrin/radixin/moesin%2C C-terminal %0Amethod:InterPro accession:IPR011993||PH-like domain superfamily %0Amethod:InterPro accession:IPR014352||FERM/ac…	chr 1	13556987	13563699	-	16	2416	565
HCON_00010260	Cysteine-rich flanking region%2C C-terminal %0Amethod:InterPro accession:IPR001611||Leucine-rich repeat %0Amethod:InterPro accession:IPR003591||Leucine-rich repeat%2C typical subtype %0Amethod:InterPro accession:IPR032675||Leucine-rich repeat domain superfamily	chr 1	13573946	13589619	-	9	1712	366
HCON_00010280	Palmitoyltransferase%2C DHHC domain	chr 1	13606873	13615926	-	9	810	269
HCON_00010300	Protein kinase domain %0Amethod:InterPro accession:IPR001245||Serine-threonine/tyrosine-protein kinase%2C catalytic domain %0Amethod:InterPro accession:IPR011009||Protein kinase-like domain superfamily	chr 1	13630271	13659180	+	21	2035	624
HCON_00010310	FERM domain %0Amethod:InterPro accession:IPR011993||PH-like domain superfamily %0Amethod:InterPro accession:IPR014352||FERM/acyl-CoA-binding protein superfamily %0Amethod:InterPro accession:IPR018979||FERM%2C N-terminal %0Amethod:InterPro accession:IPR018980||FERM%2C C-terminal PH-like domain %0Amethod:InterPro accession:IPR019748||FERM central domain %0Amethod:InterPro accession:IPR019749||Band …	chr 1	13661593	13674843	-	17	2719	629
HCON_00010330	Multivesicular body subunit 12 %0Amethod:InterPro accession:IPR023340||UMA domain %0Amethod:InterPro accession:IPR023341||MABP domain %0Amethod:InterPro accession:IPR040297||Multivesicular body subunit 12B	chr 1	13702667	13709950	+	17	2589	287
HCON_00010360	Zinc finger%2C RING-type %0Amethod:InterPro accession:IPR004170||WWE domain %0Amethod:InterPro accession:IPR013083||Zinc finger%2C RING/FYVE/PHD-type %0Amethod:InterPro accession:IPR017907||Zinc finger%2C RING-type%2C conserved site %0Amethod:InterPro accession:IPR018123||WWE domain%2C subgroup %0Amethod:InterPro accession:IPR037197||WWE domain superfamily	chr 1	13735425	13742698	-	6	841	233
HCON_00010370	Ribosomal protein S10 %0Amethod:InterPro accession:IPR005729||Ribosomal protein S10%2C eukaryotic/archaeal %0Amethod:InterPro accession:IPR018268||Ribosomal protein S10%2C conserved site %0Amethod:InterPro accession:IPR027486||Ribosomal protein S10 domain %0Amethod:InterPro accession:IPR036838||Ribosomal protein S10 domain superfamily	chr 1	13744421	13747753	-	4	616	118
HCON_00010380	SANT/Myb domain %0Amethod:InterPro accession:IPR008468||DNA methyltransferase 1-associated 1 %0Amethod:InterPro accession:IPR027109||SWR1-complex protein 4/DNA methyltransferase 1-associated protein 1 %0Amethod:InterPro accession:IPR032563||DAMP1%2C SANT/Myb-like domain	chr 1	13750809	13756611	+	12	1873	483
HCON_00010390	-	chr 1	13756529	13791620	-	20	2241	706
HCON_00010410	GIY-YIG endonuclease %0Amethod:InterPro accession:IPR000477||Reverse transcriptase domain %0Amethod:InterPro accession:IPR035901||GIY-YIG endonuclease superfamily	chr 1	13781260	13783938	-	1	2679	892
HCON_00010420	Reverse transcriptase domain	chr 1	13787157	13789259	+	1	2103	700
HCON_00010430	Las1-like	chr 1	13795526	13835692	-	13	1754	462
HCON_00010440	Inositol monophosphatase-like %0Amethod:InterPro accession:IPR020550||Inositol monophosphatase%2C conserved site	chr 1	13836120	13842149	-	10	1445	339
HCON_00010445	-	chr 1	13842261	13846475	-	10	1714	416
HCON_00010450	-	chr 1	13850119	13850697	+	2	513	64
HCON_00010470	Zinc finger C2H2-type	chr 1	13862293	13873406	-	6	999	275
HCON_00010490	ATP-dependent RNA helicase DEAD-box%2C conserved site %0Amethod:InterPro accession:IPR001650||Helicase%2C C-terminal %0Amethod:InterPro accession:IPR011545||DEAD/DEAH box helicase domain %0Amethod:InterPro accession:IPR014001||Helicase superfamily 1/2%2C ATP-binding domain %0Amethod:InterPro accession:IPR014014||RNA helicase%2C DEAD-box type%2C Q motif %0Amethod:InterPro accession:IPR027417||P-lo…	chr 1	13884252	13892399	+	18	3467	732
HCON_00010500	Snf7 family	chr 1	13896171	13897798	+	7	763	207
HCON_00010540	Ribosomal protein L37%2C mitochondrial	chr 1	13939131	13943062	-	4	369	122
HCON_00010550	Claspin	chr 1	13943224	13951573	-	20	2806	769
HCON_00010560	Elongation factor EFG%2C domain V-like %0Amethod:InterPro accession:IPR000795||Transcription factor%2C GTP-binding domain %0Amethod:InterPro accession:IPR004161||Translation elongation factor EFTu-like%2C domain 2 %0Amethod:InterPro accession:IPR005225||Small GTP-binding protein domain %0Amethod:InterPro accession:IPR005517||Translation elongation factor EFG/EF2%2C domain IV %0Amethod:InterPro ac…	chr 1	13952866	13956320	+	9	2786	850
HCON_00010565	Pyruvate kinase %0Amethod:InterPro accession:IPR011037||Pyruvate kinase-like%2C insert domain superfamily %0Amethod:InterPro accession:IPR015793||Pyruvate kinase%2C barrel %0Amethod:InterPro accession:IPR015795||Pyruvate kinase%2C C-terminal %0Amethod:InterPro accession:IPR015806||Pyruvate kinase%2C insert domain superfamily %0Amethod:InterPro accession:IPR015813||Pyruvate/Phosphoenolpyruvate kin…	chr 1	13960269	13984143	+	17	2179	582
HCON_00010610	Protein kinase domain %0Amethod:InterPro accession:IPR001611||Leucine-rich repeat %0Amethod:InterPro accession:IPR002110||Ankyrin repeat %0Amethod:InterPro accession:IPR003591||Leucine-rich repeat%2C typical subtype %0Amethod:InterPro accession:IPR011009||Protein kinase-like domain superfamily %0Amethod:InterPro accession:IPR015943||WD40/YVTN repeat-like-containing domain superfamily %0Amethod:In…	chr 1	14053354	14086812	+	58	7690	2381
HCON_00010615	LSM domain%2C eukaryotic/archaea-type %0Amethod:InterPro accession:IPR010920||LSM domain superfamily	chr 1	14086916	14091337	+	3	364	119
HCON_00010620	AAA+ ATPase domain %0Amethod:InterPro accession:IPR011704||ATPase%2C dynein-related%2C AAA domain %0Amethod:InterPro accession:IPR012099||Midasin %0Amethod:InterPro accession:IPR025662||Sigma-54 interaction domain%2C ATP-binding site 1 %0Amethod:InterPro accession:IPR027417||P-loop containing nucleoside triphosphate hydrolase %0Amethod:InterPro accession:IPR036465||von Willebrand factor A-like do…	chr 1	14092095	14138026	-	92	12876	4291
HCON_00010630	Peptidylglycine alpha-hydroxylating monooxygenase/peptidyl-hydroxyglycine alpha-amidating lyase %0Amethod:InterPro accession:IPR001258||NHL repeat %0Amethod:InterPro accession:IPR011042||Six-bladed beta-propeller%2C TolB-like %0Amethod:InterPro accession:IPR013017||NHL repeat%2C subgroup	chr 1	14155125	14164575	-	9	1231	362
HCON_00010650	-	chr 1	14205793	14217341	-	11	990	329
HCON_00010660	Reverse transcriptase domain	chr 1	14220910	14227472	-	4	1764	587
HCON_00010680	WD40 repeat %0Amethod:InterPro accession:IPR015943||WD40/YVTN repeat-like-containing domain superfamily %0Amethod:InterPro accession:IPR017986||WD40-repeat-containing domain %0Amethod:InterPro accession:IPR036322||WD40-repeat-containing domain superfamily	chr 1	14231001	14235458	+	11	1222	357
HCON_00010690	HTH CenpB-type DNA-binding domain %0Amethod:InterPro accession:IPR009057||Homeobox-like domain superfamily %0Amethod:InterPro accession:IPR010921||Trp repressor/replication initiator	chr 1	14269038	14269706	+	1	669	222
HCON_00010720	GRIP domain	chr 1	14410048	14416375	+	17	2194	647
HCON_00010750	Nop domain %0Amethod:InterPro accession:IPR012976||NOSIC %0Amethod:InterPro accession:IPR019175||Prp31 C-terminal %0Amethod:InterPro accession:IPR027105||U4/U6 small nuclear ribonucleoprotein Prp31 %0Amethod:InterPro accession:IPR029012||Helix hairpin bin domain superfamily %0Amethod:InterPro accession:IPR036070||Nop domain superfamily	chr 1	14439140	14443618	-	12	1664	495
HCON_00010760	IBR domain %0Amethod:InterPro accession:IPR013083||Zinc finger%2C RING/FYVE/PHD-type %0Amethod:InterPro accession:IPR031127||E3 ubiquitin ligase RBR family	chr 1	14445640	14453819	-	39	6901	533
HCON_00010790	Palmitoyltransferase%2C DHHC domain	chr 1	14471909	14477933	+	9	1485	302
HCON_00010800	mRNA splicing factor SYF2	chr 1	14478787	14480919	-	7	699	232
HCON_00010820	-	chr 1	14523002	14524484	+	2	549	182
HCON_00010830	Protein kinase domain %0Amethod:InterPro accession:IPR000961||AGC-kinase%2C C-terminal %0Amethod:InterPro accession:IPR008271||Serine/threonine-protein kinase%2C active site %0Amethod:InterPro accession:IPR011009||Protein kinase-like domain superfamily %0Amethod:InterPro accession:IPR017441||Protein kinase%2C ATP binding site	chr 1	14524642	14533774	+	10	1889	348
HCON_00010870	Integrase%2C catalytic core %0Amethod:InterPro accession:IPR005312||Protein of unknown function DUF1759 %0Amethod:InterPro accession:IPR008042||Retrotransposon%2C Pao %0Amethod:InterPro accession:IPR012337||Ribonuclease H-like superfamily %0Amethod:InterPro accession:IPR036397||Ribonuclease H superfamily %0Amethod:InterPro accession:IPR040676||Domain of unknown function DUF5641 %0Amethod:InterPro…	chr 1	14604900	14610790	+	2	4851	1616
HCON_00010880	Phosphoribosyltransferase domain %0Amethod:InterPro accession:IPR005764||Adenine phosphoribosyl transferase %0Amethod:InterPro accession:IPR029057||Phosphoribosyltransferase-like	chr 1	14614351	14620164	+	5	1036	188
HCON_00010890	Immunoglobulin subtype 2 %0Amethod:InterPro accession:IPR003599||Immunoglobulin subtype %0Amethod:InterPro accession:IPR003961||Fibronectin type III %0Amethod:InterPro accession:IPR007110||Immunoglobulin-like domain %0Amethod:InterPro accession:IPR009138||Neural cell adhesion %0Amethod:InterPro accession:IPR013098||Immunoglobulin I-set %0Amethod:InterPro accession:IPR013783||Immunoglobulin-like f…	chr 1	14675080	14690809	-	34	4290	1429
HCON_00010900	Zinc finger%2C RanBP2-type	chr 1	14691679	14700711	+	22	3914	1106
HCON_00010930	Putative 5-3 exonuclease %0Amethod:InterPro accession:IPR017151||5'-3' exoribonuclease type 2 %0Amethod:InterPro accession:IPR027073||5'-3' exoribonuclease %0Amethod:InterPro accession:IPR041412||Xrn1%2C helical domain %0Amethod:InterPro accession:IPR041426||Mos1 transposase%2C HTH domain	chr 1	14749799	14757518	-	24	2988	995
HCON_00010940	-	chr 1	14765749	14773969	-	20	2058	685
HCON_00010950	Zinc finger%2C RING-CH-type %0Amethod:InterPro accession:IPR013083||Zinc finger%2C RING/FYVE/PHD-type	chr 1	14777061	14778138	-	6	732	243
HCON_00010960	ATPase%2C AFG1-like %0Amethod:InterPro accession:IPR027417||P-loop containing nucleoside triphosphate hydrolase	chr 1	14793070	14798163	+	10	1323	440
HCON_00010970	Zinc finger%2C CCCH-type %0Amethod:InterPro accession:IPR021869||Ribonuclease Zc3h12a-like%2C NYN domain %0Amethod:InterPro accession:IPR040546||Rege-1%2C UBA-like domain	chr 1	14813430	14820660	+	12	1488	495
HCON_00010980	Pterin 4 alpha carbinolamine dehydratase %0Amethod:InterPro accession:IPR036428||Pterin 4 alpha carbinolamine dehydratase superfamily	chr 1	14822893	14824884	-	4	384	127
HCON_00010990	Bud22/Serum response factor-binding protein 1	chr 1	14826147	14831112	-	11	1542	513
HCON_00011010	-	chr 1	14842300	14847884	+	12	1269	422
HCON_00011020	Protein of unknown function DUF829%2C TMEM53 %0Amethod:InterPro accession:IPR029058||Alpha/Beta hydrolase fold	chr 1	14848431	14852196	+	7	918	305
HCON_00011030	Protein of unknown function DUF829%2C TMEM53 %0Amethod:InterPro accession:IPR029058||Alpha/Beta hydrolase fold	chr 1	14854227	14856533	+	6	735	244
HCON_00011060	FCH domain %0Amethod:InterPro accession:IPR001452||SH3 domain %0Amethod:InterPro accession:IPR027267||AH/BAR domain superfamily %0Amethod:InterPro accession:IPR031160||F-BAR domain %0Amethod:InterPro accession:IPR036028||SH3-like domain superfamily	chr 1	14870090	14881521	-	13	1395	464
HCON_00011080	START domain %0Amethod:InterPro accession:IPR023393||START-like domain superfamily	chr 1	14938416	14958937	-	7	786	231
HCON_00011090	-	chr 1	14976565	14984670	+	7	702	233
HCON_00011100	-	chr 1	15004185	15005484	+	5	414	137
HCON_00011110	-	chr 1	15015749	15017036	-	5	414	137
HCON_00011120	Transmembrane protein 94	chr 1	15020414	15035912	-	29	3249	1082
HCON_00011130	ABC transporter-like %0Amethod:InterPro accession:IPR003593||AAA+ ATPase domain %0Amethod:InterPro accession:IPR011527||ABC transporter type 1%2C transmembrane domain %0Amethod:InterPro accession:IPR017871||ABC transporter%2C conserved site %0Amethod:InterPro accession:IPR027417||P-loop containing nucleoside triphosphate hydrolase %0Amethod:InterPro accession:IPR036640||ABC transporter type 1%2C …	chr 1	15044900	15050254	+	19	2541	701
HCON_00011140	Uncharacterised protein family UPF0220	chr 1	15050374	15051202	+	3	709	157
HCON_00011150	BTB/POZ domain %0Amethod:InterPro accession:IPR006652||Kelch repeat type 1 %0Amethod:InterPro accession:IPR011333||SKP1/BTB/POZ domain superfamily %0Amethod:InterPro accession:IPR011705||BTB/Kelch-associated %0Amethod:InterPro accession:IPR015915||Kelch-type beta propeller %0Amethod:InterPro accession:IPR017096||BTB-kelch protein	chr 1	15051756	15056072	-	16	1851	616
HCON_00011160	Complex 1 LYR protein %0Amethod:InterPro accession:IPR033034||NADH dehydrogenase [ubiquinone] 1 beta subcomplex subunit 9	chr 1	15059603	15063807	+	5	588	164
HCON_00011180	Ankyrin repeat %0Amethod:InterPro accession:IPR020683||Ankyrin repeat-containing domain %0Amethod:InterPro accession:IPR028320||RelA-associated inhibitor %0Amethod:InterPro accession:IPR036770||Ankyrin repeat-containing domain superfamily	chr 1	15066775	15078562	-	17	2199	732
HCON_00011190	Zinc/iron permease	chr 1	15079011	15091057	-	24	3816	356
HCON_00011210	Laminin G domain %0Amethod:InterPro accession:IPR013320||Concanavalin A-like lectin/glucanase domain superfamily	chr 1	15128291	15143499	+	26	3006	1001
HCON_00011230	RNA polymerase II%2C heptapeptide repeat%2C eukaryotic %0Amethod:InterPro accession:IPR000722||RNA polymerase%2C alpha subunit %0Amethod:InterPro accession:IPR006592||RNA polymerase%2C N-terminal %0Amethod:InterPro accession:IPR007066||RNA polymerase Rpb1%2C domain 3 %0Amethod:InterPro accession:IPR007073||RNA polymerase Rpb1%2C domain 7 %0Amethod:InterPro accession:IPR007075||RNA polymerase Rpb1…	chr 1	15162757	15173367	-	49	5838	1846
HCON_00011270	DNA mismatch repair protein MutS%2C C-terminal %0Amethod:InterPro accession:IPR007695||DNA mismatch repair protein MutS-like%2C N-terminal %0Amethod:InterPro accession:IPR007696||DNA mismatch repair protein MutS%2C core %0Amethod:InterPro accession:IPR007860||DNA mismatch repair protein MutS%2C connector domain %0Amethod:InterPro accession:IPR007861||DNA mismatch repair protein MutS%2C clamp %0Am…	chr 1	15194431	15203034	-	23	2559	852
HCON_00011280	Calponin homology domain %0Amethod:InterPro accession:IPR004953||EB1%2C C-terminal %0Amethod:InterPro accession:IPR027328||Microtubule-associated protein RP/EB %0Amethod:InterPro accession:IPR036133||EB1%2C C-terminal domain superfamily %0Amethod:InterPro accession:IPR036872||CH domain superfamily	chr 1	15203178	15211756	-	8	1209	281
HCON_00011310	Mitochondrial inner membrane protein Mitofilin	chr 1	15250470	15265356	+	18	2022	673
HCON_00011360	TRAPP III complex%2C Trs85	chr 1	15350506	15359688	+	29	3828	1275
HCON_00011370	Vacuolar (H+)-ATPase G subunit	chr 1	15360141	15360726	+	3	378	125
HCON_00011390	Diacylglycerol kinase%2C catalytic domain %0Amethod:InterPro accession:IPR016064||NAD kinase/diacylglycerol kinase-like domain superfamily %0Amethod:InterPro accession:IPR017438||Inorganic polyphosphate/ATP-NAD kinase%2C N-terminal	chr 1	15366945	15380428	-	14	1937	556
HCON_00011480	RNA recognition motif domain %0Amethod:InterPro accession:IPR002344||Lupus La protein %0Amethod:InterPro accession:IPR006630||La-type HTH domain %0Amethod:InterPro accession:IPR012677||Nucleotide-binding alpha-beta plait domain superfamily %0Amethod:InterPro accession:IPR014886||La protein%2C RNA-binding domain %0Amethod:InterPro accession:IPR035979||RNA-binding domain superfamily %0Amethod:Inter…	chr 1	15519303	15522716	-	11	1667	391
HCON_00011490	Glycosyl transferase%2C family 13 %0Amethod:InterPro accession:IPR029044||Nucleotide-diphospho-sugar transferases	chr 1	15528688	15540093	+	16	1449	482
HCON_00011530	Amino acid transporter%2C transmembrane domain	chr 1	15603531	15612426	+	11	1122	373
HCON_00011630	Nanos/Xcat2 %0Amethod:InterPro accession:IPR024161||Zinc finger%2C nanos-type %0Amethod:InterPro accession:IPR038129||Nanos domain superfamily	chr 1	15673824	15678842	-	7	853	243
HCON_00011660	FR47-like %0Amethod:InterPro accession:IPR016181||Acyl-CoA N-acyltransferase	chr 1	15695131	15698168	-	6	864	287
HCON_00011700	Transcription factor%2C GTP-binding domain %0Amethod:InterPro accession:IPR004160||Translation elongation factor EFTu/EF1A%2C C-terminal %0Amethod:InterPro accession:IPR009000||Translation protein%2C beta-barrel domain superfamily %0Amethod:InterPro accession:IPR009001||Translation elongation factor EF1A/initiation factor IF2gamma%2C C-terminal %0Amethod:InterPro accession:IPR027417||P-loop conta…	chr 1	15799505	15814597	-	17	2757	662
HCON_00011750	Btz domain %0Amethod:InterPro accession:IPR028544||Protein CASC3	chr 1	15868994	15882591	-	40	6452	513
HCON_00011760	Ribosomal protein L14e domain %0Amethod:InterPro accession:IPR008991||Translation protein SH3-like domain superfamily %0Amethod:InterPro accession:IPR014722||Ribosomal protein L2%2C domain 2 %0Amethod:InterPro accession:IPR039660||Ribosomal protein L14	chr 1	15885924	15888750	+	3	408	135
HCON_00011780	Ankyrin repeat %0Amethod:InterPro accession:IPR020683||Ankyrin repeat-containing domain %0Amethod:InterPro accession:IPR036770||Ankyrin repeat-containing domain superfamily	chr 1	15919356	15933440	-	13	1446	481
HCON_00011800	Zinc finger C2H2-type	chr 1	15989109	15990053	+	4	780	259
HCON_00011820	Snf7 family	chr 1	16013519	16015616	+	6	959	208
HCON_00011830	AP endonuclease 1 %0Amethod:InterPro accession:IPR005135||Endonuclease/exonuclease/phosphatase %0Amethod:InterPro accession:IPR020848||AP endonuclease 1%2C conserved site %0Amethod:InterPro accession:IPR036691||Endonuclease/exonuclease/phosphatase superfamily	chr 1	16015653	16019639	-	8	1932	316
HCON_00011840	RNA recognition motif domain %0Amethod:InterPro accession:IPR012677||Nucleotide-binding alpha-beta plait domain superfamily %0Amethod:InterPro accession:IPR035979||RNA-binding domain superfamily	chr 1	16022804	16023676	+	3	379	84
HCON_00011860	RNA recognition motif domain %0Amethod:InterPro accession:IPR012677||Nucleotide-binding alpha-beta plait domain superfamily %0Amethod:InterPro accession:IPR035979||RNA-binding domain superfamily	chr 1	16034288	16035207	-	3	379	90
HCON_00011880	WH2 domain %0Amethod:InterPro accession:IPR028288||SCAR/WAVE family	chr 1	16039006	16054432	+	11	2454	453
HCON_00011890	Polyprenyl synthetase %0Amethod:InterPro accession:IPR008949||Isoprenoid synthase domain superfamily %0Amethod:InterPro accession:IPR033749||Polyprenyl synthetase%2C conserved site %0Amethod:InterPro accession:IPR039702||Farnesyl pyrophosphate synthase	chr 1	16054580	16065675	+	11	1053	350
HCON_00011940	Legume-like lectin %0Amethod:InterPro accession:IPR013320||Concanavalin A-like lectin/glucanase domain superfamily	chr 1	16143640	16150928	+	14	1443	480
HCON_00011950	N-end aminoacyl transferase%2C N-terminal %0Amethod:InterPro accession:IPR007472||N-end rule aminoacyl transferase%2C C-terminal %0Amethod:InterPro accession:IPR016181||Acyl-CoA N-acyltransferase %0Amethod:InterPro accession:IPR017137||Arginine-tRNA-protein transferase 1%2C eukaryotic %0Amethod:InterPro accession:IPR030700||N-end rule aminoacyl transferase	chr 1	16152629	16161276	-	24	3056	479
HCON_00011960	JAB1/MPN/MOV34 metalloenzyme domain %0Amethod:InterPro accession:IPR024969||Rpn11/EIF3F%2C C-terminal %0Amethod:InterPro accession:IPR033859||COP9 signalosome subunit 6 %0Amethod:InterPro accession:IPR037518||MPN domain	chr 1	16162338	16167231	-	8	1365	356
HCON_00011970	WD40 repeat %0Amethod:InterPro accession:IPR015943||WD40/YVTN repeat-like-containing domain superfamily %0Amethod:InterPro accession:IPR017986||WD40-repeat-containing domain %0Amethod:InterPro accession:IPR019775||WD40 repeat%2C conserved site %0Amethod:InterPro accession:IPR020472||G-protein beta WD-40 repeat %0Amethod:InterPro accession:IPR022052||Histone-binding protein RBBP4%2C N-terminal %0A…	chr 1	16169353	16172118	-	10	1482	416
HCON_00011980	Peptidase M28 %0Amethod:InterPro accession:IPR016574||Nicalin %0Amethod:InterPro accession:IPR018247||EF-Hand 1%2C calcium-binding site	chr 1	16173190	16180374	+	14	2162	543
HCON_00012010	-	chr 1	16202533	16210389	-	29	4238	314
HCON_00012050	Histone deacetylase family %0Amethod:InterPro accession:IPR003084||Histone deacetylase %0Amethod:InterPro accession:IPR023696||Ureohydrolase domain superfamily %0Amethod:InterPro accession:IPR023801||Histone deacetylase domain %0Amethod:InterPro accession:IPR037138||Histone deacetylase domain superfamily	chr 1	16253325	16260565	+	14	2086	464
HCON_00012060	Mago nashi protein %0Amethod:InterPro accession:IPR036605||Mago nashi superfamily	chr 1	16260656	16261782	+	4	567	153
HCON_00012070	Ubiquitin-conjugating enzyme E2 %0Amethod:InterPro accession:IPR016135||Ubiquitin-conjugating enzyme/RWD-like %0Amethod:InterPro accession:IPR023313||Ubiquitin-conjugating enzyme%2C active site	chr 1	16261739	16264331	-	5	721	181
HCON_00012090	Acyl-CoA-binding protein%2C ACBP %0Amethod:InterPro accession:IPR014352||FERM/acyl-CoA-binding protein superfamily %0Amethod:InterPro accession:IPR022408||Acyl-CoA-binding protein%2C ACBP%2C conserved site %0Amethod:InterPro accession:IPR035984||Acyl-CoA binding protein superfamily	chr 1	16275919	16276463	+	3	264	87
HCON_00012100	-	chr 1	16276580	16326517	-	13	1800	347
HCON_00012130	von Willebrand factor%2C type A %0Amethod:InterPro accession:IPR036465||von Willebrand factor A-like domain superfamily	chr 1	16333858	16343577	+	22	3568	890
HCON_00012180	-	chr 1	16444272	16450271	+	7	1710	328
HCON_00012190	Reverse transcriptase domain %0Amethod:InterPro accession:IPR003545||Telomerase reverse transcriptase	chr 1	16451955	16464322	+	17	1731	576
HCON_00012230	Epithelial sodium channel	chr 1	16485421	16521863	+	20	2055	684
HCON_00012270	CUB domain %0Amethod:InterPro accession:IPR035914||Spermadhesin%2C CUB domain superfamily	chr 1	16600625	16617646	+	11	1101	366
HCON_00012290	Homeobox-like domain superfamily	chr 1	16635002	16636032	+	3	891	296
HCON_00012320	Mss4-like superfamily %0Amethod:InterPro accession:IPR011323||Mss4/translationally controlled tumour-associated TCTP %0Amethod:InterPro accession:IPR018105||Translationally controlled tumour protein %0Amethod:InterPro accession:IPR034737||Translationally controlled tumour protein (TCTP) domain	chr 1	16681027	16683632	-	4	546	181
HCON_00012330	Ribosomal protein L10P %0Amethod:InterPro accession:IPR030670||60S acidic ribosomal protein P0 %0Amethod:InterPro accession:IPR040637||60S ribosomal protein L10P%2C insertion domain	chr 1	16683762	16685011	-	3	1063	316
HCON_00012350	Armadillo-type fold %0Amethod:InterPro accession:IPR019442||Domain of unknown function DUF2428%2C death-receptor-like	chr 1	16696449	16707416	+	21	2256	751
HCON_00012420	WD40 repeat %0Amethod:InterPro accession:IPR006594||LIS1 homology motif %0Amethod:InterPro accession:IPR006595||CTLH%2C C-terminal LisH motif %0Amethod:InterPro accession:IPR015943||WD40/YVTN repeat-like-containing domain superfamily %0Amethod:InterPro accession:IPR017986||WD40-repeat-containing domain %0Amethod:InterPro accession:IPR024977||Anaphase-promoting complex subunit 4%2C WD40 domain %0A…	chr 1	16791620	16812275	+	25	2793	930
HCON_00012520	B domain of TMEM189%2C localisation domain	chr 1	16937077	16957907	-	20	2880	319
HCON_00012530	Adenylate cyclase-associated CAP %0Amethod:InterPro accession:IPR006599||CARP motif %0Amethod:InterPro accession:IPR013912||Adenylate cyclase-associated CAP%2C C-terminal %0Amethod:InterPro accession:IPR013992||Adenylate cyclase-associated CAP%2C N-terminal %0Amethod:InterPro accession:IPR016098||Cyclase-associated protein CAP/septum formation inhibitor MinC%2C C-terminal %0Amethod:InterPro acces…	chr 1	17004754	17022117	-	13	1834	481
HCON_00012690	tRNA-splicing ligase%2C RtcB %0Amethod:InterPro accession:IPR001841||Zinc finger%2C RING-type %0Amethod:InterPro accession:IPR001870||B30.2/SPRY domain %0Amethod:InterPro accession:IPR003877||SPRY domain %0Amethod:InterPro accession:IPR013083||Zinc finger%2C RING/FYVE/PHD-type %0Amethod:InterPro accession:IPR013320||Concanavalin A-like lectin/glucanase domain superfamily %0Amethod:InterPro access…	chr 1	17298572	17316370	+	28	3009	1002
HCON_00012700	GTP binding domain %0Amethod:InterPro accession:IPR006169||GTP1/OBG domain %0Amethod:InterPro accession:IPR014100||GTP-binding protein Obg/CgtA %0Amethod:InterPro accession:IPR027417||P-loop containing nucleoside triphosphate hydrolase %0Amethod:InterPro accession:IPR031167||OBG-type guanine nucleotide-binding (G) domain %0Amethod:InterPro accession:IPR035101||GTP-binding protein%2C Obg-type %0Am…	chr 1	17316548	17319476	-	11	1110	363
HCON_00012710	Uncharacterised protein family UPF0561	chr 1	17321255	17322333	-	7	585	194
HCON_00012760	Reverse transcriptase domain %0Amethod:InterPro accession:IPR004843||Calcineurin-like phosphoesterase domain%2C ApaH type %0Amethod:InterPro accession:IPR006186||Serine/threonine-specific protein phosphatase/bis(5-nucleosyl)-tetraphosphatase %0Amethod:InterPro accession:IPR029052||Metallo-dependent phosphatase-like %0Amethod:InterPro accession:IPR036691||Endonuclease/exonuclease/phosphatase super…	chr 1	17370155	17383947	-	8	2723	907
HCON_00012800	EGF-like%2C conserved site	chr 1	17476652	17503794	-	19	1932	643
HCON_00012820	-	chr 1	17518412	17523564	-	6	729	242
HCON_00012840	-	chr 1	17672346	17683851	-	9	1014	337
HCON_00012860	Zinc finger%2C CCHC-type	chr 1	17695599	17696228	-	1	630	209
HCON_00012870	-	chr 1	17696267	17696872	-	1	606	201
HCON_00012950	EGF-like domain %0Amethod:InterPro accession:IPR013032||EGF-like%2C conserved site	chr 1	17778839	17810981	-	27	3067	982
HCON_00012960	-	chr 1	17811055	17813119	-	5	677	224
HCON_00012970	EGF-like domain %0Amethod:InterPro accession:IPR013032||EGF-like%2C conserved site	chr 1	17835527	17853527	-	15	1948	649
HCON_00012980	Reverse transcriptase domain	chr 1	17862462	17865209	-	1	2748	915
HCON_00013030	Armadillo-like helical %0Amethod:InterPro accession:IPR013180||Beta-catenin-like protein 1%2C N-terminal %0Amethod:InterPro accession:IPR016024||Armadillo-type fold %0Amethod:InterPro accession:IPR039678||Beta-catenin-like protein 1	chr 1	17911785	17924224	+	29	4647	562
HCON_00013040	Forkhead-associated (FHA) domain %0Amethod:InterPro accession:IPR000719||Protein kinase domain %0Amethod:InterPro accession:IPR008271||Serine/threonine-protein kinase%2C active site %0Amethod:InterPro accession:IPR008984||SMAD/FHA domain superfamily %0Amethod:InterPro accession:IPR011009||Protein kinase-like domain superfamily %0Amethod:InterPro accession:IPR017441||Protein kinase%2C ATP binding …	chr 1	17924923	17962259	+	14	1700	461
HCON_00013050	-	chr 1	17964043	17981522	+	11	1159	360
HCON_00013060	-	chr 1	17991025	18005914	+	4	707	150
HCON_00013090	-	chr 1	18018166	18028357	+	18	1662	553
HCON_00013140	Hexokinase %0Amethod:InterPro accession:IPR019807||Hexokinase%2C binding site %0Amethod:InterPro accession:IPR022672||Hexokinase%2C N-terminal %0Amethod:InterPro accession:IPR022673||Hexokinase%2C C-terminal	chr 1	18078912	18088531	-	12	1946	485
HCON_00013150	DNA-directed RNA polymerase%2C subunit 2%2C hybrid-binding domain %0Amethod:InterPro accession:IPR007121||RNA polymerase%2C beta subunit%2C conserved site %0Amethod:InterPro accession:IPR007641||RNA polymerase Rpb2%2C domain 7 %0Amethod:InterPro accession:IPR007642||RNA polymerase Rpb2%2C domain 2 %0Amethod:InterPro accession:IPR007644||RNA polymerase%2C beta subunit%2C protrusion %0Amethod:Inter…	chr 1	18102076	18116433	-	30	3396	1131
HCON_00013230	GOSR2/Membrin/Bos1	chr 1	18187024	18189511	-	6	591	196
HCON_00013250	Ribosomal protein L15%2C bacterial-type %0Amethod:InterPro accession:IPR021131||Ribosomal protein L18e/L15P %0Amethod:InterPro accession:IPR036227||Ribosomal L18e/L15P superfamily	chr 1	18199602	18204437	+	7	1016	299
HCON_00013270	Glycine N-acyltransferase %0Amethod:InterPro accession:IPR016181||Acyl-CoA N-acyltransferase	chr 1	18219530	18223318	+	7	942	313
HCON_00013280	Glyoxalase/fosfomycin resistance/dioxygenase domain %0Amethod:InterPro accession:IPR005956||4-hydroxyphenylpyruvate dioxygenase %0Amethod:InterPro accession:IPR029068||Glyoxalase/Bleomycin resistance protein/Dihydroxybiphenyl dioxygenase %0Amethod:InterPro accession:IPR037523||Vicinal oxygen chelate (VOC) domain	chr 1	18224640	18236437	-	11	1221	369
HCON_00013320	-	chr 1	18296778	18297503	-	1	726	241
HCON_00013350	Zinc finger C2H2-type %0Amethod:InterPro accession:IPR036322||WD40-repeat-containing domain superfamily	chr 1	18337125	18354665	+	28	3060	1019
HCON_00013360	Tropomyosin	chr 1	18360233	18373261	+	49	8647	561
HCON_00013370	WD40 repeat %0Amethod:InterPro accession:IPR015943||WD40/YVTN repeat-like-containing domain superfamily %0Amethod:InterPro accession:IPR017986||WD40-repeat-containing domain %0Amethod:InterPro accession:IPR019775||WD40 repeat%2C conserved site %0Amethod:InterPro accession:IPR036322||WD40-repeat-containing domain superfamily	chr 1	18374184	18387876	-	11	1671	435
HCON_00013470	Glutathione S-transferase%2C C-terminal domain superfamily	chr 1	18577912	18591078	-	8	1543	287
HCON_00013510	-	chr 1	18671311	18672467	-	3	350	87
HCON_00013520	Zinc finger C2H2-type %0Amethod:InterPro accession:IPR036236||Zinc finger C2H2 superfamily	chr 1	18707839	18727056	+	27	3909	1302
HCON_00013530	Initiation factor 2B-related %0Amethod:InterPro accession:IPR037171||NagB/RpiA transferase-like	chr 1	18730984	18737574	-	9	1585	341
HCON_00013550	Cyclin%2C C-terminal domain %0Amethod:InterPro accession:IPR006671||Cyclin%2C N-terminal %0Amethod:InterPro accession:IPR013763||Cyclin-like %0Amethod:InterPro accession:IPR036915||Cyclin-like superfamily %0Amethod:InterPro accession:IPR039361||Cyclin	chr 1	18749339	18754083	-	22	3556	359
HCON_00013570	Protein kinase domain %0Amethod:InterPro accession:IPR008271||Serine/threonine-protein kinase%2C active site %0Amethod:InterPro accession:IPR011009||Protein kinase-like domain superfamily %0Amethod:InterPro accession:IPR011993||PH-like domain superfamily %0Amethod:InterPro accession:IPR017441||Protein kinase%2C ATP binding site %0Amethod:InterPro accession:IPR033931||PDK1-type%2C PH domain	chr 1	18768821	18770683	-	1	1863	620
HCON_00013580	Myotubularin-like phosphatase domain %0Amethod:InterPro accession:IPR022587||Myotubularin-related 12-like C-terminal domain %0Amethod:InterPro accession:IPR029021||Protein-tyrosine phosphatase-like %0Amethod:InterPro accession:IPR030564||Myotubularin family	chr 1	18772806	18784825	-	18	2070	689
HCON_00013590	Protein kinase domain %0Amethod:InterPro accession:IPR000980||SH2 domain %0Amethod:InterPro accession:IPR001245||Serine-threonine/tyrosine-protein kinase%2C catalytic domain %0Amethod:InterPro accession:IPR008266||Tyrosine-protein kinase%2C active site %0Amethod:InterPro accession:IPR011009||Protein kinase-like domain superfamily %0Amethod:InterPro accession:IPR017441||Protein kinase%2C ATP bindi…	chr 1	18784968	18793744	-	10	1809	394
HCON_00013610	Sestrin %0Amethod:InterPro accession:IPR029032||AhpD-like	chr 1	18802186	18818426	+	11	2544	415
HCON_00013620	RPEL repeat %0Amethod:InterPro accession:IPR004821||Cytidyltransferase-like domain %0Amethod:InterPro accession:IPR005248||Nicotinate/nicotinamide nucleotide adenylyltransferase %0Amethod:InterPro accession:IPR014729||Rossmann-like alpha/beta/alpha sandwich fold	chr 1	18821225	18859071	-	15	2121	706
HCON_00013630	Small GTPase %0Amethod:InterPro accession:IPR005225||Small GTP-binding protein domain %0Amethod:InterPro accession:IPR027417||P-loop containing nucleoside triphosphate hydrolase	chr 1	18870302	18878146	+	6	1280	208
HCON_00013640	Ubiquitin-conjugating enzyme E2 %0Amethod:InterPro accession:IPR016135||Ubiquitin-conjugating enzyme/RWD-like %0Amethod:InterPro accession:IPR023313||Ubiquitin-conjugating enzyme%2C active site	chr 1	18881279	18883367	+	14	1802	274
HCON_00013670	LDLR class B repeat %0Amethod:InterPro accession:IPR000152||EGF-type aspartate/asparagine hydroxylation site %0Amethod:InterPro accession:IPR000742||EGF-like domain %0Amethod:InterPro accession:IPR001881||EGF-like calcium-binding domain %0Amethod:InterPro accession:IPR002172||Low-density lipoprotein (LDL) receptor class A repeat %0Amethod:InterPro accession:IPR009030||Growth factor receptor cyste…	chr 1	18901501	18914363	+	19	2292	763
HCON_00013690	MADF domain %0Amethod:InterPro accession:IPR039353||Transcription factor Adf-1	chr 1	18921083	18925205	+	8	948	315
HCON_00013700	MADF domain %0Amethod:InterPro accession:IPR039353||Transcription factor Adf-1	chr 1	18926658	18938509	+	13	1689	562
HCON_00013720	MADF domain %0Amethod:InterPro accession:IPR039353||Transcription factor Adf-1	chr 1	18948080	18957456	+	11	1526	400
HCON_00013740	MADF domain %0Amethod:InterPro accession:IPR039353||Transcription factor Adf-1	chr 1	18970513	18972302	+	6	678	225
HCON_00013760	TMEM14 family	chr 1	18987151	18990415	+	5	423	140
HCON_00013770	Endoplasmic reticulum oxidoreductin 1 %0Amethod:InterPro accession:IPR037192||ERO1-like superfamily	chr 1	19003091	19010732	+	12	1802	451
HCON_00013790	Kelch repeat type 1 %0Amethod:InterPro accession:IPR015915||Kelch-type beta propeller	chr 1	19036676	19048286	+	8	1197	398
HCON_00013800	Alpha/beta hydrolase fold-3 %0Amethod:InterPro accession:IPR017157||Arylacetamide deacetylase %0Amethod:InterPro accession:IPR029058||Alpha/Beta hydrolase fold	chr 1	19068397	19077654	-	10	1104	367
HCON_00013810	Alpha/beta hydrolase fold-3 %0Amethod:InterPro accession:IPR017157||Arylacetamide deacetylase %0Amethod:InterPro accession:IPR029058||Alpha/Beta hydrolase fold	chr 1	19091467	19103126	+	11	1688	400
HCON_00013860	PWI domain %0Amethod:InterPro accession:IPR036483||PWI domain superfamily	chr 1	19136755	19142045	+	8	1426	381
HCON_00013870	N-acetylglucosaminyl phosphatidylinositol deacetylase-related %0Amethod:InterPro accession:IPR024078||Putative deacetylase LmbE-like domain superfamily %0Amethod:InterPro accession:IPR039516||N-acetylglucosaminyl-phosphatidylinositol de-N-acetylase	chr 1	19142197	19148895	+	12	1332	443
HCON_00013940	Chitin binding domain %0Amethod:InterPro accession:IPR002913||START domain %0Amethod:InterPro accession:IPR023393||START-like domain superfamily %0Amethod:InterPro accession:IPR036508||Chitin binding domain superfamily	chr 1	19195246	19218162	+	31	3566	1171
HCON_00013950	Batten's disease protein Cln3 %0Amethod:InterPro accession:IPR018460||Batten's disease protein Cln3%2C subgroup %0Amethod:InterPro accession:IPR036259||MFS transporter superfamily	chr 1	19238360	19249610	+	12	1655	441
HCON_00013980	G protein-coupled receptor%2C rhodopsin-like %0Amethod:InterPro accession:IPR017452||GPCR%2C rhodopsin-like%2C 7TM	chr 1	19341508	19350150	+	8	1412	394
HCON_00013990	Srp40%2C C-terminal %0Amethod:InterPro accession:IPR039191||Srp40/Nopp140	chr 1	19369533	19380330	+	29	3248	988
HCON_00014000	H/ACA ribonucleoprotein complex%2C subunit Nhp2%2C eukaryote %0Amethod:InterPro accession:IPR004038||Ribosomal protein L7Ae/L30e/S12e/Gadd45 %0Amethod:InterPro accession:IPR018492||Ribosomal protein L7Ae/L8/Nhp2 family %0Amethod:InterPro accession:IPR029064||50S ribosomal protein L30e-like	chr 1	19380444	19381504	+	4	671	160
HCON_00014030	-	chr 1	19405533	19410430	-	4	4695	1564
HCON_00014040	-	chr 1	19436099	19447705	-	3	11472	3823
HCON_00014070	Ribosomal protein S6e %0Amethod:InterPro accession:IPR014401||Ribosomal protein S6%2C eukaryotic %0Amethod:InterPro accession:IPR018282||Ribosomal protein S6e%2C conserved site	chr 1	19541062	19544261	-	5	863	247
HCON_00014080	Peptidase C19%2C ubiquitin carboxyl-terminal hydrolase %0Amethod:InterPro accession:IPR001607||Zinc finger%2C UBP-type %0Amethod:InterPro accession:IPR013083||Zinc finger%2C RING/FYVE/PHD-type %0Amethod:InterPro accession:IPR018200||Ubiquitin specific protease%2C conserved site %0Amethod:InterPro accession:IPR028889||Ubiquitin specific protease domain %0Amethod:InterPro accession:IPR038765||Papai…	chr 1	19544831	19557257	+	13	2502	636
HCON_00014090	ESCRT-II complex%2C Vps25 subunit %0Amethod:InterPro accession:IPR014041||ESCRT-II complex%2C Vps25 subunit%2C N-terminal winged helix %0Amethod:InterPro accession:IPR014816||tRNA (1-methyladenosine) methyltransferase catalytic subunit Gcd14 %0Amethod:InterPro accession:IPR029063||S-adenosyl-L-methionine-dependent methyltransferase %0Amethod:InterPro accession:IPR036388||Winged helix-like DNA-bin…	chr 1	19565222	19576549	+	15	1482	493
HCON_00014110	Zinc finger%2C RING-type %0Amethod:InterPro accession:IPR002350||Kazal domain %0Amethod:InterPro accession:IPR013083||Zinc finger%2C RING/FYVE/PHD-type	chr 1	19599394	19604304	+	8	1671	556
HCON_00014170	-	chr 1	19733633	19744648	+	6	519	172
HCON_00014190	Cyclin%2C C-terminal domain %0Amethod:InterPro accession:IPR006671||Cyclin%2C N-terminal %0Amethod:InterPro accession:IPR036915||Cyclin-like superfamily %0Amethod:InterPro accession:IPR039361||Cyclin	chr 1	19766821	19773739	+	16	1962	653
HCON_00014260	-	chr 1	19887878	19891816	-	5	714	237
HCON_00014270	Transducer of regulated CREB activity%2C N-terminal %0Amethod:InterPro accession:IPR024786||CREB-regulated transcription coactivator	chr 1	19908805	19909236	-	1	432	143
HCON_00014280	Putative esterase %0Amethod:InterPro accession:IPR000980||SH2 domain %0Amethod:InterPro accession:IPR001452||SH3 domain %0Amethod:InterPro accession:IPR014186||S-formylglutathione hydrolase %0Amethod:InterPro accession:IPR029058||Alpha/Beta hydrolase fold %0Amethod:InterPro accession:IPR036028||SH3-like domain superfamily %0Amethod:InterPro accession:IPR036860||SH2 domain superfamily	chr 1	19919703	19936098	+	17	2136	711
HCON_00014350	Homeobox domain %0Amethod:InterPro accession:IPR008422||Homeobox KN domain %0Amethod:InterPro accession:IPR009057||Homeobox-like domain superfamily %0Amethod:InterPro accession:IPR017970||Homeobox%2C conserved site	chr 1	20031894	20052513	-	8	2008	435
HCON_00014360	Ankyrin repeat %0Amethod:InterPro accession:IPR020683||Ankyrin repeat-containing domain %0Amethod:InterPro accession:IPR036770||Ankyrin repeat-containing domain superfamily	chr 1	20046897	20071151	+	8	1011	284
HCON_00014370	-	chr 1	20114011	20114515	+	2	444	147
HCON_00014390	F-box domain %0Amethod:InterPro accession:IPR032675||Leucine-rich repeat domain superfamily %0Amethod:InterPro accession:IPR036047||F-box-like domain superfamily	chr 1	20128696	20132315	-	6	615	204
HCON_00014420	Glycosyl-hydrolase family 116%2C N-terminal	chr 1	20171599	20175533	+	4	549	182
HCON_00014430	Transcription initiation factor IID%2C subunit 13	chr 1	20175872	20180215	-	10	3096	1031
HCON_00014440	Glycosyl-hydrolase family 116%2C catalytic region %0Amethod:InterPro accession:IPR008928||Six-hairpin glycosidase superfamily %0Amethod:InterPro accession:IPR012341||Six-hairpin glycosidase-like superfamily %0Amethod:InterPro accession:IPR024462||Glycosyl-hydrolase family 116%2C N-terminal	chr 1	20181058	20188152	+	19	2253	750
HCON_00014450	BolA protein %0Amethod:InterPro accession:IPR036065||BolA-like superfamily	chr 1	20191541	20193447	+	3	291	96
HCON_00014510	Small GTPase %0Amethod:InterPro accession:IPR005225||Small GTP-binding protein domain %0Amethod:InterPro accession:IPR027417||P-loop containing nucleoside triphosphate hydrolase	chr 1	20298802	20304150	-	6	600	199
HCON_00014520	Toll/interleukin-1 receptor homology (TIR) domain %0Amethod:InterPro accession:IPR001611||Leucine-rich repeat %0Amethod:InterPro accession:IPR003591||Leucine-rich repeat%2C typical subtype %0Amethod:InterPro accession:IPR032675||Leucine-rich repeat domain superfamily %0Amethod:InterPro accession:IPR035897||Toll/interleukin-1 receptor homology (TIR) domain superfamily	chr 1	20372373	20383476	+	22	3570	1189
HCON_00014560	Clathrin/coatomer adaptor%2C adaptin-like%2C N-terminal %0Amethod:InterPro accession:IPR008152||Clathrin adaptor%2C alpha/beta/gamma-adaptin%2C appendage%2C Ig-like subdomain %0Amethod:InterPro accession:IPR008153||Gamma-adaptin ear (GAE) domain %0Amethod:InterPro accession:IPR011989||Armadillo-like helical %0Amethod:InterPro accession:IPR013041||Clathrin adaptor%2C appendage%2C Ig-like subdomain…	chr 1	20471166	20483083	+	24	2565	854
HCON_00014580	Modulator of levamisole receptor-1	chr 1	20516740	20571241	-	11	1854	444
HCON_00014590	-	chr 1	20580350	20581854	+	9	741	246
HCON_00014600	Tensin phosphatase%2C C2 domain %0Amethod:InterPro accession:IPR029021||Protein-tyrosine phosphatase-like %0Amethod:InterPro accession:IPR029023||Tensin-type phosphatase domain	chr 1	20613882	20692869	-	29	3268	1089
HCON_00014630	Cytidyltransferase-like domain %0Amethod:InterPro accession:IPR014729||Rossmann-like alpha/beta/alpha sandwich fold	chr 1	20753283	20759660	-	8	1002	333
HCON_00014640	Mitochondrial substrate/solute carrier %0Amethod:InterPro accession:IPR023395||Mitochondrial carrier domain superfamily %0Amethod:InterPro accession:IPR039158||Solute carrier family 25 member 46	chr 1	20777008	20782689	+	15	1464	487
HCON_00014650	Eukaryotic translation initiation factor 3 subunit J %0Amethod:InterPro accession:IPR023194||Eukaryotic translation initiation factor 3-like domain superfamily	chr 1	20783136	20785490	+	8	863	200
HCON_00014660	Amine oxidase %0Amethod:InterPro accession:IPR007526||SWIRM domain %0Amethod:InterPro accession:IPR009057||Homeobox-like domain superfamily %0Amethod:InterPro accession:IPR017366||Histone lysine-specific demethylase %0Amethod:InterPro accession:IPR036188||FAD/NAD(P)-binding domain superfamily %0Amethod:InterPro accession:IPR036388||Winged helix-like DNA-binding domain superfamily	chr 1	20786018	20792332	+	21	2316	771
HCON_00014710	Nucleotide-binding alpha-beta plait domain superfamily %0Amethod:InterPro accession:IPR035979||RNA-binding domain superfamily %0Amethod:InterPro accession:IPR039119||ABT1/Esf2	chr 1	20838150	20842913	-	9	1050	349
HCON_00014720	MIT %0Amethod:InterPro accession:IPR009686||Senescence/spartin-associated %0Amethod:InterPro accession:IPR024758||Inheritance of peroxisomes protein 1	chr 1	20843398	20848590	-	14	1437	478
HCON_00014730	DAD/Ost2	chr 1	20850888	20852670	-	3	339	112
HCON_00014750	START domain %0Amethod:InterPro accession:IPR023393||START-like domain superfamily	chr 1	20897679	20902971	+	8	711	236
HCON_00014770	-	chr 1	20945109	20954378	+	8	834	277
HCON_00014780	-	chr 1	20972456	20974361	+	2	300	99
HCON_00014920	-	chr 1	21116255	21120405	+	5	618	205
HCON_00014930	FERM domain %0Amethod:InterPro accession:IPR002558||I/LWEQ domain %0Amethod:InterPro accession:IPR011993||PH-like domain superfamily %0Amethod:InterPro accession:IPR014352||FERM/acyl-CoA-binding protein superfamily %0Amethod:InterPro accession:IPR015009||Vinculin-binding site-containing domain %0Amethod:InterPro accession:IPR015224||Talin%2C central %0Amethod:InterPro accession:IPR018979||FERM%2C…	chr 1	21294169	21339473	+	51	7170	2390
HCON_00014940	Phosphoglycerate/bisphosphoglycerate mutase%2C active site %0Amethod:InterPro accession:IPR003094||Fructose-2%2C6-bisphosphatase %0Amethod:InterPro accession:IPR013078||Histidine phosphatase superfamily%2C clade-1 %0Amethod:InterPro accession:IPR013079||6-phosphofructo-2-kinase %0Amethod:InterPro accession:IPR027417||P-loop containing nucleoside triphosphate hydrolase %0Amethod:InterPro accession…	chr 1	21345790	21354969	-	15	1536	511
HCON_00014980	CBF1-interacting co-repressor CIR%2C N-terminal domain %0Amethod:InterPro accession:IPR040014||Corepressor interacting with RBPJ 1	chr 1	21420961	21425402	-	18	1677	558
HCON_00014990	WD40 repeat %0Amethod:InterPro accession:IPR012972||NLE %0Amethod:InterPro accession:IPR015943||WD40/YVTN repeat-like-containing domain superfamily %0Amethod:InterPro accession:IPR017986||WD40-repeat-containing domain %0Amethod:InterPro accession:IPR019775||WD40 repeat%2C conserved site %0Amethod:InterPro accession:IPR020472||G-protein beta WD-40 repeat %0Amethod:InterPro accession:IPR036322||WD4…	chr 1	21425746	21428826	-	12	1308	435
HCON_00015020	Cytidine and deoxycytidylate deaminase domain %0Amethod:InterPro accession:IPR006262||Cytidine deaminase%2C homotetrameric %0Amethod:InterPro accession:IPR016192||APOBEC/CMP deaminase%2C zinc-binding %0Amethod:InterPro accession:IPR016193||Cytidine deaminase-like	chr 1	21448793	21453312	+	5	417	138
HCON_00015030	-	chr 1	21454610	21456640	+	3	351	116
HCON_00015050	-	chr 1	21472898	21478035	-	15	1539	512
HCON_00015060	Guanine nucleotide binding protein (G-protein)%2C alpha subunit %0Amethod:InterPro accession:IPR001408||G-protein alpha subunit%2C group I %0Amethod:InterPro accession:IPR011025||G protein alpha subunit%2C helical insertion %0Amethod:InterPro accession:IPR027417||P-loop containing nucleoside triphosphate hydrolase	chr 1	21490846	21505143	-	10	1053	350
HCON_00015070	GOLD domain %0Amethod:InterPro accession:IPR015720||TMP21-related	chr 1	21532950	21539207	+	6	975	324
HCON_00015080	GOLD domain %0Amethod:InterPro accession:IPR015720||TMP21-related	chr 1	21544988	21551092	+	5	692	213
HCON_00015120	Cation efflux protein %0Amethod:InterPro accession:IPR027469||Cation efflux transmembrane domain superfamily	chr 1	21576674	21581920	-	20	2214	737
HCON_00015130	Mannose-6-phosphate receptor binding domain superfamily %0Amethod:InterPro accession:IPR012913||Protein OS9-like	chr 1	21582944	21587021	+	10	1720	491
HCON_00015140	Zinc/iron permease %0Amethod:InterPro accession:IPR005824||KOW %0Amethod:InterPro accession:IPR005825||Ribosomal protein L24/L26%2C conserved site %0Amethod:InterPro accession:IPR008991||Translation protein SH3-like domain superfamily %0Amethod:InterPro accession:IPR014722||Ribosomal protein L2%2C domain 2	chr 1	21587332	21596178	-	14	1827	608
HCON_00015150	-	chr 1	21599968	21605641	-	3	702	233
HCON_00015260	Fibronectin type III superfamily	chr 1	21766522	21788824	-	12	1357	451
HCON_00015270	-	chr 1	21797749	21803464	-	5	720	239
HCON_00015290	-	chr 1	21814023	21824330	-	7	672	223
HCON_00015300	Reverse transcriptase domain %0Amethod:InterPro accession:IPR041577||Reverse transcriptase/retrotransposon-derived protein%2C RNase H-like domain	chr 1	21861637	21863835	-	2	1563	520
HCON_00015320	GBBH-like%2C N-terminal domain superfamily	chr 1	21888480	21894773	-	4	732	243
HCON_00015390	Zinc finger%2C CCHC-type %0Amethod:InterPro accession:IPR021109||Aspartic peptidase domain superfamily %0Amethod:InterPro accession:IPR036875||Zinc finger%2C CCHC-type superfamily	chr 1	22030920	22032602	+	1	1683	560
HCON_00015410	Nuclear hormone receptor%2C ligand-binding domain %0Amethod:InterPro accession:IPR001628||Zinc finger%2C nuclear hormone receptor-type %0Amethod:InterPro accession:IPR001723||Nuclear hormone receptor %0Amethod:InterPro accession:IPR013088||Zinc finger%2C NHR/GATA-type %0Amethod:InterPro accession:IPR035500||Nuclear hormone receptor-like domain superfamily	chr 1	22042457	22048280	-	9	1053	350
HCON_00015430	-	chr 1	22066924	22078697	+	36	7136	739
HCON_00015440	Alpha/beta hydrolase fold-1 %0Amethod:InterPro accession:IPR029058||Alpha/Beta hydrolase fold	chr 1	22081056	22082185	+	1	1130	297
HCON_00015450	RNA recognition motif domain %0Amethod:InterPro accession:IPR003034||SAP domain %0Amethod:InterPro accession:IPR012677||Nucleotide-binding alpha-beta plait domain superfamily %0Amethod:InterPro accession:IPR035979||RNA-binding domain superfamily %0Amethod:InterPro accession:IPR036361||SAP domain superfamily	chr 1	22086232	22098972	+	23	4827	697
HCON_00015460	Homeobox-like domain superfamily %0Amethod:InterPro accession:IPR036388||Winged helix-like DNA-binding domain superfamily	chr 1	22105845	22106255	+	1	411	136
HCON_00015470	RUN domain %0Amethod:InterPro accession:IPR037213||RUN domain superfamily	chr 1	22116362	22126202	-	11	1896	631
HCON_00015480	Tudor domain %0Amethod:InterPro accession:IPR025605||OST-HTH/LOTUS domain	chr 1	22147355	22161063	-	22	2238	745
HCON_00015490	Armadillo-type fold	chr 1	22161350	22163371	-	5	513	170
HCON_00015500	Lipid-binding serum glycoprotein%2C C-terminal %0Amethod:InterPro accession:IPR016024||Armadillo-type fold %0Amethod:InterPro accession:IPR017942||Lipid-binding serum glycoprotein%2C N-terminal %0Amethod:InterPro accession:IPR017943||Bactericidal permeability-increasing protein%2C alpha/beta domain superfamily %0Amethod:InterPro accession:IPR032942||BPI/LBP/Plunc family	chr 1	22163382	22193019	-	43	4956	1651
HCON_00015520	DEK%2C C-terminal	chr 1	22280199	22287816	-	12	1389	462
HCON_00015530	Small GTPase %0Amethod:InterPro accession:IPR005225||Small GTP-binding protein domain %0Amethod:InterPro accession:IPR027417||P-loop containing nucleoside triphosphate hydrolase	chr 1	22292461	22300515	-	17	2601	208
HCON_00015540	MADF domain %0Amethod:InterPro accession:IPR039353||Transcription factor Adf-1	chr 1	22310185	22311494	-	7	798	265
HCON_00015550	Protein-L-isoaspartate(D-aspartate) O-methyltransferase %0Amethod:InterPro accession:IPR029063||S-adenosyl-L-methionine-dependent methyltransferase	chr 1	22319586	22326911	+	15	2238	664
HCON_00015560	TAFH/NHR1 %0Amethod:InterPro accession:IPR007900||Transcription initiation factor TFIID component TAF4 %0Amethod:InterPro accession:IPR037249||TAFH/NHR1 domain superfamily	chr 1	22327018	22333574	-	14	1863	620
HCON_00015570	UBA-like superfamily	chr 1	22337082	22342824	+	12	4431	692
HCON_00015580	Short-chain dehydrogenase/reductase SDR %0Amethod:InterPro accession:IPR036291||NAD(P)-binding domain superfamily	chr 1	22342729	22346329	+	5	405	134
HCON_00015590	2%2C3-dihydro-2%2C3-dihydroxybenzoate dehydrogenase %0Amethod:InterPro accession:IPR036291||NAD(P)-binding domain superfamily	chr 1	22346690	22347352	+	3	207	68
HCON_00015600	Peptidase M24 %0Amethod:InterPro accession:IPR007865||Aminopeptidase P%2C N-terminal %0Amethod:InterPro accession:IPR029149||Creatinase/Aminopeptidase P/Spt16%2C N-terminal %0Amethod:InterPro accession:IPR036005||Creatinase/aminopeptidase-like	chr 1	22347856	22351038	+	11	1362	441
HCON_00015620	Short-chain dehydrogenase/reductase SDR %0Amethod:InterPro accession:IPR036291||NAD(P)-binding domain superfamily	chr 1	22359311	22362464	-	7	980	250
HCON_00015650	-	chr 1	22414607	22415203	+	4	354	70
HCON_00015790	PWWP domain %0Amethod:InterPro accession:IPR035496||HDGF-related%2C PWWP domain	chr 1	22604408	22611270	-	19	2337	778
HCON_00015800	PH-like domain superfamily %0Amethod:InterPro accession:IPR016159||Cullin repeat-like-containing domain superfamily %0Amethod:InterPro accession:IPR032403||Exocyst component Exo84%2C C-terminal %0Amethod:InterPro accession:IPR033961||Exocyst complex component Exo84	chr 1	22611581	22617244	+	18	2312	590
HCON_00015830	JAB1/MPN/MOV34 metalloenzyme domain %0Amethod:InterPro accession:IPR024969||Rpn11/EIF3F%2C C-terminal %0Amethod:InterPro accession:IPR033858||26S Proteasome non-ATPase regulatory subunit 7/8 %0Amethod:InterPro accession:IPR037518||MPN domain	chr 1	22674472	22678364	-	10	1298	365
HCON_00015840	FKBP-type peptidyl-prolyl cis-trans isomerase domain %0Amethod:InterPro accession:IPR011990||Tetratricopeptide-like helical domain superfamily %0Amethod:InterPro accession:IPR013026||Tetratricopeptide repeat-containing domain %0Amethod:InterPro accession:IPR019734||Tetratricopeptide repeat %0Amethod:InterPro accession:IPR023566||Peptidyl-prolyl cis-trans isomerase%2C FKBP-type	chr 1	22679795	22686672	+	26	4591	433
HCON_00015850	tRNA-dihydrouridine synthase %0Amethod:InterPro accession:IPR013785||Aldolase-type TIM barrel %0Amethod:InterPro accession:IPR018517||tRNA-dihydrouridine synthase%2C conserved site %0Amethod:InterPro accession:IPR035587||DUS-like%2C FMN-binding domain	chr 1	22690679	22694587	-	14	2255	530
HCON_00015860	-	chr 1	22695022	22697721	-	9	1458	485
HCON_00015870	Janus %0Amethod:InterPro accession:IPR038596||Janus superfamily	chr 1	22705195	22709113	+	4	955	139
HCON_00015880	Janus %0Amethod:InterPro accession:IPR038596||Janus superfamily	chr 1	22709898	22711651	+	3	684	114
HCON_00015900	Sushi/SCR/CCP domain %0Amethod:InterPro accession:IPR000463||Cytosolic fatty-acid binding %0Amethod:InterPro accession:IPR000566||Lipocalin/cytosolic fatty-acid binding domain %0Amethod:InterPro accession:IPR012674||Calycin %0Amethod:InterPro accession:IPR031259||Intracellular lipid binding protein %0Amethod:InterPro accession:IPR035976||Sushi/SCR/CCP superfamily	chr 1	22728267	22739710	+	11	942	313
HCON_00015910	Sugar transport protein %0Amethod:InterPro accession:IPR012435||TMEM144	chr 1	22749781	22753748	+	6	750	249
HCON_00015980	26S proteasome non-ATPase regulatory subunit Rpn12 %0Amethod:InterPro accession:IPR033464||CSN8/PSMD8/EIF3K	chr 1	22783968	22786371	+	8	723	240
HCON_00016020	Phosphoribosyltransferase-like	chr 1	22805886	22807319	+	4	477	158
HCON_00016030	Reverse transcriptase domain %0Amethod:InterPro accession:IPR001584||Integrase%2C catalytic core %0Amethod:InterPro accession:IPR001878||Zinc finger%2C CCHC-type %0Amethod:InterPro accession:IPR001995||Peptidase A2A%2C retrovirus%2C catalytic %0Amethod:InterPro accession:IPR012337||Ribonuclease H-like superfamily %0Amethod:InterPro accession:IPR021109||Aspartic peptidase domain superfamily %0Amet…	chr 1	22807923	22811966	+	1	4044	1347
HCON_00016070	Apyrase %0Amethod:InterPro accession:IPR036258||Apyrase superfamily	chr 1	22873046	22875889	+	9	1017	338
HCON_00016100	Phosphatidylethanolamine-binding protein %0Amethod:InterPro accession:IPR035810||Phosphatidylethanolamine-binding protein%2C eukaryotic %0Amethod:InterPro accession:IPR036610||PEBP-like superfamily	chr 1	22900362	22901763	-	4	426	141
HCON_00016140	-	chr 1	22926267	22926876	-	4	309	102
HCON_00016180	Apyrase %0Amethod:InterPro accession:IPR036258||Apyrase superfamily	chr 1	22977333	22984775	+	9	1188	395
HCON_00016200	Glutaredoxin %0Amethod:InterPro accession:IPR011767||Glutaredoxin active site %0Amethod:InterPro accession:IPR011899||Glutaredoxin%2C eukaryotic/virial %0Amethod:InterPro accession:IPR014025||Glutaredoxin subgroup %0Amethod:InterPro accession:IPR036249||Thioredoxin-like superfamily	chr 1	23006858	23010382	+	4	348	115
HCON_00016220	Low-density lipoprotein (LDL) receptor class A repeat %0Amethod:InterPro accession:IPR023415||Low-density lipoprotein (LDL) receptor class A%2C conserved site %0Amethod:InterPro accession:IPR036055||LDL receptor-like superfamily	chr 1	23016462	23027392	-	6	549	182
HCON_00016230	AAA+ ATPase domain %0Amethod:InterPro accession:IPR003959||ATPase%2C AAA-type%2C core %0Amethod:InterPro accession:IPR003960||ATPase%2C AAA-type%2C conserved site %0Amethod:InterPro accession:IPR007330||MIT %0Amethod:InterPro accession:IPR015415||Vps4 oligomerisation%2C C-terminal %0Amethod:InterPro accession:IPR027417||P-loop containing nucleoside triphosphate hydrolase %0Amethod:InterPro access…	chr 1	23029757	23051098	-	12	2201	431
HCON_00016240	G-protein alpha subunit%2C group S %0Amethod:InterPro accession:IPR001019||Guanine nucleotide binding protein (G-protein)%2C alpha subunit %0Amethod:InterPro accession:IPR011025||G protein alpha subunit%2C helical insertion %0Amethod:InterPro accession:IPR027417||P-loop containing nucleoside triphosphate hydrolase	chr 1	23051499	23057633	+	10	1140	379
HCON_00016250	Protein PBDC1%2C metazoa/fungi %0Amethod:InterPro accession:IPR021148||Polysaccharide biosynthesis domain %0Amethod:InterPro accession:IPR023139||PBDC1-like domain superfamily	chr 1	23066887	23069476	+	5	471	156
HCON_00016260	Nucleoporin FG repeat %0Amethod:InterPro accession:IPR026010||Nucleoporin NSP1/NUP62	chr 1	23069826	23074341	+	11	2799	932
HCON_00016270	Protein kinase domain %0Amethod:InterPro accession:IPR008271||Serine/threonine-protein kinase%2C active site %0Amethod:InterPro accession:IPR011009||Protein kinase-like domain superfamily %0Amethod:InterPro accession:IPR017441||Protein kinase%2C ATP binding site	chr 1	23076038	23081909	-	12	1695	421
HCON_00016280	Hexokinase %0Amethod:InterPro accession:IPR022672||Hexokinase%2C N-terminal %0Amethod:InterPro accession:IPR022673||Hexokinase%2C C-terminal	chr 1	23121024	23129959	+	15	1713	570
HCON_00016390	Alpha/beta hydrolase fold-1 %0Amethod:InterPro accession:IPR012020||AB hydrolase 4 family %0Amethod:InterPro accession:IPR029058||Alpha/Beta hydrolase fold	chr 1	23212761	23233900	-	10	1777	432
HCON_00016400	DNA mismatch repair protein MutS%2C C-terminal %0Amethod:InterPro accession:IPR007695||DNA mismatch repair protein MutS-like%2C N-terminal %0Amethod:InterPro accession:IPR007696||DNA mismatch repair protein MutS%2C core %0Amethod:InterPro accession:IPR007860||DNA mismatch repair protein MutS%2C connector domain %0Amethod:InterPro accession:IPR007861||DNA mismatch repair protein MutS%2C clamp %0Am…	chr 1	23234306	23242646	+	26	3507	1168
HCON_00016410	-	chr 1	23244531	23246201	-	7	576	191
HCON_00016430	FERM domain %0Amethod:InterPro accession:IPR008379||Band 4.1%2C C-terminal %0Amethod:InterPro accession:IPR011993||PH-like domain superfamily %0Amethod:InterPro accession:IPR014352||FERM/acyl-CoA-binding protein superfamily %0Amethod:InterPro accession:IPR014847||FERM adjacent (FA) %0Amethod:InterPro accession:IPR018979||FERM%2C N-terminal %0Amethod:InterPro accession:IPR018980||FERM%2C C-termina…	chr 1	23254310	23280781	+	18	15459	5152
HCON_00016450	Basic-leucine zipper domain	chr 1	23327102	23327532	+	3	291	96
HCON_00016460	Sas10/Utp3/C1D	chr 1	23327892	23330994	+	10	924	307
HCON_00016470	RNA polymerase III Rpc82%2C C -terminal %0Amethod:InterPro accession:IPR013197||RNA polymerase III subunit RPC82-related%2C helix-turn-helix %0Amethod:InterPro accession:IPR036388||Winged helix-like DNA-binding domain superfamily %0Amethod:InterPro accession:IPR036390||Winged helix DNA-binding domain superfamily %0Amethod:InterPro accession:IPR039748||DNA-directed RNA polymerase III subunit RPC3	chr 1	23331278	23337930	+	12	1563	520
HCON_00016480	-	chr 1	23343143	23358146	-	5	1141	181
HCON_00016510	Zinc finger%2C HIT-type %0Amethod:InterPro accession:IPR039723||Vps71/ZNHIT1	chr 1	23383044	23383592	+	1	549	182
HCON_00016530	-	chr 1	23392657	23400929	-	10	1533	510
HCON_00016560	Calponin homology domain %0Amethod:InterPro accession:IPR036872||CH domain superfamily	chr 1	23492473	23499861	+	8	2020	373
HCON_00016630	IMD/I-BAR domain %0Amethod:InterPro accession:IPR027267||AH/BAR domain superfamily %0Amethod:InterPro accession:IPR030127||I-BAR domain containing protein MIM/ABBA	chr 1	23615097	23645724	-	15	2827	601
HCON_00016650	Nicotinic acetylcholine receptor %0Amethod:InterPro accession:IPR006029||Neurotransmitter-gated ion-channel transmembrane domain %0Amethod:InterPro accession:IPR006201||Neurotransmitter-gated ion-channel %0Amethod:InterPro accession:IPR006202||Neurotransmitter-gated ion-channel ligand-binding domain %0Amethod:InterPro accession:IPR018000||Neurotransmitter-gated ion-channel%2C conserved site %0Ame…	chr 1	23686213	23694999	-	14	2092	549
HCON_00016680	PNN-interacting serine/arginine-rich protein	chr 1	23749083	23755664	-	13	2425	694
HCON_00016720	RNA recognition motif domain %0Amethod:InterPro accession:IPR000571||Zinc finger%2C CCCH-type %0Amethod:InterPro accession:IPR003954||RNA recognition motif domain%2C eukaryote %0Amethod:InterPro accession:IPR009145||U2 auxiliary factor small subunit %0Amethod:InterPro accession:IPR012677||Nucleotide-binding alpha-beta plait domain superfamily %0Amethod:InterPro accession:IPR035979||RNA-binding do…	chr 1	23823229	23825329	+	7	1102	258
HCON_00016730	Pyrimidine 5'-nucleotidase%2C eukaryotic %0Amethod:InterPro accession:IPR023214||HAD superfamily %0Amethod:InterPro accession:IPR036412||HAD-like superfamily	chr 1	23826352	23829114	+	7	1152	288
HCON_00016740	Pyrimidine 5'-nucleotidase%2C eukaryotic %0Amethod:InterPro accession:IPR023214||HAD superfamily %0Amethod:InterPro accession:IPR036412||HAD-like superfamily	chr 1	23836838	23853548	+	10	1961	369
HCON_00016750	Collagen triple helix repeat	chr 1	23856304	23858892	+	8	1038	345
HCON_00016760	FAM76A %0Amethod:InterPro accession:IPR032017||FAM76 protein	chr 1	23860439	23865578	-	7	1649	233
HCON_00016860	Tyrosinase copper-binding domain %0Amethod:InterPro accession:IPR003582||ShKT domain %0Amethod:InterPro accession:IPR008922||Uncharacterised domain%2C di-copper centre	chr 1	23961903	23972954	+	18	2459	753
HCON_00016870	Domain of unknown function DUF4210 %0Amethod:InterPro accession:IPR033473||Protein FAM214/SPAC3H8.04%2C C-terminal	chr 1	23975649	23984416	-	13	1731	525
HCON_00016880	Ribosomal protein L19 %0Amethod:InterPro accession:IPR008991||Translation protein SH3-like domain superfamily %0Amethod:InterPro accession:IPR038657||Ribosomal protein L19 superfamily	chr 1	24027470	24031999	-	6	1087	300
HCON_00016890	Zinc finger%2C RING-type %0Amethod:InterPro accession:IPR011016||Zinc finger%2C RING-CH-type %0Amethod:InterPro accession:IPR013083||Zinc finger%2C RING/FYVE/PHD-type %0Amethod:InterPro accession:IPR025754||TRC8 N-terminal domain	chr 1	24032168	24039030	-	16	2607	696
HCON_00016900	Vma22/CCDC115	chr 1	24042957	24044495	+	5	477	158
HCON_00016910	KICSTOR complex protein C12orf66-like %0Amethod:InterPro accession:IPR038060||KICSTOR complex protein C12orf66-like%2C central domain superfamily	chr 1	24044689	24048248	-	14	1593	530
HCON_00016930	-	chr 1	24066011	24071287	-	4	507	168
HCON_00016960	-	chr 1	24080790	24083476	-	4	459	152
HCON_00016970	EF-hand domain %0Amethod:InterPro accession:IPR011992||EF-hand domain pair %0Amethod:InterPro accession:IPR018247||EF-Hand 1%2C calcium-binding site	chr 1	24090743	24103824	-	15	2989	295
HCON_00017030	Cation efflux protein %0Amethod:InterPro accession:IPR027469||Cation efflux transmembrane domain superfamily %0Amethod:InterPro accession:IPR027470||Cation efflux protein%2C cytoplasmic domain %0Amethod:InterPro accession:IPR036837||Cation efflux protein%2C cytoplasmic domain superfamily	chr 1	24266702	24281092	+	9	1020	339
HCON_00017050	XPA %0Amethod:InterPro accession:IPR009061||Putative DNA-binding domain superfamily %0Amethod:InterPro accession:IPR022652||Zinc finger%2C XPA-type%2C conserved site %0Amethod:InterPro accession:IPR022656||XPA%2C C-terminal %0Amethod:InterPro accession:IPR037129||XPA domain superfamily	chr 1	24308375	24312656	-	7	1280	240
HCON_00017060	Biotin/lipoyl attachment %0Amethod:InterPro accession:IPR002930||Glycine cleavage system H-protein %0Amethod:InterPro accession:IPR011053||Single hybrid motif %0Amethod:InterPro accession:IPR017453||Glycine cleavage system H-protein%2C subgroup %0Amethod:InterPro accession:IPR033753||Glycine cleavage system H-protein/Simiate	chr 1	24324135	24328686	+	5	480	159
HCON_00017080	-	chr 1	24344515	24347197	-	3	381	126
HCON_00017090	Small GTPase %0Amethod:InterPro accession:IPR005225||Small GTP-binding protein domain %0Amethod:InterPro accession:IPR020849||Small GTPase superfamily%2C Ras-type %0Amethod:InterPro accession:IPR027417||P-loop containing nucleoside triphosphate hydrolase	chr 1	24352325	24355645	-	7	732	243
HCON_00017100	De-etiolated protein 1%2C Det1	chr 1	24355752	24364732	-	13	1623	540
HCON_00017110	NADH:ubiquinone oxidoreductase%2C iron-sulphur subunit 5	chr 1	24364843	24367637	-	3	874	121
HCON_00017140	-	chr 1	24379995	24380486	+	1	492	163
HCON_00017190	Transforming acidic coiled-coil-containing protein%2C C-terminal %0Amethod:InterPro accession:IPR039915||Alp7/TACC	chr 1	24413862	24423707	-	11	966	321
HCON_00017200	Protein kinase domain %0Amethod:InterPro accession:IPR008271||Serine/threonine-protein kinase%2C active site %0Amethod:InterPro accession:IPR011009||Protein kinase-like domain superfamily %0Amethod:InterPro accession:IPR017441||Protein kinase%2C ATP binding site	chr 1	24426852	24436879	-	12	2332	391
HCON_00017250	Acyl-CoA oxidase%2C C-terminal %0Amethod:InterPro accession:IPR006091||Acyl-CoA oxidase/dehydrogenase%2C central domain %0Amethod:InterPro accession:IPR009100||Acyl-CoA dehydrogenase/oxidase%2C N-terminal and middle domain superfamily %0Amethod:InterPro accession:IPR012258||Acyl-CoA oxidase %0Amethod:InterPro accession:IPR029320||Acyl-coenzyme A oxidase%2C N-terminal %0Amethod:InterPro accession:…	chr 1	24518306	24533230	+	17	2010	669
HCON_00017260	Dolichyl-diphosphooligosaccharide--protein glycosyltransferase subunit Swp1	chr 1	24551634	24553800	+	11	1059	352
HCON_00017310	-	chr 1	24578508	24582476	-	8	1374	274
HCON_00017315	Endonuclease/exonuclease/phosphatase %0Amethod:InterPro accession:IPR036691||Endonuclease/exonuclease/phosphatase superfamily	chr 1	24582609	24589184	-	11	1586	438
HCON_00017350	Endosulphine	chr 1	24669965	24672133	-	4	471	156
HCON_00017360	Transmembrane protein 98	chr 1	24687087	24695498	+	7	1689	267
HCON_00017370	Elongation factor EFG%2C domain V-like %0Amethod:InterPro accession:IPR000795||Transcription factor%2C GTP-binding domain %0Amethod:InterPro accession:IPR005225||Small GTP-binding protein domain %0Amethod:InterPro accession:IPR009000||Translation protein%2C beta-barrel domain superfamily %0Amethod:InterPro accession:IPR014721||Ribosomal protein S5 domain 2-type fold%2C subgroup %0Amethod:InterPro…	chr 1	24696166	24713639	+	24	2934	893
HCON_00017400	-	chr 1	24766606	24770882	-	8	979	222
HCON_00017410	Nuclear hormone receptor%2C ligand-binding domain %0Amethod:InterPro accession:IPR001628||Zinc finger%2C nuclear hormone receptor-type %0Amethod:InterPro accession:IPR001723||Nuclear hormone receptor %0Amethod:InterPro accession:IPR013088||Zinc finger%2C NHR/GATA-type %0Amethod:InterPro accession:IPR035500||Nuclear hormone receptor-like domain superfamily	chr 1	24790812	24795429	+	10	1780	359
HCON_00017420	Telomeric single stranded DNA binding POT1/Cdc13 %0Amethod:InterPro accession:IPR012340||Nucleic acid-binding%2C OB-fold %0Amethod:InterPro accession:IPR028389||Protection of telomeres protein 1 %0Amethod:InterPro accession:IPR032042||Protection of telomeres protein 1%2C ssDNA-binding domain	chr 1	24797566	24812739	-	18	2106	701
HCON_00017430	RNA-dependent RNA polymerase%2C eukaryotic-type	chr 1	24814669	24831193	-	23	3613	980
[truncated: 7,943 more rows]
