# Supplementary material for: Non-coding RNA in the gut of the blood-feeding parasitic worm, Haemonchus contortus
Source: Vet Res. 2024 Jan 3;55:1. doi: 10.1186/s13567-023-01254-x (PMC10763314; doi:10.1186/s13567-023-01254-x)
Supplement: Supplementary file 5 — Additional file 5. Highly expressed known or novel intestinal miRNA of female Haemonchus contortus. [file 13567_2023_1254_MOESM5_ESM.xlsx]

## Sheet: known miRNA expression level
Highly expressed known miRNAs in intestine of Haemonchus contortus
Known miRNA ID	Gut_1.tpm	Gut_2.tpm	Gut_3.tpm
miR-71	520788	649393	669711
miR-5885a	107181	87472.3	81341.5
miR-9	50785.4	27581.5	30154.6
miR-5885b	32662.1	17369.1	19252.2
miR-5976	33106.1	20023.7	15377.9
miR-5960	37788.4	12707.8	14687.2
miR-5908-3p	24625.7	11982.1	12186.5
miR-993	22739	11293.7	10348.2
miR-259	11024.6	8194.2	9483.2
miR-60	6178.3	12034	9039
miR-50	6428	6496	6891.5
lin-4	6037.3	3612.5	3943.4
miR-5895	5776.2	3524.8	2207.2
miR-83	4956.8	2763.3	2886.9
miR-61	5921.1	3312.1	1036.1

## Sheet: novel miRNA expression level
Highly expressed novel miRNAs in intestine of Haemonchus contortus
novel miRNA ID	Gut_1.tpm	Gut_2.tpm	Gut_3.tpm
novel_2	57817.5	73753.1	66346.6
novel_53	19325.9	14763.3	17676.1
novel_5	8930.2	5301	5651.3
novel_8	2641.3	3429	3043.9
novel_89	1610.3	2993.9	2536.8
novel_60	1947.6	970.9	406.6
novel_69	891.9	302	357.9
novel_75	627	298.7	339.1
novel_16	404	347.4	200.9
