# Supplementary material for: Non-coding RNA in the gut of the blood-feeding parasitic worm, Haemonchus contortus
Source: Vet Res. 2024 Jan 3;55:1. doi: 10.1186/s13567-023-01254-x (PMC10763314; doi:10.1186/s13567-023-01254-x)
Supplement: Supplementary file 6 — Additional file 6. The miRNA shared between female worm intestine and EV of Haemonchus contortus. [file 13567_2023_1254_MOESM6_ESM.xlsx]

## Sheet: Common miRNA
miRNAs shared between intestine and EV
miRNA
Hco-lin-4
Hco-miR-228
Hco-miR-236
Hco-miR-2
Hco-miR-250
Hco-miR-259
Hco-miR-40b
Hco-miR-43
Hco-miR-45
Hco-miR-5352
Hco-miR-5884
Hco-miR-5885a
Hco-miR-5885b
Hco-miR-5895
Hco-miR-5899
Hco-miR-5908-3p
Hco-miR-5960
Hco-miR-5976
Hco-miR-60
Hco-miR-61
Hco-miR-63a
Hco-miR-63b
Hco-miR-71
Hco-miR-83
Hco-miR-84a
Hco-miR-87a
Hco-miR-9551
Hco-miR-993
