# Supplementary material for: Non-coding RNA in the gut of the blood-feeding parasitic worm, Haemonchus contortus
Source: Vet Res. 2024 Jan 3;55:1. doi: 10.1186/s13567-023-01254-x (PMC10763314; doi:10.1186/s13567-023-01254-x)
Supplement: Supplementary file 8 — Additional file 8. The corresponding information of cis-regulated target genes of intestine of female Haemonchus contortus lncRNA. [file 13567_2023_1254_MOESM8_ESM.xlsx]

## Sheet: lncRNA-mRNA_co-located
mRNA_ID	lncRNA_ID	Distance	Location
HCON_00000020	LNC_000655	86506	upstream
HCON_00000020	LNC_000654	37102	upstream
HCON_00000020	LNC_000653	4565	upstream
HCON_00000030	LNC_000655	77293	downstream
HCON_00000030	LNC_000654	27889	downstream
HCON_00000060	LNC_000657	93536	downstream
HCON_00000060	LNC_000655	48474	downstream
HCON_00000070	LNC_000657	66155	upstream
HCON_00000070	LNC_000655	21093	upstream
HCON_00000070	LNC_000654	1162	downstream
HCON_00000070	LNC_000653	1155	downstream
HCON_00000130	LNC_000657	22401	downstream
HCON_00000130	LNC_000656	64895	downstream
HCON_00000130	LNC_000655	17852	upstream
HCON_00000130	LNC_000654	68021	upstream
HCON_00000130	LNC_000653	68014	upstream
HCON_00000140	LNC_000656	39921	downstream
HCON_00000140	LNC_000655	29355	upstream
HCON_00000140	LNC_000654	79524	upstream
HCON_00000140	LNC_000653	79517	upstream
HCON_00000150	LNC_000657	14853	downstream
HCON_00000150	LNC_000656	25197	upstream
HCON_00000150	LNC_000655	60184	downstream
HCON_00000200	LNC_000656	26861	downstream
HCON_00000200	LNC_000002	36421	upstream
HCON_00000200	LNC_000001	36421	upstream
HCON_00000260	LNC_000656	71772	downstream
HCON_00000290	LNC_000002	55226	downstream
HCON_00000290	LNC_000001	55226	downstream
HCON_00000380	LNC_000003	30016	downstream
HCON_00000380	LNC_000004	74389	downstream
HCON_00000380	LNC_000660	69296	downstream
HCON_00000380	LNC_000661	69296	downstream
HCON_00000440	LNC_000003	6701	downstream
HCON_00000440	LNC_000004	51074	downstream
HCON_00000440	LNC_000660	45981	downstream
HCON_00000440	LNC_000661	45981	downstream
HCON_00000450	LNC_000004	43222	upstream
HCON_00000450	LNC_000660	38129	upstream
HCON_00000450	LNC_000661	38129	upstream
HCON_00000480	LNC_000003	8476	downstream
HCON_00000480	LNC_000004	26628	upstream
HCON_00000480	LNC_000660	21535	upstream
HCON_00000480	LNC_000661	21535	upstream
HCON_00000490	LNC_000003	38131	upstream
HCON_00000490	LNC_000007	81824	downstream
HCON_00000490	LNC_000004	1123	downstream
HCON_00000510	LNC_000003	59529	upstream
HCON_00000510	LNC_000007	38760	downstream
HCON_00000510	LNC_000004	15360	upstream
HCON_00000510	LNC_000660	19644	upstream
HCON_00000510	LNC_000661	16843	upstream
HCON_00000560	LNC_000007	10608	downstream
HCON_00000560	LNC_000004	61993	upstream
HCON_00000560	LNC_000660	66277	upstream
HCON_00000560	LNC_000661	63476	upstream
HCON_00000570	LNC_000004	58099	downstream
HCON_00000570	LNC_000660	62383	downstream
HCON_00000570	LNC_000661	59582	downstream
HCON_00000660	LNC_000011	48181	downstream
HCON_00000660	LNC_000010	44304	downstream
HCON_00000660	LNC_000012	54933	downstream
HCON_00000660	LNC_000007	87347	upstream
HCON_00000660	LNC_000008	2151	downstream
HCON_00000660	LNC_000009	12442	downstream
HCON_00000660	LNC_000663	24072	downstream
HCON_00000695	LNC_000011	30993	upstream
HCON_00000695	LNC_000010	27116	upstream
HCON_00000695	LNC_000012	37745	upstream
HCON_00000695	LNC_000664	94529	upstream
HCON_00000695	LNC_000662	12766	downstream
HCON_00000695	LNC_000663	6884	upstream
HCON_00000700	LNC_000011	25431	upstream
HCON_00000700	LNC_000010	21554	upstream
HCON_00000700	LNC_000012	32183	upstream
HCON_00000700	LNC_000008	4529	downstream
HCON_00000700	LNC_000009	3762	downstream
HCON_00000700	LNC_000664	88967	upstream
HCON_00000700	LNC_000665	99729	upstream
HCON_00000700	LNC_000662	20975	downstream
HCON_00000700	LNC_000663	1322	upstream
HCON_00000710	LNC_000011	20136	downstream
HCON_00000710	LNC_000010	16259	downstream
HCON_00000710	LNC_000012	26888	downstream
HCON_00000710	LNC_000008	7647	upstream
HCON_00000710	LNC_000009	6880	upstream
HCON_00000710	LNC_000664	83672	downstream
HCON_00000710	LNC_000665	94434	downstream
HCON_00000710	LNC_000662	24093	upstream
HCON_00000720	LNC_000011	5879	upstream
HCON_00000720	LNC_000010	2002	upstream
HCON_00000720	LNC_000013	97039	upstream
HCON_00000720	LNC_000012	12631	upstream
HCON_00000720	LNC_000008	11703	downstream
HCON_00000720	LNC_000009	10936	downstream
HCON_00000720	LNC_000666	99248	upstream
HCON_00000720	LNC_000664	69415	upstream
HCON_00000720	LNC_000665	80177	upstream
HCON_00000720	LNC_000662	28149	downstream
HCON_00000720	LNC_000663	49	downstream
HCON_00000730	LNC_000013	90099	upstream
HCON_00000730	LNC_000012	5691	upstream
HCON_00000730	LNC_000008	27903	downstream
HCON_00000730	LNC_000009	27136	downstream
HCON_00000730	LNC_000666	92308	upstream
HCON_00000730	LNC_000664	62475	upstream
HCON_00000730	LNC_000665	73237	upstream
HCON_00000730	LNC_000662	44349	downstream
HCON_00000730	LNC_000663	16249	downstream
HCON_00000740	LNC_000011	11678	upstream
HCON_00000740	LNC_000010	13553	upstream
HCON_00000740	LNC_000013	48189	downstream
HCON_00000740	LNC_000012	5169	upstream
HCON_00000740	LNC_000008	44304	upstream
HCON_00000740	LNC_000009	43537	upstream
HCON_00000740	LNC_000666	50398	downstream
HCON_00000740	LNC_000664	20565	downstream
HCON_00000740	LNC_000665	31327	downstream
HCON_00000740	LNC_000662	60750	upstream
HCON_00000740	LNC_000663	32650	upstream
HCON_00000790	LNC_000011	62951	upstream
HCON_00000790	LNC_000010	64826	upstream
HCON_00000790	LNC_000013	16928	downstream
HCON_00000790	LNC_000012	56442	upstream
HCON_00000790	LNC_000008	95577	upstream
HCON_00000790	LNC_000009	94810	upstream
HCON_00000790	LNC_000666	19137	downstream
HCON_00000790	LNC_000665	66	downstream
HCON_00000790	LNC_000663	83923	upstream
HCON_00000800	LNC_000011	73485	upstream
HCON_00000800	LNC_000010	75360	upstream
HCON_00000800	LNC_000013	2040	downstream
HCON_00000800	LNC_000012	66976	upstream
HCON_00000800	LNC_000666	4249	downstream
HCON_00000800	LNC_000664	166	upstream
HCON_00000800	LNC_000663	94457	upstream
HCON_00000810	LNC_000011	92503	upstream
HCON_00000810	LNC_000010	94378	upstream
HCON_00000810	LNC_000013	590	upstream
HCON_00000810	LNC_000012	85994	upstream
HCON_00000810	LNC_000664	19184	upstream
HCON_00000810	LNC_000665	4170	upstream
HCON_00000820	LNC_000013	15942	upstream
HCON_00000820	LNC_000668	82875	downstream
HCON_00000820	LNC_000666	2291	upstream
HCON_00000820	LNC_000667	82875	downstream
HCON_00000820	LNC_000664	34536	upstream
HCON_00000820	LNC_000665	19522	upstream
HCON_00000830	LNC_000013	37591	downstream
HCON_00000830	LNC_000668	70018	upstream
HCON_00000830	LNC_000666	23940	downstream
HCON_00000830	LNC_000667	70018	upstream
HCON_00000830	LNC_000664	56185	downstream
HCON_00000830	LNC_000665	41171	downstream
HCON_00000900	LNC_000013	93731	upstream
HCON_00000900	LNC_000668	8631	downstream
HCON_00000900	LNC_000666	80080	upstream
HCON_00000900	LNC_000667	8631	downstream
HCON_00000900	LNC_000665	97311	upstream
HCON_00000920	LNC_000670	88384	downstream
HCON_00000920	LNC_000668	1869	upstream
HCON_00000920	LNC_000667	1869	upstream
HCON_00000940	LNC_000670	63248	downstream
HCON_00000940	LNC_000668	27809	upstream
HCON_00000940	LNC_000667	27809	upstream
HCON_00000980	LNC_000668	50180	upstream
HCON_00000980	LNC_000667	50180	upstream
HCON_00001000	LNC_000015	90915	downstream
HCON_00001000	LNC_000670	79212	upstream
HCON_00001040	LNC_000015	48185	downstream
HCON_00001045	LNC_000015	33878	downstream
HCON_00001160	LNC_000018	21207	downstream
HCON_00001160	LNC_000675	81723	downstream
HCON_00001160	LNC_000673	29360	downstream
HCON_00001180	LNC_000018	10644	upstream
HCON_00001180	LNC_000675	71160	upstream
HCON_00001180	LNC_000673	18797	upstream
HCON_00001190	LNC_000018	3888	downstream
HCON_00001190	LNC_000675	64404	downstream
HCON_00001190	LNC_000673	12041	downstream
HCON_00001200	LNC_000018	2001	upstream
HCON_00001200	LNC_000675	62517	upstream
HCON_00001200	LNC_000673	10154	upstream
HCON_00001210	LNC_000675	58668	upstream
HCON_00001210	LNC_000673	6305	upstream
HCON_00001220	LNC_000019	99846	downstream
HCON_00001220	LNC_000018	2499	upstream
HCON_00001220	LNC_000675	44390	downstream
HCON_00001220	LNC_000676	92935	downstream
HCON_00001250	LNC_000019	68712	downstream
HCON_00001250	LNC_000018	19611	upstream
HCON_00001250	LNC_000675	13256	downstream
HCON_00001250	LNC_000676	61801	downstream
HCON_00001250	LNC_000673	11897	upstream
HCON_00001260	LNC_000019	61704	upstream
HCON_00001260	LNC_000018	45269	downstream
HCON_00001260	LNC_000675	6248	upstream
HCON_00001260	LNC_000676	54793	upstream
HCON_00001260	LNC_000673	37555	downstream
HCON_00001270	LNC_000019	51846	downstream
HCON_00001270	LNC_000018	58368	upstream
HCON_00001270	LNC_000676	44935	downstream
HCON_00001270	LNC_000673	50654	upstream
HCON_00001280	LNC_000019	44722	downstream
HCON_00001280	LNC_000018	62995	upstream
HCON_00001280	LNC_000675	892	upstream
HCON_00001280	LNC_000676	37811	downstream
HCON_00001280	LNC_000673	55281	upstream
HCON_00001300	LNC_000019	27160	upstream
HCON_00001300	LNC_000018	86431	downstream
HCON_00001300	LNC_000675	24328	downstream
HCON_00001300	LNC_000676	20249	upstream
HCON_00001300	LNC_000673	78717	downstream
HCON_00001310	LNC_000019	12115	downstream
HCON_00001310	LNC_000018	83332	upstream
HCON_00001310	LNC_000675	21229	upstream
HCON_00001310	LNC_000676	5204	downstream
HCON_00001310	LNC_000673	75618	upstream
HCON_00001310	LNC_000022	88976	downstream
HCON_00001310	LNC_000023	94587	downstream
HCON_00001330	LNC_000675	51931	downstream
HCON_00001330	LNC_000676	4988	downstream
HCON_00001330	LNC_000022	75446	upstream
HCON_00001330	LNC_000023	81057	upstream
HCON_00001350	LNC_000019	17085	downstream
HCON_00001350	LNC_000679	85357	upstream
HCON_00001350	LNC_000675	70362	downstream
HCON_00001350	LNC_000676	23419	downstream
HCON_00001350	LNC_000680	93154	upstream
HCON_00001350	LNC_000024	81841	upstream
HCON_00001350	LNC_000022	56397	upstream
HCON_00001350	LNC_000023	62008	upstream
HCON_00001370	LNC_000019	51163	downstream
HCON_00001370	LNC_000679	49505	upstream
HCON_00001370	LNC_000676	57497	downstream
HCON_00001370	LNC_000680	57302	upstream
HCON_00001370	LNC_000024	45989	upstream
HCON_00001370	LNC_000022	20545	upstream
HCON_00001370	LNC_000023	26156	upstream
HCON_00001380	LNC_000019	54947	downstream
HCON_00001380	LNC_000679	45534	upstream
HCON_00001380	LNC_000676	61281	downstream
HCON_00001380	LNC_000680	53331	upstream
HCON_00001380	LNC_000024	42018	upstream
HCON_00001380	LNC_000022	16574	upstream
HCON_00001380	LNC_000023	22185	upstream
HCON_00001400	LNC_000019	62880	downstream
HCON_00001400	LNC_000679	37779	upstream
HCON_00001400	LNC_000676	69214	downstream
HCON_00001400	LNC_000680	45576	upstream
HCON_00001400	LNC_000024	34263	upstream
HCON_00001400	LNC_000022	8819	upstream
HCON_00001400	LNC_000023	14430	upstream
HCON_00001405	LNC_000019	66714	downstream
HCON_00001405	LNC_000679	31644	upstream
HCON_00001405	LNC_000676	73048	downstream
HCON_00001405	LNC_000680	39441	upstream
HCON_00001405	LNC_000024	28128	upstream
HCON_00001405	LNC_000022	2684	upstream
HCON_00001405	LNC_000023	8295	upstream
HCON_00001410	LNC_000019	74353	upstream
HCON_00001410	LNC_000679	29328	downstream
HCON_00001410	LNC_000676	80687	upstream
HCON_00001410	LNC_000680	37125	downstream
HCON_00001410	LNC_000024	25812	downstream
HCON_00001410	LNC_000022	368	downstream
HCON_00001410	LNC_000023	5979	downstream
HCON_00001420	LNC_000019	75377	downstream
HCON_00001420	LNC_000679	23588	upstream
HCON_00001420	LNC_000676	81711	downstream
HCON_00001420	LNC_000680	31385	upstream
HCON_00001420	LNC_000681	98430	upstream
HCON_00001420	LNC_000024	20072	upstream
HCON_00001420	LNC_000023	239	upstream
HCON_00001430	LNC_000019	80935	downstream
HCON_00001430	LNC_000679	18144	upstream
HCON_00001430	LNC_000676	87269	downstream
HCON_00001430	LNC_000680	25941	upstream
HCON_00001430	LNC_000681	92986	upstream
HCON_00001430	LNC_000024	14628	upstream
HCON_00001430	LNC_000022	150	downstream
HCON_00001440	LNC_000019	86854	downstream
HCON_00001440	LNC_000679	948	upstream
HCON_00001440	LNC_000676	93188	downstream
HCON_00001440	LNC_000680	8745	upstream
HCON_00001440	LNC_000681	75790	upstream
HCON_00001440	LNC_000025	91817	upstream
HCON_00001440	LNC_000022	6069	downstream
HCON_00001440	LNC_000023	5120	downstream
HCON_00001450	LNC_000019	97492	upstream
HCON_00001450	LNC_000679	4359	downstream
HCON_00001450	LNC_000680	12156	downstream
HCON_00001450	LNC_000681	79201	downstream
HCON_00001450	LNC_000024	843	downstream
HCON_00001450	LNC_000025	95228	downstream
HCON_00001450	LNC_000022	16707	upstream
HCON_00001450	LNC_000023	15758	upstream
HCON_00001460	LNC_000680	2521	downstream
HCON_00001460	LNC_000681	69566	downstream
HCON_00001460	LNC_000024	2584	upstream
HCON_00001460	LNC_000025	85593	downstream
HCON_00001460	LNC_000022	23608	upstream
HCON_00001460	LNC_000023	22659	upstream
HCON_00001470	LNC_000679	3043	upstream
HCON_00001470	LNC_000681	59964	downstream
HCON_00001470	LNC_000024	10911	upstream
HCON_00001470	LNC_000025	75991	downstream
HCON_00001470	LNC_000027	97128	downstream
HCON_00001470	LNC_000022	31935	upstream
HCON_00001470	LNC_000023	30986	upstream
HCON_00001500	LNC_000679	57316	upstream
HCON_00001500	LNC_000684	59015	downstream
HCON_00001500	LNC_000685	81350	downstream
HCON_00001500	LNC_000680	48273	upstream
HCON_00001500	LNC_000681	7679	downstream
HCON_00001500	LNC_000682	53196	downstream
HCON_00001500	LNC_000683	57000	downstream
HCON_00001500	LNC_000024	65184	upstream
HCON_00001500	LNC_000025	23706	downstream
HCON_00001500	LNC_000027	44843	downstream
HCON_00001500	LNC_000022	86208	upstream
HCON_00001500	LNC_000023	85259	upstream
HCON_00001510	LNC_000679	69574	upstream
HCON_00001510	LNC_000684	49257	downstream
HCON_00001510	LNC_000685	71592	downstream
HCON_00001510	LNC_000680	60531	upstream
HCON_00001510	LNC_000682	43438	downstream
HCON_00001510	LNC_000683	47242	downstream
HCON_00001510	LNC_000024	77442	upstream
HCON_00001510	LNC_000025	13948	downstream
HCON_00001510	LNC_000027	35085	downstream
HCON_00001510	LNC_000022	98466	upstream
HCON_00001510	LNC_000023	97517	upstream
HCON_00001520	LNC_000679	74991	upstream
HCON_00001520	LNC_000684	44523	downstream
HCON_00001520	LNC_000685	66858	downstream
HCON_00001520	LNC_000680	65948	upstream
HCON_00001520	LNC_000681	3349	upstream
HCON_00001520	LNC_000682	38704	downstream
HCON_00001520	LNC_000683	42508	downstream
HCON_00001520	LNC_000024	82859	upstream
HCON_00001520	LNC_000025	9214	downstream
HCON_00001520	LNC_000027	30351	downstream
HCON_00001525	LNC_000679	77298	upstream
HCON_00001525	LNC_000684	40992	downstream
HCON_00001525	LNC_000685	63327	downstream
HCON_00001525	LNC_000680	68255	upstream
HCON_00001525	LNC_000681	5656	upstream
HCON_00001525	LNC_000682	35173	downstream
HCON_00001525	LNC_000683	38977	downstream
HCON_00001525	LNC_000024	85166	upstream
HCON_00001525	LNC_000025	5683	downstream
HCON_00001525	LNC_000027	26820	downstream
HCON_00001530	LNC_000679	80593	upstream
HCON_00001530	LNC_000684	38405	downstream
HCON_00001530	LNC_000685	60740	downstream
HCON_00001530	LNC_000680	71550	upstream
HCON_00001530	LNC_000681	8951	upstream
HCON_00001530	LNC_000682	32586	downstream
HCON_00001530	LNC_000683	36390	downstream
HCON_00001530	LNC_000024	88461	upstream
HCON_00001530	LNC_000025	3096	downstream
HCON_00001530	LNC_000027	24233	downstream
HCON_00001550	LNC_000679	82496	downstream
HCON_00001550	LNC_000684	35450	upstream
HCON_00001550	LNC_000685	57785	upstream
HCON_00001550	LNC_000680	73453	downstream
HCON_00001550	LNC_000681	10854	downstream
HCON_00001550	LNC_000682	29631	upstream
HCON_00001550	LNC_000683	33435	upstream
HCON_00001550	LNC_000024	90364	downstream
HCON_00001550	LNC_000025	141	upstream
HCON_00001550	LNC_000027	21278	upstream
HCON_00001560	LNC_000679	85554	downstream
HCON_00001560	LNC_000684	34450	upstream
HCON_00001560	LNC_000685	56785	upstream
HCON_00001560	LNC_000680	76511	downstream
HCON_00001560	LNC_000681	13912	downstream
HCON_00001560	LNC_000682	28631	upstream
HCON_00001560	LNC_000683	32435	upstream
HCON_00001560	LNC_000024	93422	downstream
HCON_00001560	LNC_000027	20278	upstream
HCON_00001570	LNC_000679	90093	upstream
HCON_00001570	LNC_000684	19287	downstream
HCON_00001570	LNC_000685	41622	downstream
HCON_00001570	LNC_000680	81050	upstream
HCON_00001570	LNC_000681	18451	upstream
HCON_00001570	LNC_000682	13468	downstream
HCON_00001570	LNC_000683	17272	downstream
HCON_00001570	LNC_000024	97961	upstream
HCON_00001570	LNC_000025	3518	upstream
HCON_00001570	LNC_000027	5115	downstream
HCON_00001630	LNC_000684	12174	upstream
HCON_00001630	LNC_000685	34509	upstream
HCON_00001630	LNC_000680	92622	downstream
HCON_00001630	LNC_000681	30023	downstream
HCON_00001630	LNC_000682	6355	upstream
HCON_00001630	LNC_000683	10159	upstream
HCON_00001630	LNC_000025	15090	downstream
HCON_00001640	LNC_000684	2871	downstream
HCON_00001640	LNC_000685	25206	downstream
HCON_00001640	LNC_000681	40120	upstream
HCON_00001640	LNC_000683	856	downstream
HCON_00001640	LNC_000025	25187	upstream
HCON_00001640	LNC_000027	2993	upstream
HCON_00001645	LNC_000685	16320	downstream
HCON_00001645	LNC_000686	97624	downstream
HCON_00001645	LNC_000681	47237	upstream
HCON_00001645	LNC_000682	1311	upstream
HCON_00001645	LNC_000025	32304	upstream
HCON_00001645	LNC_000027	10110	upstream
HCON_00001650	LNC_000684	237	upstream
HCON_00001650	LNC_000685	7146	downstream
HCON_00001650	LNC_000686	88450	downstream
HCON_00001650	LNC_000687	95582	downstream
HCON_00001650	LNC_000681	53920	upstream
HCON_00001650	LNC_000682	7994	upstream
HCON_00001650	LNC_000683	3149	upstream
HCON_00001650	LNC_000025	38987	upstream
HCON_00001650	LNC_000027	16793	upstream
HCON_00001660	LNC_000684	19561	downstream
HCON_00001660	LNC_000685	289	downstream
HCON_00001660	LNC_000686	68294	upstream
HCON_00001660	LNC_000687	75426	upstream
HCON_00001660	LNC_000681	73244	downstream
HCON_00001660	LNC_000682	27318	downstream
HCON_00001660	LNC_000683	22473	downstream
HCON_00001660	LNC_000025	58311	downstream
HCON_00001660	LNC_000027	36117	downstream
HCON_00001670	LNC_000684	29265	downstream
HCON_00001670	LNC_000685	9993	downstream
HCON_00001670	LNC_000686	68975	upstream
HCON_00001670	LNC_000687	76107	upstream
HCON_00001670	LNC_000681	82948	downstream
HCON_00001670	LNC_000682	37022	downstream
HCON_00001670	LNC_000683	32177	downstream
HCON_00001670	LNC_000025	68015	downstream
HCON_00001670	LNC_000027	45821	downstream
HCON_00001680	LNC_000684	33080	downstream
HCON_00001680	LNC_000685	13808	downstream
HCON_00001680	LNC_000686	44681	upstream
HCON_00001680	LNC_000687	51813	upstream
HCON_00001680	LNC_000681	86763	downstream
HCON_00001680	LNC_000682	40837	downstream
HCON_00001680	LNC_000683	35992	downstream
HCON_00001680	LNC_000025	71830	downstream
HCON_00001680	LNC_000027	49636	downstream
HCON_00001700	LNC_000684	81890	downstream
HCON_00001700	LNC_000685	62618	downstream
HCON_00001700	LNC_000686	2205	upstream
HCON_00001700	LNC_000687	9337	upstream
HCON_00001700	LNC_000682	89647	downstream
HCON_00001700	LNC_000683	84802	downstream
HCON_00001700	LNC_000027	98446	downstream
HCON_00001710	LNC_000684	99251	upstream
HCON_00001710	LNC_000685	79979	upstream
HCON_00001710	LNC_000687	6156	downstream
HCON_00001740	LNC_000685	81966	downstream
HCON_00001740	LNC_000686	973	downstream
HCON_00001760	LNC_000686	46502	downstream
HCON_00001760	LNC_000687	39845	downstream
HCON_00001770	LNC_000686	58981	downstream
HCON_00001770	LNC_000687	52324	downstream
HCON_00001790	LNC_000691	50788	downstream
HCON_00001790	LNC_000690	50788	downstream
HCON_00001790	LNC_000686	93200	upstream
HCON_00001790	LNC_000687	86543	upstream
HCON_00001790	LNC_000028	68497	downstream
HCON_00001820	LNC_000692	85333	downstream
HCON_00001820	LNC_000691	27523	downstream
HCON_00001820	LNC_000690	27523	downstream
HCON_00001820	LNC_000028	45232	downstream
HCON_00001830	LNC_000692	43586	downstream
HCON_00001830	LNC_000028	3485	downstream
HCON_00001840	LNC_000692	34665	upstream
HCON_00001840	LNC_000691	5571	downstream
HCON_00001840	LNC_000690	9250	downstream
HCON_00001850	LNC_000692	13906	upstream
HCON_00001850	LNC_000691	19931	downstream
HCON_00001850	LNC_000690	23610	downstream
HCON_00001850	LNC_000028	9249	downstream
HCON_00001860	LNC_000691	48767	upstream
HCON_00001860	LNC_000690	52446	upstream
HCON_00001860	LNC_000028	38085	upstream
HCON_00001865	LNC_000692	884	upstream
HCON_00001865	LNC_000691	52398	upstream
HCON_00001865	LNC_000690	56077	upstream
HCON_00001865	LNC_000028	41716	upstream
HCON_00001890	LNC_000030	61255	downstream
HCON_00001900	LNC_000030	48520	upstream
HCON_00001940	LNC_000030	17247	upstream
HCON_00001950	LNC_000030	13460	upstream
HCON_00001960	LNC_000030	2121	upstream
HCON_00002010	LNC_000693	88165	downstream
HCON_00002010	LNC_000695	93034	downstream
HCON_00002010	LNC_000694	91970	downstream
HCON_00002010	LNC_000030	53555	upstream
HCON_00002020	LNC_000693	79714	upstream
HCON_00002020	LNC_000695	84583	upstream
HCON_00002020	LNC_000694	83519	upstream
HCON_00002020	LNC_000030	74797	downstream
HCON_00002030	LNC_000693	78372	upstream
HCON_00002030	LNC_000695	83241	upstream
HCON_00002030	LNC_000694	82177	upstream
HCON_00002030	LNC_000030	82174	downstream
HCON_00002050	LNC_000693	71633	downstream
HCON_00002050	LNC_000695	76502	downstream
HCON_00002050	LNC_000694	75438	downstream
HCON_00002050	LNC_000030	88238	upstream
HCON_00002060	LNC_000693	64606	downstream
HCON_00002060	LNC_000695	69475	downstream
HCON_00002060	LNC_000694	68411	downstream
HCON_00002060	LNC_000030	92404	upstream
HCON_00002070	LNC_000693	63285	downstream
HCON_00002070	LNC_000695	68154	downstream
HCON_00002070	LNC_000694	67090	downstream
HCON_00002070	LNC_000030	97193	upstream
HCON_00002080	LNC_000693	59227	upstream
HCON_00002080	LNC_000695	64096	upstream
HCON_00002080	LNC_000694	63032	upstream
HCON_00002165	LNC_000693	6080	upstream
HCON_00002165	LNC_000695	2178	upstream
HCON_00002165	LNC_000694	3024	upstream
HCON_00002168	LNC_000693	11993	upstream
HCON_00002168	LNC_000695	8091	upstream
HCON_00002168	LNC_000694	8937	upstream
HCON_00002190	LNC_000693	85417	upstream
HCON_00002190	LNC_000697	9876	downstream
HCON_00002190	LNC_000695	81515	upstream
HCON_00002190	LNC_000694	82361	upstream
HCON_00002220	LNC_000696	12542	upstream
HCON_00002230	LNC_000697	3104	upstream
HCON_00002230	LNC_000696	19390	upstream
HCON_00002290	LNC_000697	79435	upstream
HCON_00002290	LNC_000696	95721	upstream
HCON_00002380	LNC_000034	89491	upstream
HCON_00002390	LNC_000034	51652	upstream
HCON_00002400	LNC_000034	40426	upstream
HCON_00002420	LNC_000034	35683	downstream
HCON_00002430	LNC_000034	26682	upstream
HCON_00002460	LNC_000034	18320	upstream
HCON_00002490	LNC_000702	69414	upstream
HCON_00002500	LNC_000702	35851	upstream
HCON_00002500	LNC_000034	2321	downstream
HCON_00002505	LNC_000702	27339	upstream
HCON_00002505	LNC_000034	34452	downstream
HCON_00002530	LNC_000702	1655	downstream
HCON_00002530	LNC_000037	91048	upstream
HCON_00002530	LNC_000034	75243	downstream
HCON_00002550	LNC_000702	49656	upstream
HCON_00002550	LNC_000037	25502	downstream
HCON_00002570	LNC_000702	79148	downstream
HCON_00002570	LNC_000037	10354	upstream
HCON_00002580	LNC_000704	93186	upstream
HCON_00002580	LNC_000702	97194	downstream
HCON_00002600	LNC_000704	9473	upstream
HCON_00002600	LNC_000037	50216	downstream
HCON_00002610	LNC_000704	1236	upstream
HCON_00002610	LNC_000039	97089	upstream
HCON_00002610	LNC_000037	80593	downstream
HCON_00002620	LNC_000039	90010	downstream
HCON_00002620	LNC_000037	87589	upstream
HCON_00002670	LNC_000704	89093	upstream
HCON_00002670	LNC_000039	3978	downstream
HCON_00002690	LNC_000705	95357	downstream
HCON_00002690	LNC_000704	95149	upstream
HCON_00002690	LNC_000039	0	upstream
HCON_00002702	LNC_000705	2176	downstream
HCON_00002702	LNC_000706	39442	upstream
HCON_00002702	LNC_000711	48454	upstream
HCON_00002704	LNC_000705	8799	downstream
HCON_00002704	LNC_000706	32763	upstream
HCON_00002704	LNC_000711	41775	upstream
HCON_00002710	LNC_000705	42026	upstream
HCON_00002710	LNC_000711	8527	downstream
HCON_00002720	LNC_000705	88402	upstream
HCON_00002720	LNC_000706	44582	upstream
HCON_00002720	LNC_000711	19681	upstream
HCON_00002730	LNC_000706	57174	upstream
HCON_00002730	LNC_000711	32273	upstream
HCON_00002750	LNC_000706	78089	upstream
HCON_00002750	LNC_000711	53188	upstream
HCON_00002760	LNC_000712	88834	upstream
HCON_00002760	LNC_000711	76214	downstream
HCON_00002770	LNC_000712	67193	upstream
HCON_00002770	LNC_000711	99022	downstream
HCON_00002790	LNC_000712	4427	upstream
HCON_00002800	LNC_000044	88301	downstream
HCON_00002800	LNC_000042	83675	downstream
HCON_00002800	LNC_000043	85319	downstream
HCON_00002800	LNC_000040	83311	downstream
HCON_00002800	LNC_000041	83675	downstream
HCON_00002820	LNC_000715	74842	upstream
HCON_00002820	LNC_000712	21786	downstream
HCON_00002820	LNC_000044	53186	upstream
HCON_00002820	LNC_000042	48560	upstream
HCON_00002820	LNC_000043	50204	upstream
HCON_00002820	LNC_000040	48196	upstream
HCON_00002820	LNC_000041	48560	upstream
HCON_00002850	LNC_000715	51372	downstream
HCON_00002850	LNC_000712	48900	upstream
HCON_00002850	LNC_000044	29716	downstream
HCON_00002850	LNC_000045	82560	downstream
HCON_00002850	LNC_000042	25090	downstream
HCON_00002850	LNC_000043	26734	downstream
HCON_00002850	LNC_000040	24726	downstream
HCON_00002850	LNC_000041	25090	downstream
HCON_00002860	LNC_000716	80923	downstream
HCON_00002860	LNC_000715	27492	downstream
HCON_00002860	LNC_000712	78473	upstream
HCON_00002860	LNC_000044	5836	downstream
HCON_00002860	LNC_000045	58680	downstream
HCON_00002860	LNC_000042	1210	downstream
HCON_00002860	LNC_000043	2854	downstream
HCON_00002860	LNC_000040	846	downstream
HCON_00002860	LNC_000041	1210	downstream
HCON_00002880	LNC_000716	75193	upstream
HCON_00002880	LNC_000715	21762	upstream
HCON_00002880	LNC_000712	85324	downstream
HCON_00002880	LNC_000044	106	upstream
HCON_00002880	LNC_000045	52950	upstream
HCON_00002880	LNC_000041	144	downstream
HCON_00002890	LNC_000716	71187	upstream
HCON_00002890	LNC_000715	17756	upstream
HCON_00002890	LNC_000712	88319	downstream
HCON_00002890	LNC_000045	48944	upstream
HCON_00002890	LNC_000043	201	downstream
HCON_00002890	LNC_000040	201	downstream
HCON_00002890	LNC_000041	3139	downstream
HCON_00002900	LNC_000716	59467	downstream
HCON_00002900	LNC_000715	6036	downstream
HCON_00002900	LNC_000044	11387	upstream
HCON_00002900	LNC_000045	37224	downstream
HCON_00002900	LNC_000042	8537	upstream
HCON_00002900	LNC_000043	12632	upstream
HCON_00002900	LNC_000040	12632	upstream
HCON_00002900	LNC_000041	15570	upstream
HCON_00002910	LNC_000716	55436	upstream
HCON_00002910	LNC_000715	2005	upstream
HCON_00002910	LNC_000044	15309	downstream
HCON_00002910	LNC_000045	33193	upstream
HCON_00002910	LNC_000042	12459	downstream
HCON_00002910	LNC_000043	16554	downstream
HCON_00002910	LNC_000040	16554	downstream
HCON_00002910	LNC_000041	19492	downstream
HCON_00002920	LNC_000716	42650	downstream
HCON_00002920	LNC_000044	20610	upstream
HCON_00002920	LNC_000045	20407	downstream
HCON_00002920	LNC_000042	17760	upstream
HCON_00002920	LNC_000043	21855	upstream
HCON_00002920	LNC_000040	21855	upstream
HCON_00002920	LNC_000041	24793	upstream
HCON_00002930	LNC_000716	20351	upstream
HCON_00002930	LNC_000715	28242	downstream
HCON_00002930	LNC_000044	49691	downstream
HCON_00002930	LNC_000042	46841	downstream
HCON_00002930	LNC_000043	50936	downstream
HCON_00002930	LNC_000040	50936	downstream
HCON_00002930	LNC_000041	53874	downstream
HCON_00002940	LNC_000716	11738	downstream
HCON_00002940	LNC_000715	35879	upstream
HCON_00002940	LNC_000044	57328	upstream
HCON_00002940	LNC_000045	3644	upstream
HCON_00002940	LNC_000042	54478	upstream
HCON_00002940	LNC_000043	58573	upstream
HCON_00002940	LNC_000040	58573	upstream
HCON_00002940	LNC_000041	61511	upstream
HCON_00002970	LNC_000716	3269	downstream
HCON_00002970	LNC_000715	56497	downstream
HCON_00002970	LNC_000044	77946	downstream
HCON_00002970	LNC_000045	24262	downstream
HCON_00002970	LNC_000042	75096	downstream
HCON_00002970	LNC_000043	79191	downstream
HCON_00002970	LNC_000040	79191	downstream
HCON_00002970	LNC_000041	82129	downstream
HCON_00002980	LNC_000716	8095	downstream
HCON_00002980	LNC_000715	61323	downstream
HCON_00002980	LNC_000044	82772	downstream
HCON_00002980	LNC_000045	29088	downstream
HCON_00002980	LNC_000042	79922	downstream
HCON_00002980	LNC_000043	84017	downstream
HCON_00002980	LNC_000040	84017	downstream
HCON_00002980	LNC_000041	86955	downstream
HCON_00002990	LNC_000716	15477	downstream
HCON_00002990	LNC_000715	68705	downstream
HCON_00002990	LNC_000044	90154	downstream
HCON_00002990	LNC_000045	36470	downstream
HCON_00002990	LNC_000042	87304	downstream
HCON_00002990	LNC_000043	91399	downstream
HCON_00002990	LNC_000040	91399	downstream
HCON_00002990	LNC_000041	94337	downstream
HCON_00003000	LNC_000716	24150	downstream
HCON_00003000	LNC_000715	77378	downstream
HCON_00003000	LNC_000044	98827	downstream
HCON_00003000	LNC_000045	45143	downstream
HCON_00003000	LNC_000042	95977	downstream
HCON_00003010	LNC_000716	31237	downstream
HCON_00003010	LNC_000715	84465	downstream
HCON_00003010	LNC_000045	52230	downstream
HCON_00003080	LNC_000716	83203	upstream
HCON_00003100	LNC_000716	86793	downstream
HCON_00003470	LNC_000058	88018	downstream
HCON_00003470	LNC_000057	73203	downstream
HCON_00003470	LNC_000056	73203	downstream
HCON_00003530	LNC_000060	92884	downstream
HCON_00003530	LNC_000058	17257	downstream
HCON_00003530	LNC_000057	2442	downstream
HCON_00003530	LNC_000056	2442	downstream
HCON_00003530	LNC_000719	46986	downstream
HCON_00003530	LNC_000061	94348	downstream
HCON_00003532	LNC_000060	91677	upstream
HCON_00003532	LNC_000058	16050	upstream
HCON_00003532	LNC_000057	1235	upstream
HCON_00003532	LNC_000056	1235	upstream
HCON_00003532	LNC_000719	45779	upstream
HCON_00003532	LNC_000061	93141	upstream
HCON_00003534	LNC_000060	89681	upstream
HCON_00003534	LNC_000058	14054	upstream
HCON_00003534	LNC_000719	43783	upstream
HCON_00003534	LNC_000061	91145	upstream
HCON_00003535	LNC_000060	78106	downstream
HCON_00003535	LNC_000058	2479	downstream
HCON_00003535	LNC_000057	2352	upstream
HCON_00003535	LNC_000056	2727	upstream
HCON_00003535	LNC_000719	32208	downstream
HCON_00003535	LNC_000061	79570	downstream
HCON_00003540	LNC_000060	76658	upstream
HCON_00003540	LNC_000058	1031	upstream
HCON_00003540	LNC_000057	11517	downstream
HCON_00003540	LNC_000056	11892	downstream
HCON_00003540	LNC_000719	30760	upstream
HCON_00003540	LNC_000061	78122	upstream
HCON_00003550	LNC_000060	73332	upstream
HCON_00003550	LNC_000057	13477	downstream
HCON_00003550	LNC_000056	13852	downstream
HCON_00003550	LNC_000719	27434	upstream
HCON_00003550	LNC_000061	74796	upstream
HCON_00003560	LNC_000060	59307	downstream
HCON_00003560	LNC_000058	488	upstream
HCON_00003560	LNC_000057	19888	upstream
HCON_00003560	LNC_000056	20263	upstream
HCON_00003560	LNC_000719	13409	downstream
HCON_00003560	LNC_000061	60771	downstream
HCON_00003580	LNC_000060	46167	downstream
HCON_00003580	LNC_000058	21839	upstream
HCON_00003580	LNC_000057	41239	upstream
HCON_00003580	LNC_000056	41614	upstream
HCON_00003580	LNC_000719	269	downstream
HCON_00003580	LNC_000061	47631	downstream
HCON_00003590	LNC_000060	45282	downstream
HCON_00003590	LNC_000058	23792	upstream
HCON_00003590	LNC_000057	43192	upstream
HCON_00003590	LNC_000056	43567	upstream
HCON_00003590	LNC_000061	46746	downstream
HCON_00003610	LNC_000060	28548	upstream
HCON_00003610	LNC_000058	35086	downstream
HCON_00003610	LNC_000057	54486	downstream
HCON_00003610	LNC_000056	54861	downstream
HCON_00003610	LNC_000719	10631	downstream
HCON_00003610	LNC_000061	30012	upstream
HCON_00003620	LNC_000060	20592	upstream
HCON_00003620	LNC_000058	45317	downstream
HCON_00003620	LNC_000057	64717	downstream
HCON_00003620	LNC_000056	65092	downstream
HCON_00003620	LNC_000719	20862	downstream
HCON_00003620	LNC_000061	22056	upstream
HCON_00003630	LNC_000058	59652	downstream
HCON_00003630	LNC_000057	79052	downstream
HCON_00003630	LNC_000056	79427	downstream
HCON_00003630	LNC_000719	35197	downstream
HCON_00003640	LNC_000060	2996	downstream
HCON_00003640	LNC_000058	73793	downstream
HCON_00003640	LNC_000057	93193	downstream
HCON_00003640	LNC_000056	93568	downstream
HCON_00003640	LNC_000719	49338	downstream
HCON_00003640	LNC_000061	2058	downstream
HCON_00003670	LNC_000060	62504	upstream
HCON_00003670	LNC_000064	48404	downstream
HCON_00003670	LNC_000061	61566	upstream
HCON_00003680	LNC_000060	72083	downstream
HCON_00003680	LNC_000064	9285	upstream
HCON_00003680	LNC_000061	71145	downstream
HCON_00003680	LNC_000066	65926	upstream
HCON_00003700	LNC_000064	858	downstream
HCON_00003700	LNC_000066	49448	upstream
HCON_00003710	LNC_000064	5006	downstream
HCON_00003710	LNC_000066	44314	upstream
HCON_00003740	LNC_000064	40920	upstream
HCON_00003740	LNC_000066	551	downstream
HCON_00003740	LNC_000067	75887	downstream
HCON_00003750	LNC_000064	54186	downstream
HCON_00003750	LNC_000067	68577	upstream
HCON_00003760	LNC_000064	60923	upstream
HCON_00003760	LNC_000066	4182	upstream
HCON_00003760	LNC_000067	63891	downstream
HCON_00003770	LNC_000064	69511	upstream
HCON_00003770	LNC_000066	12770	upstream
HCON_00003770	LNC_000067	28978	downstream
HCON_00003790	LNC_000066	44414	downstream
HCON_00003790	LNC_000067	7481	upstream
HCON_00003795	LNC_000066	72755	downstream
HCON_00003800	LNC_000720	93143	downstream
HCON_00003800	LNC_000066	82723	upstream
HCON_00003800	LNC_000067	4326	upstream
HCON_00003830	LNC_000720	74561	upstream
HCON_00003830	LNC_000067	24934	downstream
HCON_00003850	LNC_000721	91275	upstream
HCON_00003850	LNC_000720	43251	upstream
HCON_00003850	LNC_000722	96098	upstream
HCON_00003850	LNC_000067	52711	downstream
HCON_00003860	LNC_000721	76795	downstream
HCON_00003860	LNC_000720	28771	downstream
HCON_00003860	LNC_000722	81618	downstream
HCON_00003860	LNC_000067	58283	upstream
HCON_00003860	LNC_000068	89380	downstream
HCON_00003870	LNC_000721	63607	downstream
HCON_00003870	LNC_000720	15583	downstream
HCON_00003870	LNC_000723	91923	downstream
HCON_00003870	LNC_000722	68430	downstream
HCON_00003870	LNC_000067	73139	upstream
HCON_00003870	LNC_000068	76192	downstream
HCON_00003880	LNC_000725	93093	downstream
HCON_00003880	LNC_000724	93093	downstream
HCON_00003880	LNC_000721	38856	downstream
HCON_00003880	LNC_000723	67172	downstream
HCON_00003880	LNC_000722	43679	downstream
HCON_00003880	LNC_000068	51441	downstream
HCON_00003920	LNC_000725	62502	upstream
HCON_00003920	LNC_000724	62502	upstream
HCON_00003920	LNC_000721	8265	upstream
HCON_00003920	LNC_000720	36705	downstream
HCON_00003920	LNC_000071	96263	upstream
HCON_00003920	LNC_000070	75159	upstream
HCON_00003920	LNC_000723	36581	upstream
HCON_00003920	LNC_000722	13088	upstream
HCON_00003920	LNC_000068	20850	upstream
HCON_00003930	LNC_000725	50580	downstream
HCON_00003930	LNC_000724	50580	downstream
HCON_00003930	LNC_000720	46278	upstream
HCON_00003930	LNC_000072	99531	downstream
HCON_00003930	LNC_000071	84341	downstream
HCON_00003930	LNC_000070	63237	downstream
HCON_00003930	LNC_000723	24659	downstream
HCON_00003930	LNC_000722	1166	downstream
HCON_00003930	LNC_000068	8928	downstream
HCON_00003940	LNC_000727	94229	downstream
HCON_00003940	LNC_000725	42322	downstream
HCON_00003940	LNC_000724	42322	downstream
HCON_00003940	LNC_000721	2219	upstream
HCON_00003940	LNC_000720	51166	upstream
HCON_00003940	LNC_000072	91273	downstream
HCON_00003940	LNC_000071	76083	downstream
HCON_00003940	LNC_000070	54979	downstream
HCON_00003940	LNC_000723	16401	downstream
HCON_00003940	LNC_000068	670	downstream
HCON_00003970	LNC_000727	58919	upstream
HCON_00003970	LNC_000725	7012	upstream
HCON_00003970	LNC_000724	7012	upstream
HCON_00003970	LNC_000721	35546	downstream
HCON_00003970	LNC_000720	84493	downstream
HCON_00003970	LNC_000072	55963	upstream
HCON_00003970	LNC_000071	40773	upstream
HCON_00003970	LNC_000070	19669	upstream
HCON_00003970	LNC_000723	1505	downstream
HCON_00003970	LNC_000722	26296	downstream
HCON_00003970	LNC_000068	21754	downstream
HCON_00003980	LNC_000727	52657	downstream
HCON_00003980	LNC_000725	750	downstream
HCON_00003980	LNC_000724	750	downstream
HCON_00003980	LNC_000721	47514	upstream
HCON_00003980	LNC_000720	96461	upstream
HCON_00003980	LNC_000072	49701	downstream
HCON_00003980	LNC_000071	34511	downstream
HCON_00003980	LNC_000070	13407	downstream
HCON_00003980	LNC_000723	13473	upstream
HCON_00003980	LNC_000722	38264	upstream
HCON_00003980	LNC_000068	33722	upstream
HCON_00003985	LNC_000727	48827	downstream
HCON_00003985	LNC_000721	51540	upstream
HCON_00003985	LNC_000072	45871	downstream
HCON_00003985	LNC_000071	30681	downstream
HCON_00003985	LNC_000070	9577	downstream
HCON_00003985	LNC_000723	17499	upstream
HCON_00003985	LNC_000722	42290	upstream
HCON_00003985	LNC_000068	37748	upstream
HCON_00004000	LNC_000727	3916	upstream
HCON_00004000	LNC_000725	31941	downstream
HCON_00004000	LNC_000724	32530	downstream
HCON_00004000	LNC_000721	86566	downstream
HCON_00004000	LNC_000072	960	upstream
HCON_00004000	LNC_000723	52525	downstream
HCON_00004000	LNC_000722	77316	downstream
HCON_00004000	LNC_000068	72774	downstream
HCON_00004010	LNC_000727	806	upstream
HCON_00004010	LNC_000725	45899	downstream
HCON_00004010	LNC_000724	46488	downstream
HCON_00004010	LNC_000071	13149	downstream
HCON_00004010	LNC_000070	4631	downstream
HCON_00004010	LNC_000723	66483	downstream
HCON_00004010	LNC_000722	91274	downstream
HCON_00004010	LNC_000068	86732	downstream
HCON_00004020	LNC_000725	48854	upstream
HCON_00004020	LNC_000724	49443	upstream
HCON_00004020	LNC_000072	806	upstream
HCON_00004020	LNC_000071	16104	upstream
HCON_00004020	LNC_000070	7586	upstream
HCON_00004020	LNC_000723	69438	upstream
HCON_00004020	LNC_000722	94229	upstream
HCON_00004020	LNC_000068	89687	upstream
HCON_00004030	LNC_000727	271	upstream
HCON_00004030	LNC_000725	51387	upstream
HCON_00004030	LNC_000724	51976	upstream
HCON_00004030	LNC_000072	3339	upstream
HCON_00004030	LNC_000071	18637	upstream
HCON_00004030	LNC_000070	10119	upstream
HCON_00004030	LNC_000723	71971	upstream
HCON_00004030	LNC_000722	96762	upstream
HCON_00004030	LNC_000068	92220	upstream
HCON_00004040	LNC_000727	9056	upstream
HCON_00004040	LNC_000725	60172	upstream
HCON_00004040	LNC_000724	60761	upstream
HCON_00004040	LNC_000072	12124	upstream
HCON_00004040	LNC_000071	27422	upstream
HCON_00004040	LNC_000070	18904	upstream
HCON_00004040	LNC_000723	80756	upstream
HCON_00004060	LNC_000727	12583	upstream
HCON_00004060	LNC_000725	63699	upstream
HCON_00004060	LNC_000724	64288	upstream
HCON_00004060	LNC_000072	15651	upstream
HCON_00004060	LNC_000071	30949	upstream
HCON_00004060	LNC_000070	22431	upstream
HCON_00004060	LNC_000723	84283	upstream
HCON_00004120	LNC_000075	59921	downstream
HCON_00004120	LNC_000074	56114	downstream
HCON_00004120	LNC_000073	33007	downstream
HCON_00004130	LNC_000075	56522	upstream
HCON_00004130	LNC_000074	52715	upstream
HCON_00004130	LNC_000073	29608	upstream
HCON_00004150	LNC_000075	33807	downstream
HCON_00004150	LNC_000074	30000	downstream
HCON_00004150	LNC_000073	6893	downstream
HCON_00004160	LNC_000075	29904	upstream
HCON_00004160	LNC_000074	26097	upstream
HCON_00004160	LNC_000073	2990	upstream
HCON_00004190	LNC_000077	74582	upstream
HCON_00004190	LNC_000730	64448	upstream
HCON_00004190	LNC_000731	64448	upstream
HCON_00004190	LNC_000732	93961	upstream
HCON_00004210	LNC_000077	32264	downstream
HCON_00004210	LNC_000075	23293	upstream
HCON_00004210	LNC_000074	37662	upstream
HCON_00004210	LNC_000073	62951	upstream
HCON_00004210	LNC_000078	66142	downstream
HCON_00004210	LNC_000730	22130	downstream
HCON_00004210	LNC_000731	22130	downstream
HCON_00004210	LNC_000732	51643	downstream
HCON_00004250	LNC_000077	18031	upstream
HCON_00004250	LNC_000075	55821	downstream
HCON_00004250	LNC_000074	70190	downstream
HCON_00004250	LNC_000073	95479	downstream
HCON_00004250	LNC_000078	51909	upstream
HCON_00004250	LNC_000730	7897	upstream
HCON_00004250	LNC_000731	7897	upstream
HCON_00004250	LNC_000732	37410	upstream
HCON_00004250	LNC_000733	95110	upstream
HCON_00004280	LNC_000077	4950	downstream
HCON_00004280	LNC_000075	68407	upstream
HCON_00004280	LNC_000074	82776	upstream
HCON_00004280	LNC_000078	38828	downstream
HCON_00004280	LNC_000730	3916	upstream
HCON_00004280	LNC_000731	3654	upstream
HCON_00004280	LNC_000732	24329	downstream
HCON_00004280	LNC_000733	82029	downstream
HCON_00004290	LNC_000077	217	downstream
HCON_00004290	LNC_000075	75086	downstream
HCON_00004290	LNC_000074	89455	downstream
HCON_00004290	LNC_000078	24626	upstream
HCON_00004290	LNC_000730	10595	downstream
HCON_00004290	LNC_000731	10333	downstream
HCON_00004290	LNC_000732	10127	upstream
HCON_00004290	LNC_000733	67827	upstream
HCON_00004300	LNC_000077	8743	downstream
HCON_00004300	LNC_000075	83612	downstream
HCON_00004300	LNC_000074	97981	downstream
HCON_00004300	LNC_000078	21224	upstream
HCON_00004300	LNC_000730	19121	downstream
HCON_00004300	LNC_000731	18859	downstream
HCON_00004300	LNC_000732	6725	upstream
HCON_00004300	LNC_000733	64425	upstream
HCON_00004310	LNC_000077	18821	upstream
HCON_00004310	LNC_000075	93690	upstream
HCON_00004310	LNC_000078	13694	downstream
HCON_00004310	LNC_000079	92691	downstream
HCON_00004310	LNC_000730	29199	upstream
HCON_00004310	LNC_000731	28937	upstream
HCON_00004310	LNC_000733	56895	downstream
HCON_00004320	LNC_000077	29671	downstream
HCON_00004320	LNC_000078	175	upstream
HCON_00004320	LNC_000079	79172	upstream
HCON_00004320	LNC_000730	40049	downstream
HCON_00004320	LNC_000731	39787	downstream
HCON_00004320	LNC_000732	10069	downstream
HCON_00004320	LNC_000733	43376	upstream
HCON_00004330	LNC_000077	33248	downstream
HCON_00004330	LNC_000079	68096	upstream
HCON_00004330	LNC_000730	43626	downstream
HCON_00004330	LNC_000731	43364	downstream
HCON_00004330	LNC_000732	13646	downstream
HCON_00004330	LNC_000733	32300	upstream
HCON_00004340	LNC_000077	33248	downstream
HCON_00004340	LNC_000079	58575	upstream
HCON_00004340	LNC_000730	43626	downstream
HCON_00004340	LNC_000731	43364	downstream
HCON_00004340	LNC_000732	13646	downstream
HCON_00004340	LNC_000733	22779	upstream
HCON_00004360	LNC_000077	53773	upstream
HCON_00004360	LNC_000078	13358	upstream
HCON_00004360	LNC_000079	55522	downstream
HCON_00004360	LNC_000730	64151	upstream
HCON_00004360	LNC_000731	63889	upstream
HCON_00004360	LNC_000732	34171	upstream
HCON_00004360	LNC_000733	19726	downstream
HCON_00004370	LNC_000077	57218	upstream
HCON_00004370	LNC_000078	16803	upstream
HCON_00004370	LNC_000079	52813	downstream
HCON_00004370	LNC_000730	67596	upstream
HCON_00004370	LNC_000731	67334	upstream
HCON_00004370	LNC_000732	37616	upstream
HCON_00004370	LNC_000733	17017	downstream
HCON_00004380	LNC_000077	59414	downstream
HCON_00004380	LNC_000078	18999	downstream
HCON_00004380	LNC_000079	47658	upstream
HCON_00004380	LNC_000730	69792	downstream
HCON_00004380	LNC_000731	69530	downstream
HCON_00004380	LNC_000732	39812	downstream
HCON_00004380	LNC_000733	11862	upstream
HCON_00004400	LNC_000077	73104	upstream
HCON_00004400	LNC_000078	32689	upstream
HCON_00004400	LNC_000079	35940	downstream
HCON_00004400	LNC_000730	83482	upstream
HCON_00004400	LNC_000731	83220	upstream
HCON_00004400	LNC_000732	53502	upstream
HCON_00004400	LNC_000733	144	downstream
HCON_00004400	LNC_000080	89641	downstream
HCON_00004440	LNC_000078	82521	upstream
HCON_00004440	LNC_000079	1059	upstream
HCON_00004440	LNC_000733	42772	upstream
HCON_00004440	LNC_000083	91252	downstream
HCON_00004440	LNC_000080	35766	downstream
HCON_00004440	LNC_000081	46400	downstream
HCON_00004440	LNC_000085	94629	downstream
HCON_00004450	LNC_000078	93755	upstream
HCON_00004450	LNC_000079	12293	upstream
HCON_00004450	LNC_000733	54006	upstream
HCON_00004450	LNC_000735	84432	downstream
HCON_00004450	LNC_000083	68481	downstream
HCON_00004450	LNC_000080	12995	downstream
HCON_00004450	LNC_000081	23629	downstream
HCON_00004450	LNC_000085	71858	downstream
HCON_00004480	LNC_000079	44185	downstream
HCON_00004480	LNC_000733	85898	downstream
HCON_00004480	LNC_000735	67870	upstream
HCON_00004480	LNC_000083	51919	upstream
HCON_00004480	LNC_000081	7067	upstream
HCON_00004480	LNC_000085	55296	upstream
HCON_00004480	LNC_000086	84836	upstream
HCON_00004490	LNC_000079	56508	downstream
HCON_00004490	LNC_000733	98221	downstream
HCON_00004490	LNC_000735	56120	upstream
HCON_00004490	LNC_000083	40169	upstream
HCON_00004490	LNC_000080	8835	downstream
HCON_00004490	LNC_000085	43546	upstream
HCON_00004490	LNC_000086	73086	upstream
HCON_00004500	LNC_000079	60619	downstream
HCON_00004500	LNC_000735	50595	upstream
HCON_00004500	LNC_000083	34644	upstream
HCON_00004500	LNC_000080	12946	downstream
HCON_00004500	LNC_000081	1192	downstream
HCON_00004500	LNC_000085	38021	upstream
HCON_00004500	LNC_000086	67561	upstream
HCON_00004505	LNC_000079	67445	downstream
HCON_00004505	LNC_000735	30293	upstream
HCON_00004505	LNC_000083	14342	upstream
HCON_00004505	LNC_000080	19772	downstream
HCON_00004505	LNC_000081	8018	downstream
HCON_00004505	LNC_000085	17719	upstream
HCON_00004505	LNC_000086	47259	upstream
HCON_00004505	LNC_000087	80224	upstream
HCON_00004550	LNC_000079	94605	downstream
HCON_00004550	LNC_000735	11275	upstream
HCON_00004550	LNC_000080	46932	downstream
HCON_00004550	LNC_000081	35178	downstream
HCON_00004550	LNC_000086	28241	upstream
HCON_00004550	LNC_000087	61206	upstream
HCON_00004560	LNC_000083	15300	upstream
HCON_00004560	LNC_000080	67871	upstream
HCON_00004560	LNC_000081	56117	upstream
HCON_00004560	LNC_000085	11301	upstream
HCON_00004560	LNC_000086	7430	downstream
HCON_00004560	LNC_000087	40395	downstream
HCON_00004580	LNC_000735	908	downstream
HCON_00004580	LNC_000083	25750	downstream
HCON_00004580	LNC_000080	78321	downstream
HCON_00004580	LNC_000081	66567	downstream
HCON_00004580	LNC_000085	21751	downstream
HCON_00004580	LNC_000087	18185	upstream
HCON_00004600	LNC_000091	97197	upstream
HCON_00004600	LNC_000735	48559	downstream
HCON_00004600	LNC_000736	70767	upstream
HCON_00004600	LNC_000083	73401	downstream
HCON_00004600	LNC_000085	69402	downstream
HCON_00004600	LNC_000086	26300	downstream
HCON_00004600	LNC_000087	6794	downstream
HCON_00004610	LNC_000091	74759	downstream
HCON_00004610	LNC_000735	56222	upstream
HCON_00004610	LNC_000736	48329	downstream
HCON_00004610	LNC_000083	81064	upstream
HCON_00004610	LNC_000085	77065	upstream
HCON_00004610	LNC_000086	33963	upstream
HCON_00004610	LNC_000087	14457	upstream
HCON_00004630	LNC_000091	51823	upstream
HCON_00004630	LNC_000735	85202	downstream
HCON_00004630	LNC_000736	25393	upstream
HCON_00004630	LNC_000086	62943	downstream
HCON_00004630	LNC_000087	43437	downstream
HCON_00004640	LNC_000091	35401	upstream
HCON_00004640	LNC_000093	95737	upstream
HCON_00004640	LNC_000092	95633	upstream
HCON_00004640	LNC_000736	8971	upstream
HCON_00004640	LNC_000086	86204	downstream
HCON_00004640	LNC_000087	66698	downstream
HCON_00004650	LNC_000091	22362	downstream
HCON_00004650	LNC_000093	82698	downstream
HCON_00004650	LNC_000092	82594	downstream
HCON_00004650	LNC_000087	80539	upstream
HCON_00004660	LNC_000091	21045	upstream
HCON_00004660	LNC_000093	81381	upstream
HCON_00004660	LNC_000092	81277	upstream
HCON_00004660	LNC_000736	424	downstream
HCON_00004660	LNC_000087	85036	downstream
HCON_00004690	LNC_000091	2956	downstream
HCON_00004690	LNC_000093	63292	downstream
HCON_00004690	LNC_000092	63188	downstream
HCON_00004690	LNC_000736	15020	upstream
HCON_00004690	LNC_000087	99632	upstream
HCON_00004700	LNC_000091	1117	downstream
HCON_00004700	LNC_000093	61453	downstream
HCON_00004700	LNC_000092	61349	downstream
HCON_00004700	LNC_000736	19562	upstream
HCON_00004710	LNC_000093	35925	upstream
HCON_00004710	LNC_000092	35821	upstream
HCON_00004710	LNC_000736	22350	downstream
HCON_00004720	LNC_000091	1588	downstream
HCON_00004720	LNC_000093	42951	upstream
HCON_00004720	LNC_000092	42847	upstream
HCON_00004720	LNC_000736	39278	downstream
HCON_00004740	LNC_000091	38591	upstream
HCON_00004740	LNC_000093	1604	downstream
HCON_00004740	LNC_000092	1500	downstream
HCON_00004740	LNC_000736	76281	upstream
HCON_00004740	LNC_000737	85703	downstream
HCON_00004750	LNC_000091	44251	downstream
HCON_00004750	LNC_000095	59531	upstream
HCON_00004750	LNC_000096	65252	upstream
HCON_00004750	LNC_000736	81941	downstream
HCON_00004750	LNC_000737	39401	upstream
HCON_00004760	LNC_000091	98255	downstream
HCON_00004760	LNC_000093	8602	downstream
HCON_00004760	LNC_000092	8602	downstream
HCON_00004760	LNC_000095	41083	upstream
HCON_00004760	LNC_000096	46804	upstream
HCON_00004760	LNC_000737	20953	upstream
HCON_00004770	LNC_000093	51459	downstream
HCON_00004770	LNC_000092	51459	downstream
HCON_00004770	LNC_000096	4410	upstream
HCON_00004770	LNC_000737	516	downstream
HCON_00004790	LNC_000093	69606	upstream
HCON_00004790	LNC_000092	69606	upstream
HCON_00004790	LNC_000095	8696	upstream
HCON_00004790	LNC_000096	352	upstream
HCON_00004790	LNC_000737	18663	upstream
HCON_00004950	LNC_000741	27417	downstream
HCON_00004950	LNC_000740	14766	downstream
HCON_00004950	LNC_000743	95390	downstream
HCON_00004950	LNC_000742	80367	downstream
HCON_00004950	LNC_000744	98497	downstream
HCON_00004950	LNC_000097	4724	downstream
HCON_00004950	LNC_000739	12727	downstream
HCON_00004970	LNC_000741	22865	upstream
HCON_00004970	LNC_000740	10214	upstream
HCON_00004970	LNC_000743	90838	upstream
HCON_00004970	LNC_000742	75815	upstream
HCON_00004970	LNC_000744	93945	upstream
HCON_00004970	LNC_000097	172	upstream
HCON_00004970	LNC_000738	2705	downstream
HCON_00004970	LNC_000739	8175	upstream
HCON_00004980	LNC_000741	20279	upstream
HCON_00004980	LNC_000740	7628	upstream
HCON_00004980	LNC_000743	88252	upstream
HCON_00004980	LNC_000742	73229	upstream
HCON_00004980	LNC_000744	91359	upstream
HCON_00004980	LNC_000738	4911	downstream
HCON_00004980	LNC_000739	5589	upstream
HCON_00004990	LNC_000741	4208	downstream
HCON_00004990	LNC_000743	72181	downstream
HCON_00004990	LNC_000742	57158	downstream
HCON_00004990	LNC_000744	75288	downstream
HCON_00004990	LNC_000097	5775	upstream
HCON_00004990	LNC_000738	13066	upstream
HCON_00005000	LNC_000741	2083	upstream
HCON_00005000	LNC_000740	7168	downstream
HCON_00005000	LNC_000743	70056	upstream
HCON_00005000	LNC_000742	55033	upstream
HCON_00005000	LNC_000744	73163	upstream
HCON_00005000	LNC_000097	16125	downstream
HCON_00005000	LNC_000738	23416	downstream
HCON_00005000	LNC_000739	8768	downstream
HCON_00005010	LNC_000740	10166	upstream
HCON_00005010	LNC_000743	61325	downstream
HCON_00005010	LNC_000742	46302	downstream
HCON_00005010	LNC_000744	64432	downstream
HCON_00005010	LNC_000097	19123	upstream
HCON_00005010	LNC_000738	26414	upstream
HCON_00005010	LNC_000739	11766	upstream
HCON_00005020	LNC_000741	25903	upstream
HCON_00005020	LNC_000740	38279	upstream
HCON_00005020	LNC_000743	29120	downstream
HCON_00005020	LNC_000742	14097	downstream
HCON_00005020	LNC_000744	32227	downstream
HCON_00005020	LNC_000097	47236	upstream
HCON_00005020	LNC_000738	54527	upstream
HCON_00005020	LNC_000739	39879	upstream
HCON_00005025	LNC_000741	37960	upstream
HCON_00005025	LNC_000740	50336	upstream
HCON_00005025	LNC_000743	23773	downstream
HCON_00005025	LNC_000742	8750	downstream
HCON_00005025	LNC_000744	26880	downstream
HCON_00005025	LNC_000097	59293	upstream
HCON_00005025	LNC_000738	66584	upstream
HCON_00005025	LNC_000739	51936	upstream
HCON_00005030	LNC_000741	48420	upstream
HCON_00005030	LNC_000740	60796	upstream
HCON_00005030	LNC_000743	13724	downstream
HCON_00005030	LNC_000744	16831	downstream
HCON_00005030	LNC_000097	69753	upstream
HCON_00005030	LNC_000738	77044	upstream
HCON_00005030	LNC_000739	62396	upstream
HCON_00005035	LNC_000741	55718	upstream
HCON_00005035	LNC_000740	68094	upstream
HCON_00005035	LNC_000743	9966	downstream
HCON_00005035	LNC_000742	2730	upstream
HCON_00005035	LNC_000744	13073	downstream
HCON_00005035	LNC_000097	77051	upstream
HCON_00005035	LNC_000738	84342	upstream
HCON_00005035	LNC_000739	69694	upstream
HCON_00005036	LNC_000741	57152	upstream
HCON_00005036	LNC_000740	69528	upstream
HCON_00005036	LNC_000743	4155	downstream
HCON_00005036	LNC_000742	4164	upstream
HCON_00005036	LNC_000744	7262	downstream
HCON_00005036	LNC_000097	78485	upstream
HCON_00005036	LNC_000738	85776	upstream
HCON_00005036	LNC_000739	71128	upstream
HCON_00005040	LNC_000741	64839	upstream
HCON_00005040	LNC_000740	77215	upstream
HCON_00005040	LNC_000742	11851	upstream
HCON_00005040	LNC_000745	94960	downstream
HCON_00005040	LNC_000097	86172	upstream
HCON_00005040	LNC_000738	93463	upstream
HCON_00005040	LNC_000739	78815	upstream
HCON_00005050	LNC_000741	74656	upstream
HCON_00005050	LNC_000740	87032	upstream
HCON_00005050	LNC_000743	6788	upstream
HCON_00005050	LNC_000742	21668	upstream
HCON_00005050	LNC_000745	92059	downstream
HCON_00005050	LNC_000744	507	upstream
HCON_00005050	LNC_000097	95989	upstream
HCON_00005050	LNC_000739	88632	upstream
HCON_00005060	LNC_000741	77307	upstream
HCON_00005060	LNC_000740	89683	upstream
HCON_00005060	LNC_000743	9439	upstream
HCON_00005060	LNC_000742	24319	upstream
HCON_00005060	LNC_000745	83431	downstream
HCON_00005060	LNC_000744	3158	upstream
HCON_00005060	LNC_000097	98640	upstream
HCON_00005060	LNC_000739	91283	upstream
HCON_00005070	LNC_000741	86929	downstream
HCON_00005070	LNC_000740	99305	downstream
HCON_00005070	LNC_000743	19061	downstream
HCON_00005070	LNC_000742	33941	downstream
HCON_00005070	LNC_000745	78336	upstream
HCON_00005070	LNC_000744	12780	downstream
HCON_00005110	LNC_000744	95302	upstream
HCON_00005110	LNC_000747	30884	downstream
HCON_00005110	LNC_000746	25938	downstream
HCON_00005120	LNC_000745	1075	downstream
HCON_00005120	LNC_000747	28523	upstream
HCON_00005120	LNC_000746	23577	upstream
HCON_00005140	LNC_000103	94733	downstream
HCON_00005140	LNC_000101	82499	downstream
HCON_00005140	LNC_000100	64004	downstream
HCON_00005140	LNC_000745	35309	upstream
HCON_00005140	LNC_000747	1223	upstream
HCON_00005140	LNC_000746	3500	upstream
HCON_00005140	LNC_000099	64004	downstream
HCON_00005200	LNC_000103	37217	upstream
HCON_00005200	LNC_000101	24983	upstream
HCON_00005200	LNC_000100	6488	upstream
HCON_00005200	LNC_000104	69855	upstream
HCON_00005200	LNC_000745	89173	downstream
HCON_00005200	LNC_000747	55087	downstream
HCON_00005200	LNC_000746	57364	downstream
HCON_00005200	LNC_000749	48380	upstream
HCON_00005200	LNC_000099	6488	upstream
HCON_00005210	LNC_000103	28829	upstream
HCON_00005210	LNC_000101	16595	upstream
HCON_00005210	LNC_000104	61467	upstream
HCON_00005210	LNC_000747	72937	downstream
HCON_00005210	LNC_000746	75214	downstream
HCON_00005210	LNC_000749	39992	upstream
HCON_00005220	LNC_000103	21113	downstream
HCON_00005220	LNC_000101	8879	downstream
HCON_00005220	LNC_000100	1218	upstream
HCON_00005220	LNC_000104	53751	downstream
HCON_00005220	LNC_000747	75910	upstream
HCON_00005220	LNC_000746	78187	upstream
HCON_00005220	LNC_000749	32276	downstream
HCON_00005220	LNC_000099	1247	upstream
HCON_00005230	LNC_000103	8712	upstream
HCON_00005230	LNC_000100	16112	downstream
HCON_00005230	LNC_000104	41350	upstream
HCON_00005230	LNC_000747	90804	downstream
HCON_00005230	LNC_000746	93081	downstream
HCON_00005230	LNC_000749	19875	upstream
HCON_00005230	LNC_000099	16141	downstream
HCON_00005240	LNC_000101	2260	downstream
HCON_00005240	LNC_000100	22089	downstream
HCON_00005240	LNC_000104	30029	upstream
HCON_00005240	LNC_000747	96781	downstream
HCON_00005240	LNC_000746	99058	downstream
HCON_00005240	LNC_000749	8554	upstream
HCON_00005240	LNC_000099	22118	downstream
HCON_00005240	LNC_000750	96178	upstream
HCON_00005240	LNC_000751	99472	upstream
HCON_00005250	LNC_000103	2250	downstream
HCON_00005250	LNC_000101	11337	downstream
HCON_00005250	LNC_000100	31166	downstream
HCON_00005250	LNC_000104	24021	upstream
HCON_00005250	LNC_000749	2546	upstream
HCON_00005250	LNC_000099	31195	downstream
HCON_00005250	LNC_000750	90170	upstream
HCON_00005250	LNC_000751	93464	upstream
HCON_00005260	LNC_000103	10776	upstream
HCON_00005260	LNC_000101	19863	upstream
HCON_00005260	LNC_000100	39692	upstream
HCON_00005260	LNC_000104	17453	downstream
HCON_00005260	LNC_000099	39721	upstream
HCON_00005260	LNC_000750	83602	downstream
HCON_00005260	LNC_000751	86896	downstream
HCON_00005270	LNC_000103	24031	downstream
HCON_00005270	LNC_000101	33118	downstream
HCON_00005270	LNC_000100	52947	downstream
HCON_00005270	LNC_000749	9300	downstream
HCON_00005270	LNC_000099	52976	downstream
HCON_00005270	LNC_000750	57682	upstream
HCON_00005270	LNC_000751	60976	upstream
HCON_00005280	LNC_000103	40823	upstream
HCON_00005280	LNC_000101	49910	upstream
HCON_00005280	LNC_000100	69739	upstream
HCON_00005280	LNC_000104	190	upstream
HCON_00005280	LNC_000749	26092	upstream
HCON_00005280	LNC_000099	69768	upstream
HCON_00005280	LNC_000752	87494	downstream
HCON_00005280	LNC_000753	98221	downstream
HCON_00005280	LNC_000750	18520	downstream
HCON_00005280	LNC_000751	21814	downstream
HCON_00005300	LNC_000104	60290	upstream
HCON_00005300	LNC_000749	86192	upstream
HCON_00005300	LNC_000752	64157	downstream
HCON_00005300	LNC_000753	74884	downstream
HCON_00005300	LNC_000750	2113	upstream
HCON_00005340	LNC_000104	95353	downstream
HCON_00005340	LNC_000752	28480	upstream
HCON_00005340	LNC_000753	39207	upstream
HCON_00005340	LNC_000750	37176	downstream
HCON_00005340	LNC_000751	33533	downstream
HCON_00005340	LNC_000754	75363	upstream
HCON_00005340	LNC_000755	96286	upstream
HCON_00005380	LNC_000752	1389	upstream
HCON_00005380	LNC_000750	79258	upstream
HCON_00005380	LNC_000751	75615	upstream
HCON_00005380	LNC_000756	64166	downstream
HCON_00005380	LNC_000757	77456	downstream
HCON_00005380	LNC_000754	28309	downstream
HCON_00005380	LNC_000755	49232	downstream
HCON_00005390	LNC_000752	13966	upstream
HCON_00005390	LNC_000753	4661	upstream
HCON_00005390	LNC_000750	91835	upstream
HCON_00005390	LNC_000751	88192	upstream
HCON_00005390	LNC_000756	53577	downstream
HCON_00005390	LNC_000757	66867	downstream
HCON_00005390	LNC_000754	17720	downstream
HCON_00005390	LNC_000755	38643	downstream
HCON_00005410	LNC_000752	33584	downstream
HCON_00005410	LNC_000753	24279	downstream
HCON_00005410	LNC_000756	36266	upstream
HCON_00005410	LNC_000757	49556	upstream
HCON_00005410	LNC_000754	409	upstream
HCON_00005410	LNC_000755	21332	upstream
HCON_00005415	LNC_000752	37474	upstream
HCON_00005415	LNC_000753	28169	upstream
HCON_00005415	LNC_000756	32103	downstream
HCON_00005415	LNC_000757	45393	downstream
HCON_00005415	LNC_000755	17169	downstream
HCON_00005440	LNC_000752	46111	upstream
HCON_00005440	LNC_000753	36806	upstream
HCON_00005440	LNC_000756	22434	downstream
HCON_00005440	LNC_000757	35724	downstream
HCON_00005440	LNC_000754	4789	upstream
HCON_00005440	LNC_000755	7500	downstream
HCON_00005480	LNC_000752	58532	upstream
HCON_00005480	LNC_000753	49227	upstream
HCON_00005480	LNC_000756	7901	downstream
HCON_00005480	LNC_000757	21191	downstream
HCON_00005480	LNC_000754	17210	upstream
HCON_00005490	LNC_000752	73361	upstream
HCON_00005490	LNC_000753	64056	upstream
HCON_00005490	LNC_000757	5606	downstream
HCON_00005490	LNC_000754	32039	upstream
HCON_00005490	LNC_000755	7898	upstream
HCON_00005510	LNC_000752	86407	upstream
HCON_00005510	LNC_000753	77102	upstream
HCON_00005510	LNC_000756	5377	upstream
HCON_00005510	LNC_000754	45085	upstream
HCON_00005510	LNC_000755	20944	upstream
HCON_00005540	LNC_000106	98353	downstream
HCON_00005540	LNC_000762	97975	downstream
HCON_00005540	LNC_000761	97975	downstream
HCON_00005540	LNC_000760	97975	downstream
HCON_00005540	LNC_000756	29787	upstream
HCON_00005540	LNC_000757	18210	upstream
HCON_00005540	LNC_000754	69495	upstream
HCON_00005540	LNC_000755	45354	upstream
HCON_00005640	LNC_000107	83215	downstream
HCON_00005640	LNC_000106	36220	downstream
HCON_00005640	LNC_000762	35842	downstream
HCON_00005640	LNC_000761	35842	downstream
HCON_00005640	LNC_000760	35842	downstream
HCON_00005640	LNC_000764	42224	downstream
HCON_00005640	LNC_000756	87940	upstream
HCON_00005640	LNC_000757	76363	upstream
HCON_00005650	LNC_000108	86892	downstream
HCON_00005650	LNC_000107	63248	downstream
HCON_00005650	LNC_000106	16253	downstream
HCON_00005650	LNC_000768	97884	downstream
HCON_00005650	LNC_000762	15875	downstream
HCON_00005650	LNC_000761	15875	downstream
HCON_00005650	LNC_000760	15875	downstream
HCON_00005650	LNC_000767	96422	downstream
HCON_00005650	LNC_000766	95588	downstream
HCON_00005650	LNC_000764	22257	downstream
HCON_00005650	LNC_000757	97718	upstream
HCON_00005660	LNC_000108	66575	downstream
HCON_00005660	LNC_000107	42931	downstream
HCON_00005660	LNC_000106	477	upstream
HCON_00005660	LNC_000768	77567	downstream
HCON_00005660	LNC_000767	76105	downstream
HCON_00005660	LNC_000766	75271	downstream
HCON_00005660	LNC_000764	1940	downstream
HCON_00005670	LNC_000108	60484	downstream
HCON_00005670	LNC_000107	36840	downstream
HCON_00005670	LNC_000106	5548	upstream
HCON_00005670	LNC_000768	71476	downstream
HCON_00005670	LNC_000762	935	upstream
HCON_00005670	LNC_000761	935	upstream
HCON_00005670	LNC_000760	987	upstream
HCON_00005670	LNC_000767	70014	downstream
HCON_00005670	LNC_000766	69180	downstream
HCON_00005690	LNC_000108	19516	upstream
HCON_00005690	LNC_000106	46540	downstream
HCON_00005690	LNC_000768	30508	upstream
HCON_00005690	LNC_000762	41927	downstream
HCON_00005690	LNC_000761	41927	downstream
HCON_00005690	LNC_000760	41979	downstream
HCON_00005690	LNC_000767	29046	upstream
HCON_00005690	LNC_000766	28212	upstream
HCON_00005690	LNC_000764	36792	downstream
HCON_00005695	LNC_000108	8268	downstream
HCON_00005695	LNC_000107	8992	upstream
HCON_00005695	LNC_000106	59665	upstream
HCON_00005695	LNC_000768	19260	downstream
HCON_00005695	LNC_000762	55052	upstream
HCON_00005695	LNC_000761	55052	upstream
HCON_00005695	LNC_000760	55104	upstream
HCON_00005695	LNC_000767	17798	downstream
HCON_00005695	LNC_000766	16964	downstream
HCON_00005695	LNC_000764	49917	upstream
HCON_00005700	LNC_000108	992	upstream
HCON_00005700	LNC_000107	12997	downstream
HCON_00005700	LNC_000106	63670	downstream
HCON_00005700	LNC_000768	11984	upstream
HCON_00005700	LNC_000762	59057	downstream
HCON_00005700	LNC_000761	59057	downstream
HCON_00005700	LNC_000760	59109	downstream
HCON_00005700	LNC_000767	10522	upstream
HCON_00005700	LNC_000766	9688	upstream
HCON_00005700	LNC_000764	53922	downstream
HCON_00005705	LNC_000107	19367	downstream
HCON_00005705	LNC_000106	70040	downstream
HCON_00005705	LNC_000768	9719	upstream
HCON_00005705	LNC_000762	65427	downstream
HCON_00005705	LNC_000761	65427	downstream
HCON_00005705	LNC_000760	65479	downstream
HCON_00005705	LNC_000767	8257	upstream
HCON_00005705	LNC_000766	7423	upstream
HCON_00005705	LNC_000764	60292	downstream
HCON_00005710	LNC_000108	1279	upstream
HCON_00005710	LNC_000107	22057	upstream
HCON_00005710	LNC_000106	72730	upstream
HCON_00005710	LNC_000768	102	downstream
HCON_00005710	LNC_000762	68117	upstream
HCON_00005710	LNC_000761	68117	upstream
HCON_00005710	LNC_000760	68169	upstream
HCON_00005710	LNC_000764	62982	upstream
HCON_00005720	LNC_000108	3110	downstream
HCON_00005720	LNC_000107	23888	downstream
HCON_00005720	LNC_000106	74561	downstream
HCON_00005720	LNC_000768	3847	upstream
HCON_00005720	LNC_000762	69948	downstream
HCON_00005720	LNC_000761	69948	downstream
HCON_00005720	LNC_000760	70000	downstream
HCON_00005720	LNC_000767	2385	upstream
HCON_00005720	LNC_000766	1551	upstream
HCON_00005720	LNC_000764	64813	downstream
HCON_00005740	LNC_000108	9734	upstream
HCON_00005740	LNC_000107	30512	upstream
HCON_00005740	LNC_000106	81185	upstream
HCON_00005740	LNC_000762	76572	upstream
HCON_00005740	LNC_000761	76572	upstream
HCON_00005740	LNC_000760	76624	upstream
HCON_00005740	LNC_000767	230	upstream
HCON_00005740	LNC_000766	1593	upstream
HCON_00005740	LNC_000764	71437	upstream
HCON_00005745	LNC_000108	23737	upstream
HCON_00005745	LNC_000107	44515	upstream
HCON_00005745	LNC_000106	95188	upstream
HCON_00005745	LNC_000768	895	upstream
HCON_00005745	LNC_000762	90575	upstream
HCON_00005745	LNC_000761	90575	upstream
HCON_00005745	LNC_000760	90627	upstream
HCON_00005745	LNC_000767	14233	upstream
HCON_00005745	LNC_000766	15596	upstream
HCON_00005745	LNC_000764	85440	upstream
HCON_00005745	LNC_000770	83026	downstream
HCON_00005745	LNC_000771	92718	downstream
HCON_00005760	LNC_000108	45746	upstream
HCON_00005760	LNC_000107	66524	upstream
HCON_00005760	LNC_000768	22904	upstream
HCON_00005760	LNC_000767	36242	upstream
HCON_00005760	LNC_000766	37605	upstream
HCON_00005760	LNC_000770	68183	downstream
HCON_00005760	LNC_000771	77875	downstream
HCON_00005790	LNC_000768	91953	upstream
HCON_00005790	LNC_000774	93055	downstream
HCON_00005790	LNC_000775	99214	downstream
HCON_00005790	LNC_000770	6398	downstream
HCON_00005790	LNC_000771	16090	downstream
HCON_00005790	LNC_000772	43285	downstream
HCON_00005790	LNC_000773	77786	downstream
HCON_00005800	LNC_000774	77556	downstream
HCON_00005800	LNC_000775	83715	downstream
HCON_00005800	LNC_000776	91882	downstream
HCON_00005800	LNC_000771	591	downstream
HCON_00005800	LNC_000772	27786	downstream
HCON_00005800	LNC_000773	62287	downstream
HCON_00005820	LNC_000774	38422	downstream
HCON_00005820	LNC_000775	44581	downstream
HCON_00005820	LNC_000776	52748	downstream
HCON_00005820	LNC_000777	66688	downstream
HCON_00005820	LNC_000770	27703	upstream
HCON_00005820	LNC_000771	15742	upstream
HCON_00005820	LNC_000773	23153	downstream
HCON_00005830	LNC_000774	29166	downstream
HCON_00005830	LNC_000775	35325	downstream
HCON_00005830	LNC_000776	43492	downstream
HCON_00005830	LNC_000777	57432	downstream
HCON_00005830	LNC_000770	39830	upstream
HCON_00005830	LNC_000771	27869	upstream
HCON_00005830	LNC_000772	760	upstream
HCON_00005830	LNC_000773	13897	downstream
HCON_00005830	LNC_000781	92277	downstream
HCON_00005830	LNC_000780	90796	downstream
HCON_00005830	LNC_000782	99789	downstream
HCON_00005850	LNC_000774	8508	downstream
HCON_00005850	LNC_000775	14667	downstream
HCON_00005850	LNC_000776	22834	downstream
HCON_00005850	LNC_000777	36774	downstream
HCON_00005850	LNC_000770	62251	upstream
HCON_00005850	LNC_000771	50290	upstream
HCON_00005850	LNC_000772	23181	upstream
HCON_00005850	LNC_000785	98159	downstream
HCON_00005850	LNC_000784	98159	downstream
HCON_00005850	LNC_000787	98159	downstream
HCON_00005850	LNC_000786	98159	downstream
HCON_00005850	LNC_000781	71619	downstream
HCON_00005850	LNC_000780	70138	downstream
HCON_00005850	LNC_000783	98159	downstream
HCON_00005850	LNC_000782	79131	downstream
HCON_00005870	LNC_000774	1057	upstream
HCON_00005870	LNC_000776	1163	downstream
HCON_00005870	LNC_000777	15103	downstream
HCON_00005870	LNC_000770	83626	upstream
HCON_00005870	LNC_000771	71665	upstream
HCON_00005870	LNC_000772	44556	upstream
HCON_00005870	LNC_000773	14947	upstream
HCON_00005870	LNC_000785	76488	downstream
HCON_00005870	LNC_000784	76488	downstream
HCON_00005870	LNC_000787	76488	downstream
HCON_00005870	LNC_000786	76488	downstream
HCON_00005870	LNC_000781	49948	downstream
HCON_00005870	LNC_000780	48467	downstream
HCON_00005870	LNC_000783	76488	downstream
HCON_00005870	LNC_000782	57460	downstream
HCON_00005870	LNC_000789	99705	downstream
HCON_00005870	LNC_000788	91537	downstream
HCON_00005890	LNC_000109	94820	downstream
HCON_00005890	LNC_000774	23163	upstream
HCON_00005890	LNC_000775	15118	upstream
HCON_00005890	LNC_000776	2902	upstream
HCON_00005890	LNC_000771	93771	upstream
HCON_00005890	LNC_000772	66662	upstream
HCON_00005890	LNC_000773	37053	upstream
HCON_00005890	LNC_000785	55349	downstream
HCON_00005890	LNC_000784	55349	downstream
HCON_00005890	LNC_000787	55349	downstream
HCON_00005890	LNC_000786	55349	downstream
HCON_00005890	LNC_000781	28809	downstream
HCON_00005890	LNC_000780	27328	downstream
HCON_00005890	LNC_000783	55349	downstream
HCON_00005890	LNC_000782	36321	downstream
HCON_00005890	LNC_000789	78566	downstream
HCON_00005890	LNC_000788	70398	downstream
HCON_00005900	LNC_000109	86965	downstream
HCON_00005900	LNC_000774	30108	upstream
HCON_00005900	LNC_000775	22063	upstream
HCON_00005900	LNC_000776	9847	upstream
HCON_00005900	LNC_000777	1051	upstream
HCON_00005900	LNC_000772	73607	upstream
HCON_00005900	LNC_000773	43998	upstream
HCON_00005900	LNC_000785	47494	downstream
HCON_00005900	LNC_000784	47494	downstream
HCON_00005900	LNC_000787	47494	downstream
HCON_00005900	LNC_000786	47494	downstream
HCON_00005900	LNC_000781	20954	downstream
HCON_00005900	LNC_000780	19473	downstream
HCON_00005900	LNC_000783	47494	downstream
HCON_00005900	LNC_000782	28466	downstream
HCON_00005900	LNC_000789	70711	downstream
HCON_00005900	LNC_000788	62543	downstream
HCON_00005910	LNC_000109	77849	downstream
HCON_00005910	LNC_000774	39175	upstream
HCON_00005910	LNC_000775	31130	upstream
HCON_00005910	LNC_000776	18914	upstream
HCON_00005910	LNC_000777	10118	upstream
HCON_00005910	LNC_000772	82674	upstream
HCON_00005910	LNC_000773	53065	upstream
HCON_00005910	LNC_000785	38378	downstream
HCON_00005910	LNC_000784	38378	downstream
HCON_00005910	LNC_000787	38378	downstream
HCON_00005910	LNC_000786	38378	downstream
HCON_00005910	LNC_000781	11838	downstream
HCON_00005910	LNC_000780	10357	downstream
HCON_00005910	LNC_000783	38378	downstream
HCON_00005910	LNC_000782	19350	downstream
HCON_00005910	LNC_000789	61595	downstream
HCON_00005910	LNC_000788	53427	downstream
HCON_00005920	LNC_000109	66660	downstream
HCON_00005920	LNC_000774	50138	upstream
HCON_00005920	LNC_000775	42093	upstream
HCON_00005920	LNC_000776	29877	upstream
HCON_00005920	LNC_000777	21081	upstream
HCON_00005920	LNC_000772	93637	upstream
HCON_00005920	LNC_000773	64028	upstream
HCON_00005920	LNC_000785	27189	downstream
HCON_00005920	LNC_000784	27189	downstream
HCON_00005920	LNC_000787	27189	downstream
HCON_00005920	LNC_000786	27189	downstream
HCON_00005920	LNC_000781	649	downstream
HCON_00005920	LNC_000783	27189	downstream
HCON_00005920	LNC_000782	8161	downstream
HCON_00005920	LNC_000789	50406	downstream
HCON_00005920	LNC_000788	42238	downstream
HCON_00005930	LNC_000109	51333	downstream
HCON_00005930	LNC_000774	65543	upstream
HCON_00005930	LNC_000775	57498	upstream
HCON_00005930	LNC_000776	45282	upstream
HCON_00005930	LNC_000777	36486	upstream
HCON_00005930	LNC_000773	79433	upstream
HCON_00005930	LNC_000785	11862	downstream
HCON_00005930	LNC_000784	11862	downstream
HCON_00005930	LNC_000787	11862	downstream
HCON_00005930	LNC_000786	11862	downstream
HCON_00005930	LNC_000781	3363	upstream
HCON_00005930	LNC_000780	3363	upstream
HCON_00005930	LNC_000783	11862	downstream
HCON_00005930	LNC_000789	35079	downstream
HCON_00005930	LNC_000788	26911	downstream
HCON_00005950	LNC_000109	40523	downstream
HCON_00005950	LNC_000774	76355	upstream
HCON_00005950	LNC_000775	68310	upstream
HCON_00005950	LNC_000776	56094	upstream
HCON_00005950	LNC_000777	47298	upstream
HCON_00005950	LNC_000773	90245	upstream
HCON_00005950	LNC_000785	1052	downstream
HCON_00005950	LNC_000784	1052	downstream
HCON_00005950	LNC_000787	1052	downstream
HCON_00005950	LNC_000786	1052	downstream
HCON_00005950	LNC_000781	14175	upstream
HCON_00005950	LNC_000780	14175	upstream
HCON_00005950	LNC_000783	1052	downstream
HCON_00005950	LNC_000782	3526	upstream
HCON_00005950	LNC_000789	24269	downstream
HCON_00005950	LNC_000788	16101	downstream
HCON_00005955	LNC_000109	29858	downstream
HCON_00005955	LNC_000110	93937	downstream
HCON_00005955	LNC_000111	93937	downstream
HCON_00005955	LNC_000774	84558	upstream
HCON_00005955	LNC_000775	76513	upstream
HCON_00005955	LNC_000776	64297	upstream
HCON_00005955	LNC_000777	55501	upstream
HCON_00005955	LNC_000773	98448	upstream
HCON_00005955	LNC_000781	22378	upstream
HCON_00005955	LNC_000780	22378	upstream
HCON_00005955	LNC_000782	11729	upstream
HCON_00005955	LNC_000789	13604	downstream
HCON_00005955	LNC_000788	5436	downstream
HCON_00005960	LNC_000109	17508	downstream
HCON_00005960	LNC_000110	81587	downstream
HCON_00005960	LNC_000111	81587	downstream
HCON_00005960	LNC_000112	95053	downstream
HCON_00005960	LNC_000774	99696	upstream
HCON_00005960	LNC_000775	91651	upstream
HCON_00005960	LNC_000776	79435	upstream
HCON_00005960	LNC_000777	70639	upstream
HCON_00005960	LNC_000781	37516	upstream
HCON_00005960	LNC_000780	37516	upstream
HCON_00005960	LNC_000783	5537	upstream
HCON_00005960	LNC_000782	26867	upstream
HCON_00005960	LNC_000789	1254	downstream
HCON_00005970	LNC_000109	8396	downstream
HCON_00005970	LNC_000110	72475	downstream
HCON_00005970	LNC_000111	72475	downstream
HCON_00005970	LNC_000112	85941	downstream
HCON_00005970	LNC_000775	99685	upstream
HCON_00005970	LNC_000776	87469	upstream
HCON_00005970	LNC_000777	78673	upstream
HCON_00005970	LNC_000785	1223	upstream
HCON_00005970	LNC_000784	1223	upstream
HCON_00005970	LNC_000787	1223	upstream
HCON_00005970	LNC_000786	1223	upstream
HCON_00005970	LNC_000781	45550	upstream
HCON_00005970	LNC_000780	45550	upstream
HCON_00005970	LNC_000783	13571	upstream
HCON_00005970	LNC_000782	34901	upstream
HCON_00005970	LNC_000788	1223	upstream
HCON_00005980	LNC_000110	60338	upstream
HCON_00005980	LNC_000111	60338	upstream
HCON_00005980	LNC_000112	73804	upstream
HCON_00005980	LNC_000113	95123	upstream
HCON_00005980	LNC_000777	94946	downstream
HCON_00005980	LNC_000785	17496	downstream
HCON_00005980	LNC_000784	17496	downstream
HCON_00005980	LNC_000787	17496	downstream
HCON_00005980	LNC_000786	17496	downstream
HCON_00005980	LNC_000781	61823	downstream
HCON_00005980	LNC_000780	61823	downstream
HCON_00005980	LNC_000783	29844	downstream
HCON_00005980	LNC_000782	51174	downstream
HCON_00005980	LNC_000789	8417	downstream
HCON_00005980	LNC_000788	17496	downstream
HCON_00005990	LNC_000109	2533	downstream
HCON_00005990	LNC_000110	53389	upstream
HCON_00005990	LNC_000111	53389	upstream
HCON_00005990	LNC_000112	66855	upstream
HCON_00005990	LNC_000113	88174	upstream
HCON_00005990	LNC_000785	23949	downstream
HCON_00005990	LNC_000784	23949	downstream
HCON_00005990	LNC_000787	23949	downstream
HCON_00005990	LNC_000786	23949	downstream
HCON_00005990	LNC_000781	68276	downstream
HCON_00005990	LNC_000780	68276	downstream
HCON_00005990	LNC_000783	36297	downstream
HCON_00005990	LNC_000782	57627	downstream
HCON_00005990	LNC_000789	14870	downstream
HCON_00005990	LNC_000788	23949	downstream
HCON_00006080	LNC_000109	60170	downstream
HCON_00006080	LNC_000114	53250	upstream
HCON_00006080	LNC_000112	10350	upstream
HCON_00006080	LNC_000113	31669	upstream
HCON_00006080	LNC_000116	67942	upstream
HCON_00006080	LNC_000785	81586	downstream
HCON_00006080	LNC_000784	81586	downstream
HCON_00006080	LNC_000787	81586	downstream
HCON_00006080	LNC_000786	81586	downstream
HCON_00006080	LNC_000783	93934	downstream
HCON_00006080	LNC_000789	72507	downstream
HCON_00006080	LNC_000788	81586	downstream
HCON_00006085	LNC_000109	67785	downstream
HCON_00006085	LNC_000114	47409	upstream
HCON_00006085	LNC_000110	4500	downstream
HCON_00006085	LNC_000112	4509	upstream
HCON_00006085	LNC_000113	25828	upstream
HCON_00006085	LNC_000116	62101	upstream
HCON_00006085	LNC_000117	98775	upstream
HCON_00006085	LNC_000785	89201	downstream
HCON_00006085	LNC_000784	89201	downstream
HCON_00006085	LNC_000787	89201	downstream
HCON_00006085	LNC_000786	89201	downstream
HCON_00006085	LNC_000789	80122	downstream
HCON_00006085	LNC_000788	89201	downstream
HCON_00006090	LNC_000109	73635	downstream
HCON_00006090	LNC_000114	39853	upstream
HCON_00006090	LNC_000110	10350	downstream
HCON_00006090	LNC_000113	18272	upstream
HCON_00006090	LNC_000116	54545	upstream
HCON_00006090	LNC_000117	91219	upstream
HCON_00006090	LNC_000785	95051	downstream
HCON_00006090	LNC_000784	95051	downstream
HCON_00006090	LNC_000787	95051	downstream
HCON_00006090	LNC_000786	95051	downstream
HCON_00006090	LNC_000789	85972	downstream
HCON_00006090	LNC_000788	95051	downstream
HCON_00006125	LNC_000109	94954	downstream
HCON_00006125	LNC_000114	16264	upstream
HCON_00006125	LNC_000110	31669	downstream
HCON_00006125	LNC_000111	18243	downstream
HCON_00006125	LNC_000112	18243	downstream
HCON_00006125	LNC_000116	30956	upstream
HCON_00006125	LNC_000117	67630	upstream
HCON_00006125	LNC_000118	97699	upstream
HCON_00006125	LNC_000119	97699	upstream
HCON_00006130	LNC_000110	53243	downstream
HCON_00006130	LNC_000111	39817	downstream
HCON_00006130	LNC_000112	39817	downstream
HCON_00006130	LNC_000113	16689	downstream
HCON_00006130	LNC_000116	10450	upstream
HCON_00006130	LNC_000117	47124	upstream
HCON_00006130	LNC_000118	77193	upstream
HCON_00006130	LNC_000119	77193	upstream
HCON_00006130	LNC_000121	85844	upstream
HCON_00006130	LNC_000120	84925	upstream
HCON_00006130	LNC_000123	92407	upstream
HCON_00006130	LNC_000122	85844	upstream
HCON_00006140	LNC_000114	10322	downstream
HCON_00006140	LNC_000110	68005	downstream
HCON_00006140	LNC_000111	54579	downstream
HCON_00006140	LNC_000112	54579	downstream
HCON_00006140	LNC_000113	31451	downstream
HCON_00006140	LNC_000117	28709	upstream
HCON_00006140	LNC_000118	58778	upstream
HCON_00006140	LNC_000119	58778	upstream
HCON_00006140	LNC_000121	67429	upstream
HCON_00006140	LNC_000120	66510	upstream
HCON_00006140	LNC_000123	73992	upstream
HCON_00006140	LNC_000122	67429	upstream
HCON_00006180	LNC_000114	24228	downstream
HCON_00006180	LNC_000110	81911	downstream
HCON_00006180	LNC_000111	68485	downstream
HCON_00006180	LNC_000112	68485	downstream
HCON_00006180	LNC_000113	45357	downstream
HCON_00006180	LNC_000116	384	downstream
HCON_00006180	LNC_000117	4030	upstream
HCON_00006180	LNC_000118	34099	upstream
HCON_00006180	LNC_000119	34099	upstream
HCON_00006180	LNC_000121	42750	upstream
HCON_00006180	LNC_000120	41831	upstream
HCON_00006180	LNC_000123	49313	upstream
HCON_00006180	LNC_000122	42750	upstream
HCON_00006180	LNC_000124	98902	upstream
HCON_00006190	LNC_000114	46839	downstream
HCON_00006190	LNC_000111	91096	downstream
HCON_00006190	LNC_000112	91096	downstream
HCON_00006190	LNC_000113	67968	downstream
HCON_00006190	LNC_000116	22995	downstream
HCON_00006190	LNC_000118	18273	upstream
HCON_00006190	LNC_000119	18273	upstream
HCON_00006190	LNC_000121	26924	upstream
HCON_00006190	LNC_000120	26005	upstream
HCON_00006190	LNC_000123	33487	upstream
HCON_00006190	LNC_000122	26924	upstream
HCON_00006190	LNC_000125	93682	upstream
HCON_00006190	LNC_000124	83076	upstream
HCON_00006210	LNC_000114	76978	downstream
HCON_00006210	LNC_000113	98107	downstream
HCON_00006210	LNC_000116	53134	downstream
HCON_00006210	LNC_000117	18264	downstream
HCON_00006210	LNC_000121	2048	upstream
HCON_00006210	LNC_000120	1129	upstream
HCON_00006210	LNC_000123	8611	upstream
HCON_00006210	LNC_000122	2048	upstream
HCON_00006210	LNC_000125	68806	upstream
HCON_00006210	LNC_000124	58200	upstream
HCON_00006230	LNC_000116	85959	downstream
HCON_00006230	LNC_000117	51089	downstream
HCON_00006230	LNC_000118	26318	downstream
HCON_00006230	LNC_000119	26176	downstream
HCON_00006230	LNC_000121	19760	downstream
HCON_00006230	LNC_000120	24204	downstream
HCON_00006230	LNC_000123	9445	downstream
HCON_00006230	LNC_000122	19760	downstream
HCON_00006230	LNC_000125	38458	upstream
HCON_00006230	LNC_000124	27852	upstream
HCON_00006230	LNC_000128	84478	upstream
HCON_00006240	LNC_000116	98185	downstream
HCON_00006240	LNC_000117	63315	downstream
HCON_00006240	LNC_000118	38544	downstream
HCON_00006240	LNC_000119	38402	downstream
HCON_00006240	LNC_000121	31986	downstream
HCON_00006240	LNC_000120	36430	downstream
HCON_00006240	LNC_000123	21671	downstream
HCON_00006240	LNC_000122	31986	downstream
HCON_00006240	LNC_000125	25380	upstream
HCON_00006240	LNC_000124	14774	upstream
HCON_00006240	LNC_000129	94330	upstream
HCON_00006240	LNC_000128	71400	upstream
HCON_00006250	LNC_000126	93448	upstream
HCON_00006250	LNC_000117	83303	downstream
HCON_00006250	LNC_000118	58532	downstream
HCON_00006250	LNC_000119	58390	downstream
HCON_00006250	LNC_000121	51974	downstream
HCON_00006250	LNC_000120	56418	downstream
HCON_00006250	LNC_000123	41659	downstream
HCON_00006250	LNC_000122	51974	downstream
HCON_00006250	LNC_000125	8055	upstream
HCON_00006250	LNC_000129	77005	upstream
HCON_00006250	LNC_000128	54075	upstream
HCON_00006270	LNC_000126	82289	upstream
HCON_00006270	LNC_000117	93698	downstream
HCON_00006270	LNC_000118	68927	downstream
HCON_00006270	LNC_000119	68785	downstream
HCON_00006270	LNC_000121	62369	downstream
HCON_00006270	LNC_000120	66813	downstream
HCON_00006270	LNC_000123	52054	downstream
HCON_00006270	LNC_000122	62369	downstream
HCON_00006270	LNC_000124	7837	downstream
HCON_00006270	LNC_000129	65846	upstream
HCON_00006270	LNC_000128	42916	upstream
HCON_00006280	LNC_000126	69522	upstream
HCON_00006280	LNC_000118	76682	downstream
HCON_00006280	LNC_000119	76540	downstream
HCON_00006280	LNC_000121	70124	downstream
HCON_00006280	LNC_000120	74568	downstream
HCON_00006280	LNC_000123	59809	downstream
HCON_00006280	LNC_000122	70124	downstream
HCON_00006280	LNC_000125	4220	downstream
HCON_00006280	LNC_000124	15592	downstream
HCON_00006280	LNC_000129	53079	upstream
HCON_00006280	LNC_000128	30149	upstream
HCON_00006290	LNC_000127	97984	upstream
HCON_00006290	LNC_000126	46659	upstream
HCON_00006290	LNC_000121	98382	downstream
HCON_00006290	LNC_000123	88067	downstream
HCON_00006290	LNC_000122	98382	downstream
HCON_00006290	LNC_000125	32478	downstream
HCON_00006290	LNC_000124	43850	downstream
HCON_00006290	LNC_000129	30216	upstream
HCON_00006290	LNC_000128	7286	upstream
HCON_00006300	LNC_000127	87912	upstream
HCON_00006300	LNC_000126	36587	upstream
HCON_00006300	LNC_000123	98127	downstream
HCON_00006300	LNC_000125	42538	downstream
HCON_00006300	LNC_000124	53910	downstream
HCON_00006300	LNC_000129	20144	upstream
HCON_00006310	LNC_000130	94435	upstream
HCON_00006310	LNC_000131	99960	upstream
HCON_00006310	LNC_000127	77849	upstream
HCON_00006310	LNC_000126	26524	upstream
HCON_00006310	LNC_000125	52601	downstream
HCON_00006310	LNC_000124	63973	downstream
HCON_00006310	LNC_000129	10081	upstream
HCON_00006310	LNC_000128	7237	downstream
HCON_00006320	LNC_000130	80771	upstream
HCON_00006320	LNC_000131	86296	upstream
HCON_00006320	LNC_000127	64185	upstream
HCON_00006320	LNC_000126	12860	upstream
HCON_00006320	LNC_000125	65951	downstream
HCON_00006320	LNC_000124	77323	downstream
HCON_00006320	LNC_000128	20587	downstream
HCON_00006340	LNC_000130	64841	upstream
HCON_00006340	LNC_000131	70366	upstream
HCON_00006340	LNC_000127	48255	upstream
HCON_00006340	LNC_000125	81855	downstream
HCON_00006340	LNC_000124	93227	downstream
HCON_00006340	LNC_000129	12502	downstream
HCON_00006340	LNC_000128	36491	downstream
HCON_00006360	LNC_000130	43089	upstream
HCON_00006360	LNC_000131	48614	upstream
HCON_00006360	LNC_000127	26503	upstream
HCON_00006360	LNC_000126	16330	downstream
[truncated: 37,341 more rows]
