# Supplementary material for: Non-coding RNA in the gut of the blood-feeding parasitic worm, Haemonchus contortus
Source: Vet Res. 2024 Jan 3;55:1. doi: 10.1186/s13567-023-01254-x (PMC10763314; doi:10.1186/s13567-023-01254-x)
Supplement: Supplementary file 9 — Additional file 9. Functional analysis of the female Haemonchus contortus intestinal lncRNA or miRNA target genes and circRNA source genes. [file 13567_2023_1254_MOESM9_ESM.xlsx]

## Sheet: cis-lncRNA-GO
Category	Term_name	Term_id	padj
MF	protein binding	GO:0005515	2.62608e-14
MF	RNA binding	GO:0003723	1.10493e-13
MF	anion binding	GO:0043168	3.06332e-09
MF	nucleoside phosphate binding	GO:1901265	1.51635e-08
MF	nucleotide binding	GO:0000166	1.51635e-08
MF	structural constituent of ribosome	GO:0003735	7.1533e-08
MF	small molecule binding	GO:0036094	4.46269e-07
MF	ribonucleotide binding	GO:0032553	9.81611e-07
MF	carbohydrate derivative binding	GO:0097367	1.37198e-06
MF	purine nucleotide binding	GO:0017076	1.76723e-06
MF	purine ribonucleotide binding	GO:0032555	1.85032e-06
MF	purine ribonucleoside triphosphate binding	GO:0035639	2.96035e-06
MF	transferase activity	GO:0016740	7.32078e-06
MF	binding	GO:0005488	3.16055e-05
MF	cysteine-type peptidase activity	GO:0008234	0.00011056
MF	adenyl nucleotide binding	GO:0030554	0.000193732
MF	adenyl ribonucleotide binding	GO:0032559	0.00025948
MF	translation regulator activity, nucleic acid binding	GO:0090079	0.000271018
MF	translation factor activity, RNA binding	GO:0008135	0.000271018
MF	ATP binding	GO:0005524	0.000401011
MF	ligase activity	GO:0016874	0.000488691
MF	translation initiation factor activity	GO:0003743	0.000729088
MF	catalytic activity, acting on RNA	GO:0140098	0.00316071
MF	nucleoside-triphosphatase regulator activity	GO:0060589	0.00421512
MF	transferase activity, transferring one-carbon groups	GO:0016741	0.004227
MF	translation regulator activity	GO:0045182	0.00463023
MF	catalytic activity, acting on a tRNA	GO:0140101	0.00723452
MF	methyltransferase activity	GO:0008168	0.00726457
MF	unfolded protein binding	GO:0051082	0.0288524
MF	GTPase regulator activity	GO:0030695	0.0313161
MF	proton transmembrane transporter activity	GO:0015078	0.0367801
MF	enzyme activator activity	GO:0008047	0.0420221
MF	magnesium ion binding	GO:0000287	0.0441069
CC	intracellular anatomical structure	GO:0005622	3.55191e-67
CC	intracellular organelle	GO:0043229	2.3524e-46
CC	organelle	GO:0043226	2.49862e-44
CC	intracellular membrane-bounded organelle	GO:0043231	3.58892e-33
CC	protein-containing complex	GO:0032991	3.39017e-31
CC	membrane-bounded organelle	GO:0043227	7.43834e-31
CC	nucleus	GO:0005634	9.37642e-22
CC	cytoplasm	GO:0005737	3.202e-19
CC	nuclear protein-containing complex	GO:0140513	4.64006e-14
CC	intracellular non-membrane-bounded organelle	GO:0043232	6.23129e-13
CC	non-membrane-bounded organelle	GO:0043228	6.23129e-13
CC	catalytic complex	GO:1902494	1.37577e-11
CC	membrane-enclosed lumen	GO:0031974	4.42839e-10
CC	organelle lumen	GO:0043233	4.42839e-10
CC	intracellular organelle lumen	GO:0070013	4.42839e-10
CC	nuclear lumen	GO:0031981	4.91544e-09
CC	ribosome	GO:0005840	1.83653e-08
CC	intracellular protein-containing complex	GO:0140535	2.68017e-08
CC	ribonucleoprotein complex	GO:1990904	7.2396e-08
CC	mitochondrion	GO:0005739	1.4148e-07
CC	transferase complex	GO:1990234	9.22855e-07
CC	nucleoplasm	GO:0005654	9.3736e-05
CC	envelope	GO:0031975	0.000686006
CC	organelle envelope	GO:0031967	0.000686006
CC	transferase complex, transferring phosphorus-containing groups	GO:0061695	0.000709419
CC	membrane protein complex	GO:0098796	0.00088289
CC	mitochondrial envelope	GO:0005740	0.00291321
CC	endomembrane system	GO:0012505	0.0048412
CC	DNA-directed RNA polymerase complex	GO:0000428	0.00590321
CC	nuclear DNA-directed RNA polymerase complex	GO:0055029	0.00590321
CC	proton-transporting two-sector ATPase complex	GO:0016469	0.00658001
CC	mitochondrial membrane	GO:0031966	0.00877887
CC	organelle membrane	GO:0031090	0.0107112
CC	organelle inner membrane	GO:0019866	0.0223452
CC	RNA polymerase complex	GO:0030880	0.0241227
CC	peptidase complex	GO:1905368	0.0264756
CC	mitochondrial inner membrane	GO:0005743	0.0321777
CC	RNA polymerase II, holoenzyme	GO:0016591	0.0364631
CC	chromosome	GO:0005694	0.0422504
CC	nucleolus	GO:0005730	0.0499942
BP	cellular process	GO:0009987	1.38677e-23
BP	gene expression	GO:0010467	3.29455e-14
BP	RNA processing	GO:0006396	4.92939e-13
BP	translation	GO:0006412	2.99731e-12
BP	peptide biosynthetic process	GO:0043043	2.15265e-11
BP	amide biosynthetic process	GO:0043604	5.91654e-11
BP	cellular metabolic process	GO:0044237	7.0023e-11
BP	cellular amide metabolic process	GO:0043603	1.16123e-10
BP	cellular component organization or biogenesis	GO:0071840	3.59318e-10
BP	cellular protein metabolic process	GO:0044267	6.50402e-10
BP	peptide metabolic process	GO:0006518	1.4168e-09
BP	organonitrogen compound biosynthetic process	GO:1901566	3.42065e-08
BP	mRNA metabolic process	GO:0016071	3.93895e-08
BP	cellular localization	GO:0051641	1.10053e-07
BP	intracellular transport	GO:0046907	3.82645e-07
BP	cellular component organization	GO:0016043	7.64571e-07
BP	macromolecule catabolic process	GO:0009057	1.7608e-06
BP	establishment of localization in cell	GO:0051649	3.4133e-06
BP	macromolecule localization	GO:0033036	3.84439e-06
BP	cellular catabolic process	GO:0044248	4.61356e-06
BP	ribonucleoprotein complex biogenesis	GO:0022613	6.40979e-06
BP	cellular macromolecule catabolic process	GO:0044265	6.54455e-06
BP	RNA metabolic process	GO:0016070	1.00833e-05
BP	cellular protein localization	GO:0034613	1.02298e-05
BP	cellular macromolecule localization	GO:0070727	1.02298e-05
BP	organonitrogen compound catabolic process	GO:1901565	1.07798e-05
BP	biosynthetic process	GO:0009058	1.24562e-05
BP	catabolic process	GO:0009056	1.43808e-05
BP	ncRNA metabolic process	GO:0034660	1.77864e-05
BP	protein localization	GO:0008104	2.77414e-05
BP	organelle organization	GO:0006996	3.17164e-05
BP	ribosome biogenesis	GO:0042254	3.43469e-05
BP	mRNA processing	GO:0006397	4.59954e-05
BP	establishment of protein localization	GO:0045184	4.59972e-05
BP	organic substance transport	GO:0071702	5.87681e-05
BP	organic substance catabolic process	GO:1901575	6.28038e-05
BP	intracellular protein transport	GO:0006886	6.63363e-05
BP	protein modification by small protein conjugation or removal	GO:0070647	7.14059e-05
BP	cellular biosynthetic process	GO:0044249	8.44394e-05
BP	protein transport	GO:0015031	8.68716e-05
BP	protein catabolic process	GO:0030163	8.87865e-05
BP	organic substance biosynthetic process	GO:1901576	0.000110487
BP	vesicle-mediated transport	GO:0016192	0.00016278
BP	cellular component biogenesis	GO:0044085	0.000203372
BP	cellular protein-containing complex assembly	GO:0034622	0.000263902
BP	proteolysis involved in cellular protein catabolic process	GO:0051603	0.000323039
BP	cellular protein catabolic process	GO:0044257	0.000323039
BP	protein folding	GO:0006457	0.000723273
BP	nitrogen compound transport	GO:0071705	0.000798097
BP	ncRNA processing	GO:0034470	0.000946982
BP	tRNA metabolic process	GO:0006399	0.00114224
BP	protein-containing complex subunit organization	GO:0043933	0.00161317
BP	macromolecule biosynthetic process	GO:0009059	0.00167527
BP	cellular macromolecule biosynthetic process	GO:0034645	0.00191626
BP	chromatin organization	GO:0006325	0.00288415
BP	cellular nitrogen compound biosynthetic process	GO:0044271	0.00298631
BP	modification-dependent macromolecule catabolic process	GO:0043632	0.00411637
BP	ubiquitin-dependent protein catabolic process	GO:0006511	0.00411637
BP	modification-dependent protein catabolic process	GO:0019941	0.00411637
BP	histone modification	GO:0016570	0.00538861
BP	covalent chromatin modification	GO:0016569	0.00538861
BP	translational initiation	GO:0006413	0.00908707
BP	protein-containing complex assembly	GO:0065003	0.0109368
BP	phospholipid metabolic process	GO:0006644	0.0118763
BP	cellular lipid metabolic process	GO:0044255	0.0125506
BP	cellular amino acid metabolic process	GO:0006520	0.0136586
BP	phospholipid biosynthetic process	GO:0008654	0.0136758
BP	small molecule metabolic process	GO:0044281	0.0159471
BP	peptidyl-amino acid modification	GO:0018193	0.0196971
BP	cellular amino acid catabolic process	GO:0009063	0.0255421
BP	lipid biosynthetic process	GO:0008610	0.0260871
BP	peptidyl-lysine modification	GO:0018205	0.0261735
BP	negative regulation of biological process	GO:0048519	0.0263158
BP	aromatic compound catabolic process	GO:0019439	0.0278891
BP	organic cyclic compound catabolic process	GO:1901361	0.0278891
BP	protein modification by small protein conjugation	GO:0032446	0.0299256
BP	proton transmembrane transport	GO:1902600	0.0309142
BP	tRNA processing	GO:0008033	0.0405781
BP	cytoskeleton organization	GO:0007010	0.0451248
BP	negative regulation of gene expression	GO:0010629	0.0456048
BP	RNA splicing	GO:0008380	0.0456494

## Sheet: cis-lncRNA-KEGG
Pathway_term	padj
Spliceosome	4.59779e-10
Carbon metabolism	3.35533e-08
Proteasome	3.77989e-07
Endocytosis	4.03341e-06
Biosynthesis of amino acids	4.03341e-06
Nucleocytoplasmic transport	2.40297e-05
Oxidative phosphorylation	5.71676e-05
Sphingolipid metabolism	5.71676e-05
Peroxisome	5.91658e-05
Phagosome	5.91658e-05
Cysteine and methionine metabolism	8.12837e-05
Citrate cycle (TCA cycle)	0.000107011
Ribosome	0.000126181
Glycerolipid metabolism	0.000226107
Biosynthesis of unsaturated fatty acids	0.000230781
Protein processing in endoplasmic reticulum	0.000237741
N-Glycan biosynthesis	0.000251962
Glycosylphosphatidylinositol (GPI)-anchor biosynthesis	0.000281188
Biosynthesis of cofactors	0.000288727
Other types of O-glycan biosynthesis	0.000456203
Fatty acid metabolism	0.000506862
mTOR signaling pathway	0.000646328
FoxO signaling pathway	0.000932371
Glycerophospholipid metabolism	0.00127624
RNA polymerase	0.0015866
RNA degradation	0.0015959
Valine, leucine and isoleucine degradation	0.0015959
DNA replication	0.00247089
Pantothenate and CoA biosynthesis	0.00247089
Terpenoid backbone biosynthesis	0.00247089
mRNA surveillance pathway	0.00276387
Propanoate metabolism	0.00298828
Autophagy - other	0.00308836
Pentose phosphate pathway	0.00342334
Arginine and proline metabolism	0.00342334
beta-Alanine metabolism	0.00342334
Phosphatidylinositol signaling system	0.00342334
Inositol phosphate metabolism	0.0040255
Pyruvate metabolism	0.0040255
Amino sugar and nucleotide sugar metabolism	0.0040255
Basal transcription factors	0.0040255
Mitophagy - animal	0.0040255
Histidine metabolism	0.0040255
Glycolysis / Gluconeogenesis	0.00411181
2-Oxocarboxylic acid metabolism	0.00437674
Axon regeneration	0.0043994
Autophagy - animal	0.00621908
Glycosaminoglycan biosynthesis - heparan sulfate / heparin	0.00649186
Starch and sucrose metabolism	0.00653186
Biosynthesis of nucleotide sugars	0.00670355
MAPK signaling pathway	0.0121123
Fructose and mannose metabolism	0.0121123
Nucleotide excision repair	0.0195802
Protein export	0.0196991
Glycine, serine and threonine metabolism	0.0203093
Various types of N-glycan biosynthesis	0.026983
ABC transporters	0.0275307
Mucin type O-glycan biosynthesis	0.0290798
Fatty acid degradation	0.0290798
Calcium signaling pathway	0.0330924
Ether lipid metabolism	0.0375554
Lysine degradation	0.0379355
Ubiquitin mediated proteolysis	0.0406951
Phenylalanine metabolism	0.04381
Fatty acid elongation	0.0474898
Fanconi anemia pathway	0.0489179
Hippo signaling pathway - multiple species	0.0489179

## Sheet: circRNA-source-gene-GO
Category	Term_name	Term_id	padj
MF	adenyl ribonucleotide binding	GO:0032559	6.84281e-06
MF	adenyl nucleotide binding	GO:0030554	7.57164e-06
MF	ATP binding	GO:0005524	2.34944e-05
MF	ribonucleotide binding	GO:0032553	0.000160846
MF	carbohydrate derivative binding	GO:0097367	0.000180574
MF	nucleotide binding	GO:0000166	0.000208256
MF	nucleoside phosphate binding	GO:1901265	0.000208256
MF	purine ribonucleotide binding	GO:0032555	0.0002138
MF	purine nucleotide binding	GO:0017076	0.000330826
MF	anion binding	GO:0043168	0.000333068
MF	purine ribonucleoside triphosphate binding	GO:0035639	0.000625398
MF	small molecule binding	GO:0036094	0.00146722
MF	protein kinase activity	GO:0004672	0.00215323
MF	kinase activity	GO:0016301	0.00220677
MF	phosphotransferase activity, alcohol group as acceptor	GO:0016773	0.00258657
MF	transferase activity, transferring phosphorus-containing groups	GO:0016772	0.020743
CC	membrane	GO:0016020	0.0459289
BP	protein phosphorylation	GO:0006468	0.00181485
BP	phosphorylation	GO:0016310	0.016057

## Sheet: circRNA-source-gene-KEGG
Pathway_term	gene_number
ABC transporters	5
Glycerolipid metabolism	5
ErbB signaling pathway	5
MAPK signaling pathway	7
Hippo signaling pathway - multiple species	3

## Sheet: miRNA-target-GO
Category	Term_name	Term_id	padj
MF	protein binding	GO:0005515	2.0672e-13
MF	binding	GO:0005488	1.71682e-06
MF	transferase activity	GO:0016740	0.00321394
MF	GTPase activator activity	GO:0005096	0.0322361
MF	GTPase regulator activity	GO:0030695	0.0343689
CC	Golgi apparatus	GO:0005794	0.00350957
BP	cellular process	GO:0009987	3.01054e-12
BP	cellular response to stimulus	GO:0051716	3.01869e-05
BP	cellular protein modification process	GO:0006464	4.17637e-05
BP	protein modification process	GO:0036211	4.17637e-05
BP	response to stimulus	GO:0050896	0.000193343
BP	macromolecule modification	GO:0043412	0.000855511
BP	signal transduction	GO:0007165	0.000905272
BP	signaling	GO:0023052	0.00113042
BP	regulation of biological process	GO:0050789	0.0019365
BP	biological regulation	GO:0065007	0.00216203
BP	phosphorus metabolic process	GO:0006793	0.00229593
BP	regulation of cellular process	GO:0050794	0.00329304
BP	cell communication	GO:0007154	0.00344749
BP	phosphate-containing compound metabolic process	GO:0006796	0.00481268
BP	small GTPase mediated signal transduction	GO:0007264	0.0383819

## Sheet: miRNA-target-KEGG
Pathway_term	gene_number
Axon regeneration	21
MAPK signaling pathway	16
FoxO signaling pathway	12
