# Supplementary material for: Non-coding RNA in the gut of the blood-feeding parasitic worm, Haemonchus contortus
Source: Vet Res. 2024 Jan 3;55:1. doi: 10.1186/s13567-023-01254-x (PMC10763314; doi:10.1186/s13567-023-01254-x)
Supplement: Supplementary file 10 — Additional file 10. The target site information about intestinal lncRNA/circRNA-miRNA-mRNA of female Haemonchus contortus. [file 13567_2023_1254_MOESM10_ESM.xlsx]

## Sheet: lncRNA-miRNA
miRNA	lncRNA_ID	Score	Energy
hco-lin-4	LNC_005807	446	-66.09
hco-lin-4	LNC_005809	446	-66.09
hco-lin-4	LNC_005808	288	-36.64
hco-lin-4	LNC_005810	288	-36.64
hco-lin-4	LNC_005811	288	-36.64
hco-lin-4	LNC_002242	288	-34.4
hco-lin-4	LNC_005260	283	-33.46
hco-lin-4	LNC_005817	170	-27.04
hco-lin-4	LNC_005381	160	-25.39
hco-lin-4	LNC_005382	160	-25.39
hco-lin-4	LNC_005383	160	-25.39
hco-lin-4	LNC_001307	155	-25.02
hco-lin-4	LNC_002205	155	-24.26
hco-lin-4	LNC_005714	162	-23.84
hco-lin-4	LNC_005090	162	-23.35
hco-lin-4	LNC_004217	155	-23.25
hco-lin-4	LNC_005707	150	-22.43
hco-lin-4	LNC_001668	154	-22.09
hco-lin-4	LNC_001531	158	-22.03
hco-lin-4	LNC_004754	153	-21.92
hco-lin-4	LNC_003170	153	-21.44
hco-lin-4	LNC_004873	150	-20.73
hco-lin-4	LNC_001774	154	-20.57
hco-lin-4	LNC_001686	150	-20.38
hco-lin-4	LNC_001687	150	-20.38
hco-lin-4	LNC_000334	154	-20.37
hco-lin-4	LNC_000337	154	-20.37
hco-lin-4	LNC_000338	154	-20.37
hco-lin-4	LNC_003036	151	-20.06
hco-miR-1	LNC_007023	958	-101.12
hco-miR-1	LNC_003947	471	-47.24
hco-miR-1	LNC_005224	313	-39.46
hco-miR-1	LNC_001696	323	-33.98
hco-miR-1	LNC_005524	299	-31.8
hco-miR-1	LNC_006620	456	-31.32
hco-miR-1	LNC_006795	294	-30.52
hco-miR-1	LNC_000739	283	-30.07
hco-miR-1	LNC_004007	305	-29.02
hco-miR-1	LNC_000121	300	-28.94
hco-miR-1	LNC_000122	300	-28.94
hco-miR-1	LNC_001525	293	-28.87
hco-miR-1	LNC_005422	306	-28.79
hco-miR-1	LNC_004795	288	-28.3
hco-miR-1	LNC_004796	288	-28.3
hco-miR-1	LNC_006440	288	-28.11
hco-miR-1	LNC_002011	294	-27.66
hco-miR-1	LNC_003336	305	-26.83
hco-miR-1	LNC_003337	305	-26.83
hco-miR-1	LNC_001606	287	-26.67
hco-miR-1	LNC_006223	288	-24.91
hco-miR-1	LNC_004262	301	-24.66
hco-miR-1	LNC_000500	285	-24.64
hco-miR-1	LNC_003353	287	-23.19
hco-miR-1	LNC_004785	280	-23.16
hco-miR-1	LNC_006176	284	-22.66
hco-miR-1	LNC_006934	168	-22.63
hco-miR-1	LNC_004676	284	-21.86
hco-miR-1	LNC_001989	280	-21.81
hco-miR-1	LNC_004998	284	-21.74
hco-miR-1	LNC_004999	284	-21.74
hco-miR-1	LNC_003168	163	-21.74
hco-miR-1	LNC_000594	162	-20.92
hco-miR-1	LNC_006619	304	-20.88
hco-miR-1	LNC_001686	166	-20.64
hco-miR-1	LNC_001687	166	-20.64
hco-miR-1	LNC_003921	163	-20.28
hco-miR-1	LNC_000215	160	-20.13
hco-miR-1	LNC_003873	168	-20.02
hco-miR-133	LNC_006795	312	-36.89
hco-miR-133	LNC_005615	301	-33.61
hco-miR-133	LNC_005603	284	-28.96
hco-miR-133	LNC_006445	159	-28.36
hco-miR-133	LNC_004497	301	-27.12
hco-miR-133	LNC_006421	161	-24.67
hco-miR-133	LNC_002628	153	-24.35
hco-miR-133	LNC_007209	165	-23.24
hco-miR-133	LNC_001668	151	-23.12
hco-miR-133	LNC_002260	155	-22.7
hco-miR-133	LNC_003154	159	-22.68
hco-miR-133	LNC_002222	165	-22.58
hco-miR-133	LNC_000867	165	-22.02
hco-miR-133	LNC_002431	153	-21.59
hco-miR-133	LNC_006108	157	-21.18
hco-miR-133	LNC_006469	153	-21.17
hco-miR-133	LNC_000077	155	-20.49
hco-miR-133	LNC_001276	159	-20
hco-miR-2	LNC_006020	1014	-123.47
hco-miR-2	LNC_007055	938	-119.59
hco-miR-2	LNC_007053	937	-118.46
hco-miR-2	LNC_007051	929	-115.39
hco-miR-2	LNC_007052	929	-115.39
hco-miR-2	LNC_006021	873	-106.49
hco-miR-2	LNC_007056	473	-61.33
hco-miR-2	LNC_001477	318	-47.89
hco-miR-2	LNC_001478	318	-47.89
hco-miR-2	LNC_001480	318	-47.89
hco-miR-2	LNC_001481	318	-47.89
hco-miR-2	LNC_006229	307	-42.87
hco-miR-2	LNC_007054	318	-41.91
hco-miR-2	LNC_001482	312	-38.55
hco-miR-2	LNC_001245	309	-37.6
hco-miR-2	LNC_003249	325	-37.09
hco-miR-2	LNC_005565	303	-34.88
hco-miR-2	LNC_000242	302	-34.71
hco-miR-2	LNC_006739	300	-34.24
hco-miR-2	LNC_006740	300	-34.24
hco-miR-2	LNC_005431	312	-34.14
hco-miR-2	LNC_007213	300	-34.03
hco-miR-2	LNC_006022	282	-33.96
hco-miR-2	LNC_000519	310	-33.68
hco-miR-2	LNC_004640	310	-33.54
hco-miR-2	LNC_003061	294	-33.36
hco-miR-2	LNC_005971	300	-32.75
hco-miR-2	LNC_003826	298	-29.21
hco-miR-2	LNC_000711	296	-28.61
hco-miR-2	LNC_001996	291	-28.15
hco-miR-2	LNC_003209	296	-27.96
hco-miR-2	LNC_007137	291	-27.03
hco-miR-2	LNC_002486	177	-26.56
hco-miR-2	LNC_002487	177	-26.56
hco-miR-2	LNC_005757	297	-26.22
hco-miR-2	LNC_005758	297	-26.22
hco-miR-2	LNC_005944	293	-26.1
hco-miR-2	LNC_005945	293	-26.1
hco-miR-2	LNC_004289	289	-24.83
hco-miR-2	LNC_002260	164	-24.79
hco-miR-2	LNC_003140	167	-24.44
hco-miR-2	LNC_004473	162	-23.86
hco-miR-2	LNC_003380	162	-23.32
hco-miR-2	LNC_006402	160	-23.24
hco-miR-2	LNC_005212	166	-22.97
hco-miR-2	LNC_002896	165	-22.93
hco-miR-2	LNC_002897	165	-22.93
hco-miR-2	LNC_003072	165	-22.74
hco-miR-2	LNC_003878	168	-22.61
hco-miR-2	LNC_003914	160	-22.55
hco-miR-2	LNC_007135	161	-22.26
hco-miR-2	LNC_004497	171	-21.92
hco-miR-2	LNC_003500	157	-21.85
hco-miR-2	LNC_002497	158	-21.79
hco-miR-2	LNC_002683	164	-21.77
hco-miR-2	LNC_003033	156	-21.77
hco-miR-2	LNC_007109	155	-21.76
hco-miR-2	LNC_007110	155	-21.76
hco-miR-2	LNC_003186	154	-21.76
hco-miR-2	LNC_003187	154	-21.76
hco-miR-2	LNC_002143	155	-21.7
hco-miR-2	LNC_002280	151	-21.69
hco-miR-2	LNC_005041	150	-21.56
hco-miR-2	LNC_003156	162	-21.36
hco-miR-2	LNC_001631	159	-20.95
hco-miR-2	LNC_004869	163	-20.83
hco-miR-2	LNC_004870	163	-20.83
hco-miR-2	LNC_005847	164	-20.63
hco-miR-2	LNC_000194	155	-20.54
hco-miR-2	LNC_000195	155	-20.54
hco-miR-2	LNC_003485	155	-20.52
hco-miR-2	LNC_002020	153	-20.47
hco-miR-2	LNC_002021	153	-20.47
hco-miR-2	LNC_004693	152	-20.25
hco-miR-2	LNC_004694	152	-20.25
hco-miR-2	LNC_003611	165	-20.03
hco-miR-228	LNC_006647	477	-58.59
hco-miR-228	LNC_000360	460	-51
hco-miR-228	LNC_003503	465	-48.65
hco-miR-228	LNC_002426	442	-48.02
hco-miR-228	LNC_006293	464	-47.83
hco-miR-228	LNC_002246	444	-47.76
hco-miR-228	LNC_006543	444	-47.31
hco-miR-228	LNC_001608	477	-39.08
hco-miR-228	LNC_003752	308	-38.21
hco-miR-228	LNC_001116	465	-37.78
hco-miR-228	LNC_006418	306	-36.33
hco-miR-228	LNC_004036	309	-35.66
hco-miR-228	LNC_002104	319	-33.62
hco-miR-228	LNC_001474	305	-33.4
hco-miR-228	LNC_001476	305	-33.4
hco-miR-228	LNC_004840	313	-33.36
hco-miR-228	LNC_001201	298	-32.63
hco-miR-228	LNC_005582	308	-32.46
hco-miR-228	LNC_003947	303	-32.06
hco-miR-228	LNC_001717	293	-31.48
hco-miR-228	LNC_001811	326	-30.95
hco-miR-228	LNC_002120	298	-30.64
hco-miR-228	LNC_006297	308	-30.15
hco-miR-228	LNC_003571	295	-29.4
hco-miR-228	LNC_006886	296	-28.15
hco-miR-228	LNC_006887	296	-28.15
hco-miR-228	LNC_003391	303	-27.67
hco-miR-228	LNC_001477	299	-27.51
hco-miR-228	LNC_001478	299	-27.51
hco-miR-228	LNC_001480	299	-27.51
hco-miR-228	LNC_001481	299	-27.51
hco-miR-228	LNC_001996	306	-27.47
hco-miR-228	LNC_004441	289	-27.41
hco-miR-228	LNC_001969	302	-26.77
hco-miR-228	LNC_001970	302	-26.77
hco-miR-228	LNC_001668	302	-26.74
hco-miR-228	LNC_006812	300	-26.36
hco-miR-228	LNC_000336	293	-26.32
hco-miR-228	LNC_000339	293	-26.32
hco-miR-228	LNC_000340	293	-26.32
hco-miR-228	LNC_004644	166	-26.24
hco-miR-228	LNC_001352	311	-26.1
hco-miR-228	LNC_001311	295	-25.61
hco-miR-228	LNC_004823	298	-25.25
hco-miR-228	LNC_004724	172	-24.79
hco-miR-228	LNC_004725	172	-24.79
hco-miR-228	LNC_005371	307	-24.54
hco-miR-228	LNC_005372	307	-24.54
hco-miR-228	LNC_001489	175	-24.34
hco-miR-228	LNC_006471	153	-23.8
hco-miR-228	LNC_002827	300	-23.75
hco-miR-228	LNC_000399	296	-23.72
hco-miR-228	LNC_001583	165	-23.15
hco-miR-228	LNC_003316	157	-23.02
hco-miR-228	LNC_001736	167	-22.71
hco-miR-228	LNC_005248	172	-22.65
hco-miR-228	LNC_003823	290	-22.34
hco-miR-228	LNC_003824	290	-22.34
hco-miR-228	LNC_000550	165	-22.27
hco-miR-228	LNC_002853	161	-22.19
hco-miR-228	LNC_005782	161	-21.84
hco-miR-228	LNC_005783	161	-21.84
hco-miR-228	LNC_003463	157	-21.83
hco-miR-228	LNC_001418	175	-21.72
hco-miR-228	LNC_006478	158	-21.33
hco-miR-228	LNC_000838	163	-21.17
hco-miR-228	LNC_002255	150	-21.12
hco-miR-228	LNC_004648	159	-21.11
hco-miR-228	LNC_004649	159	-21.11
hco-miR-228	LNC_001225	163	-20.99
hco-miR-228	LNC_005997	157	-20.96
hco-miR-228	LNC_001268	156	-20.73
hco-miR-228	LNC_006463	173	-20.69
hco-miR-228	LNC_006464	173	-20.69
hco-miR-228	LNC_003072	154	-20.61
hco-miR-228	LNC_006646	159	-20.57
hco-miR-228	LNC_002366	167	-20.5
hco-miR-228	LNC_001315	155	-20.33
hco-miR-228	LNC_004841	153	-20.18
hco-miR-228	LNC_001239	154	-20.16
hco-miR-228	LNC_000824	153	-20.11
hco-miR-234	LNC_003080	316	-29.89
hco-miR-234	LNC_005736	301	-29.43
hco-miR-234	LNC_003536	314	-28.5
hco-miR-234	LNC_006822	301	-26.96
hco-miR-234	LNC_006487	295	-24
hco-miR-234	LNC_006049	281	-23.83
hco-miR-234	LNC_001030	305	-23.81
hco-miR-234	LNC_003196	174	-23.61
hco-miR-234	LNC_001071	158	-22.87
hco-miR-234	LNC_005598	289	-21.53
hco-miR-236	LNC_001489	304	-29.6
hco-miR-236	LNC_000969	311	-25.91
hco-miR-236	LNC_005105	299	-24.52
hco-miR-236	LNC_006912	311	-23.99
hco-miR-236	LNC_007080	311	-23.69
hco-miR-236	LNC_000875	164	-22.36
hco-miR-236	LNC_001957	161	-21.64
hco-miR-236	LNC_006394	160	-20.32
hco-miR-250	LNC_000360	756	-82.31
hco-miR-250	LNC_001524	612	-72.39
hco-miR-250	LNC_000359	590	-54.44
hco-miR-250	LNC_003460	324	-52.43
hco-miR-250	LNC_003461	324	-52.43
hco-miR-250	LNC_002590	320	-51.22
hco-miR-250	LNC_006572	459	-51.06
hco-miR-250	LNC_005343	433	-50.03
hco-miR-250	LNC_001756	446	-48.61
hco-miR-250	LNC_006577	437	-46.2
hco-miR-250	LNC_006590	430	-42.31
hco-miR-250	LNC_003282	309	-39.16
hco-miR-250	LNC_001583	305	-37.92
hco-miR-250	LNC_006653	288	-37.2
hco-miR-250	LNC_005125	302	-36.62
hco-miR-250	LNC_005783	300	-33.94
hco-miR-250	LNC_006575	292	-32.21
hco-miR-250	LNC_000612	309	-31.95
hco-miR-250	LNC_006578	292	-31.66
hco-miR-250	LNC_002548	286	-31.38
hco-miR-250	LNC_004261	288	-31.23
hco-miR-250	LNC_005782	298	-30.98
hco-miR-250	LNC_003156	181	-30.75
hco-miR-250	LNC_004528	288	-30.21
hco-miR-250	LNC_002715	300	-30.17
hco-miR-250	LNC_000091	302	-30.13
hco-miR-250	LNC_007142	286	-30.05
hco-miR-250	LNC_007143	286	-30.05
hco-miR-250	LNC_000092	287	-29.86
hco-miR-250	LNC_000093	287	-29.86
hco-miR-250	LNC_003611	303	-29.85
hco-miR-250	LNC_003520	291	-29.58
hco-miR-250	LNC_003521	291	-29.58
hco-miR-250	LNC_000388	169	-29.32
hco-miR-250	LNC_005301	169	-29.31
hco-miR-250	LNC_005775	174	-29.26
hco-miR-250	LNC_007046	284	-29.12
hco-miR-250	LNC_004750	288	-28.03
hco-miR-250	LNC_001525	305	-27.78
hco-miR-250	LNC_001526	305	-27.78
hco-miR-250	LNC_000516	289	-27.57
hco-miR-250	LNC_000141	166	-27.46
hco-miR-250	LNC_006589	290	-26.97
hco-miR-250	LNC_004048	291	-26.67
hco-miR-250	LNC_004180	164	-26.4
hco-miR-250	LNC_002134	155	-25.88
hco-miR-250	LNC_005212	166	-25.85
hco-miR-250	LNC_005659	159	-25.32
hco-miR-250	LNC_005600	154	-25.27
hco-miR-250	LNC_000820	167	-24.9
hco-miR-250	LNC_003531	160	-24.71
hco-miR-250	LNC_006248	153	-24.35
hco-miR-250	LNC_002824	160	-24.26
hco-miR-250	LNC_005841	155	-23.85
hco-miR-250	LNC_001910	155	-23.76
hco-miR-250	LNC_001911	155	-23.76
hco-miR-250	LNC_004263	171	-23.51
hco-miR-250	LNC_001743	158	-23.5
hco-miR-250	LNC_007170	151	-23.43
hco-miR-250	LNC_000899	152	-23.41
hco-miR-250	LNC_004775	159	-23.17
hco-miR-250	LNC_005121	162	-22.87
hco-miR-250	LNC_005122	162	-22.87
hco-miR-250	LNC_005123	162	-22.87
hco-miR-250	LNC_000851	156	-22.55
hco-miR-250	LNC_001199	173	-22.42
hco-miR-250	LNC_005674	161	-22.32
hco-miR-250	LNC_000158	152	-22.03
hco-miR-250	LNC_007008	155	-21.93
hco-miR-250	LNC_005489	164	-21.91
hco-miR-250	LNC_005604	159	-21.83
hco-miR-250	LNC_000537	164	-21.75
hco-miR-250	LNC_003930	154	-21.25
hco-miR-250	LNC_004758	156	-21.11
hco-miR-250	LNC_001347	154	-20.98
hco-miR-250	LNC_006030	156	-20.89
hco-miR-250	LNC_001140	157	-20.88
hco-miR-250	LNC_001141	157	-20.88
hco-miR-250	LNC_002229	156	-20.86
hco-miR-250	LNC_001698	152	-20.77
hco-miR-250	LNC_001989	160	-20.58
hco-miR-250	LNC_003656	163	-20.53
hco-miR-250	LNC_001790	151	-20.47
hco-miR-250	LNC_006940	153	-20.42
hco-miR-250	LNC_004488	165	-20.34
hco-miR-250	LNC_003039	167	-20
hco-miR-252	LNC_006675	322	-32.63
hco-miR-252	LNC_006964	310	-32.4
hco-miR-252	LNC_005811	299	-31.1
hco-miR-252	LNC_004846	296	-29.9
hco-miR-252	LNC_004847	296	-29.9
hco-miR-252	LNC_000440	157	-25.4
hco-miR-252	LNC_000095	157	-24.92
hco-miR-252	LNC_003283	156	-23.66
hco-miR-252	LNC_006143	157	-23.64
hco-miR-252	LNC_006644	160	-23.5
hco-miR-252	LNC_004335	153	-21
hco-miR-252	LNC_007025	152	-20.66
hco-miR-252	LNC_004177	159	-20.59
hco-miR-252	LNC_002405	150	-20.55
hco-miR-259	LNC_001601	456	-40.22
hco-miR-259	LNC_003692	466	-40.03
hco-miR-259	LNC_000472	323	-37.92
hco-miR-259	LNC_004463	308	-37.44
hco-miR-259	LNC_001228	315	-35.78
hco-miR-259	LNC_006088	314	-32.75
hco-miR-259	LNC_005146	309	-32.35
hco-miR-259	LNC_006795	308	-29.73
hco-miR-259	LNC_004036	306	-29.55
hco-miR-259	LNC_003520	309	-28.82
hco-miR-259	LNC_003521	309	-28.82
hco-miR-259	LNC_000360	304	-28.69
hco-miR-259	LNC_004427	294	-27.29
hco-miR-259	LNC_006467	286	-26.56
hco-miR-259	LNC_002180	304	-26.41
hco-miR-259	LNC_000144	289	-26.04
hco-miR-259	LNC_004925	291	-25.41
hco-miR-259	LNC_007030	168	-23.9
hco-miR-259	LNC_007031	168	-23.9
hco-miR-259	LNC_005868	156	-23.72
hco-miR-259	LNC_005674	173	-23.55
hco-miR-259	LNC_003130	300	-23.37
hco-miR-259	LNC_003688	169	-23.13
hco-miR-259	LNC_006463	172	-23.05
hco-miR-259	LNC_006464	172	-23.05
hco-miR-259	LNC_004519	159	-22.83
hco-miR-259	LNC_005677	169	-22.45
hco-miR-259	LNC_003951	160	-22.37
hco-miR-259	LNC_002965	175	-22.36
hco-miR-259	LNC_002648	172	-22.21
hco-miR-259	LNC_001583	155	-21.96
hco-miR-259	LNC_004099	150	-21.89
hco-miR-259	LNC_000460	167	-21.1
hco-miR-259	LNC_000640	158	-20.58
hco-miR-259	LNC_000983	153	-20.55
hco-miR-259	LNC_004441	159	-20.34
hco-miR-259	LNC_006727	161	-20.28
hco-miR-259	LNC_004846	157	-20.28
hco-miR-259	LNC_004847	157	-20.28
hco-miR-259	LNC_001734	159	-20.02
hco-miR-277	LNC_007042	588	-59.96
hco-miR-277	LNC_007043	302	-33.79
hco-miR-277	LNC_004218	312	-32.96
hco-miR-277	LNC_005491	446	-31.57
hco-miR-277	LNC_005492	446	-31.57
hco-miR-277	LNC_005494	446	-31.57
hco-miR-277	LNC_005495	446	-31.57
hco-miR-277	LNC_005496	446	-31.57
hco-miR-277	LNC_001524	308	-31.17
hco-miR-277	LNC_004941	292	-30.69
hco-miR-277	LNC_002550	300	-29.91
hco-miR-277	LNC_004983	299	-29.8
hco-miR-277	LNC_004265	316	-29.65
hco-miR-277	LNC_004912	304	-29.03
hco-miR-277	LNC_002246	313	-28.17
hco-miR-277	LNC_000940	286	-27.14
hco-miR-277	LNC_000419	289	-26.98
hco-miR-277	LNC_005615	302	-26.71
hco-miR-277	LNC_000711	284	-25.72
hco-miR-277	LNC_002165	305	-25.67
hco-miR-277	LNC_001153	300	-25.56
hco-miR-277	LNC_006741	296	-24.13
hco-miR-277	LNC_002474	294	-24.12
hco-miR-277	LNC_001030	174	-23.99
hco-miR-277	LNC_003922	294	-23.86
hco-miR-277	LNC_002730	165	-23.84
hco-miR-277	LNC_004548	294	-23.65
hco-miR-277	LNC_004549	294	-23.65
hco-miR-277	LNC_006926	294	-22.56
hco-miR-277	LNC_006308	163	-22.14
hco-miR-277	LNC_001972	289	-21.68
hco-miR-277	LNC_006765	280	-21.62
hco-miR-277	LNC_004233	292	-21.59
hco-miR-277	LNC_005657	161	-20.31
hco-miR-277	LNC_007005	288	-20.3
hco-miR-277	LNC_005745	163	-20.08
hco-miR-277	LNC_004089	165	-20.01
hco-miR-40b	LNC_006623	304	-47.54
hco-miR-40b	LNC_006916	288	-43.32
hco-miR-40b	LNC_002833	168	-31.43
hco-miR-40b	LNC_002834	168	-31.43
hco-miR-40b	LNC_003964	157	-31.36
hco-miR-40b	LNC_003965	157	-31.36
hco-miR-40b	LNC_003966	157	-31.36
hco-miR-40b	LNC_005505	163	-31.11
hco-miR-40b	LNC_003938	158	-30.68
hco-miR-40b	LNC_001956	156	-30.13
hco-miR-40b	LNC_001957	156	-30.13
hco-miR-40b	LNC_001410	159	-28.06
hco-miR-40b	LNC_000219	160	-27.53
hco-miR-40b	LNC_003000	150	-27.44
hco-miR-40b	LNC_001664	155	-25.94
hco-miR-40b	LNC_002438	154	-25.81
hco-miR-40b	LNC_005524	156	-25.52
hco-miR-40b	LNC_001601	156	-24.81
hco-miR-40b	LNC_000462	151	-24.79
hco-miR-40b	LNC_005146	150	-24.74
hco-miR-40b	LNC_004858	150	-24.64
hco-miR-40b	LNC_004859	150	-24.64
hco-miR-40b	LNC_003298	155	-24.54
hco-miR-40b	LNC_007100	159	-24.49
hco-miR-40b	LNC_001315	156	-24.33
hco-miR-40b	LNC_002081	159	-24.02
hco-miR-40b	LNC_002140	157	-23.82
hco-miR-40b	LNC_003430	154	-23.69
hco-miR-40b	LNC_003282	157	-23.61
hco-miR-40b	LNC_004319	151	-23.41
hco-miR-40b	LNC_000184	152	-22.89
hco-miR-40b	LNC_001668	152	-22.88
hco-miR-40b	LNC_003106	158	-21.84
hco-miR-40b	LNC_003260	151	-21.28
hco-miR-40d	LNC_006623	308	-45.97
hco-miR-40d	LNC_006916	282	-41.82
hco-miR-40d	LNC_003964	153	-30.13
hco-miR-40d	LNC_003965	153	-30.13
hco-miR-40d	LNC_003966	153	-30.13
hco-miR-40d	LNC_001410	163	-28.87
hco-miR-40d	LNC_005505	167	-28.52
hco-miR-40d	LNC_002140	165	-28.24
hco-miR-40d	LNC_001956	157	-28.08
hco-miR-40d	LNC_001957	157	-28.08
hco-miR-40d	LNC_000184	160	-27.43
hco-miR-40d	LNC_001262	150	-27.33
hco-miR-40d	LNC_001263	150	-27.33
hco-miR-40d	LNC_000219	160	-27.3
hco-miR-40d	LNC_003938	150	-26.74
hco-miR-40d	LNC_000462	159	-26.7
hco-miR-40d	LNC_002833	164	-26.35
hco-miR-40d	LNC_002834	164	-26.35
hco-miR-40d	LNC_001601	155	-26.28
hco-miR-40d	LNC_005146	154	-26.08
hco-miR-40d	LNC_004319	155	-25.23
hco-miR-40d	LNC_002238	151	-24.98
hco-miR-40d	LNC_004858	154	-24.81
hco-miR-40d	LNC_004859	154	-24.81
hco-miR-40d	LNC_003260	156	-24.39
hco-miR-40d	LNC_002081	159	-24.02
hco-miR-40d	LNC_007100	159	-23.97
hco-miR-40d	LNC_001315	160	-23.78
hco-miR-40d	LNC_003282	151	-23.11
hco-miR-40d	LNC_001668	152	-22.68
hco-miR-40d	LNC_005524	152	-22.65
hco-miR-40d	LNC_003298	150	-22.33
hco-miR-40d	LNC_006649	155	-21.69
hco-miR-40d	LNC_001664	153	-20.17
hco-miR-43	LNC_006020	1055	-136.44
hco-miR-43	LNC_006021	904	-117
hco-miR-43	LNC_007055	919	-109.81
hco-miR-43	LNC_007053	914	-108.11
hco-miR-43	LNC_007051	907	-104.56
hco-miR-43	LNC_007052	907	-104.56
hco-miR-43	LNC_007056	463	-56.68
hco-miR-43	LNC_004640	314	-48.6
hco-miR-43	LNC_005431	315	-42.39
hco-miR-43	LNC_007137	309	-40.8
hco-miR-43	LNC_006739	313	-39.92
hco-miR-43	LNC_006740	313	-39.92
hco-miR-43	LNC_000242	318	-39.18
hco-miR-43	LNC_007054	311	-38.97
hco-miR-43	LNC_006022	302	-38.88
hco-miR-43	LNC_005971	313	-38.43
hco-miR-43	LNC_003061	303	-37.98
hco-miR-43	LNC_003209	299	-37.21
hco-miR-43	LNC_007213	297	-37.13
hco-miR-43	LNC_005944	311	-37.11
hco-miR-43	LNC_005945	311	-37.11
hco-miR-43	LNC_000711	293	-36.9
hco-miR-43	LNC_000519	301	-36.79
hco-miR-43	LNC_003826	309	-35.9
hco-miR-43	LNC_003249	309	-35.05
hco-miR-43	LNC_001477	303	-33.37
hco-miR-43	LNC_001478	303	-33.37
hco-miR-43	LNC_001480	303	-33.37
hco-miR-43	LNC_001481	303	-33.37
hco-miR-43	LNC_001996	300	-32.94
hco-miR-43	LNC_004881	175	-32.87
hco-miR-43	LNC_006229	290	-32.4
hco-miR-43	LNC_005565	300	-31.27
hco-miR-43	LNC_001482	292	-30.35
hco-miR-43	LNC_004289	303	-29.86
hco-miR-43	LNC_001245	294	-29.82
hco-miR-43	LNC_005757	303	-29.14
hco-miR-43	LNC_005758	303	-29.14
hco-miR-43	LNC_003688	168	-28.92
hco-miR-43	LNC_006963	159	-28.01
hco-miR-43	LNC_000760	168	-27.16
hco-miR-43	LNC_000761	168	-27.16
hco-miR-43	LNC_000762	168	-27.16
hco-miR-43	LNC_004534	169	-26.11
hco-miR-43	LNC_001428	166	-25.44
hco-miR-43	LNC_007109	158	-25.14
hco-miR-43	LNC_007110	158	-25.14
hco-miR-43	LNC_000092	159	-25.12
hco-miR-43	LNC_000093	159	-25.12
hco-miR-43	LNC_001378	157	-24.9
hco-miR-43	LNC_000374	157	-24.61
hco-miR-43	LNC_001852	163	-24.58
hco-miR-43	LNC_006841	157	-24.52
hco-miR-43	LNC_004116	162	-24.42
hco-miR-43	LNC_001135	177	-24.16
hco-miR-43	LNC_002184	163	-24.11
hco-miR-43	LNC_003177	155	-24.04
hco-miR-43	LNC_003179	155	-24.04
hco-miR-43	LNC_007084	164	-24.02
hco-miR-43	LNC_001956	151	-23.94
hco-miR-43	LNC_005613	162	-23.93
hco-miR-43	LNC_006315	165	-23.84
hco-miR-43	LNC_001281	159	-23.59
hco-miR-43	LNC_001282	159	-23.59
hco-miR-43	LNC_001283	159	-23.59
hco-miR-43	LNC_001284	159	-23.59
hco-miR-43	LNC_003500	164	-23.43
hco-miR-43	LNC_003878	165	-23.24
hco-miR-43	LNC_005371	171	-23.23
hco-miR-43	LNC_005372	171	-23.23
hco-miR-43	LNC_005868	156	-23.13
hco-miR-43	LNC_000342	156	-22.96
hco-miR-43	LNC_002260	164	-22.87
hco-miR-43	LNC_003298	159	-22.85
hco-miR-43	LNC_002479	151	-22.81
hco-miR-43	LNC_004547	167	-22.78
hco-miR-43	LNC_006402	162	-22.77
hco-miR-43	LNC_003106	158	-22.7
hco-miR-43	LNC_003964	155	-22.7
hco-miR-43	LNC_003965	155	-22.7
hco-miR-43	LNC_003966	155	-22.7
hco-miR-43	LNC_004491	155	-22.54
hco-miR-43	LNC_004287	157	-22.51
hco-miR-43	LNC_001156	161	-22.31
hco-miR-43	LNC_000533	155	-22.25
hco-miR-43	LNC_000534	155	-22.25
hco-miR-43	LNC_002013	152	-22.24
hco-miR-43	LNC_003552	166	-22.17
hco-miR-43	LNC_002079	163	-21.99
hco-miR-43	LNC_005985	159	-21.97
hco-miR-43	LNC_005986	159	-21.97
hco-miR-43	LNC_001349	152	-21.79
hco-miR-43	LNC_005810	152	-21.77
hco-miR-43	LNC_000750	157	-21.76
hco-miR-43	LNC_002064	158	-21.64
hco-miR-43	LNC_002065	158	-21.64
hco-miR-43	LNC_000483	152	-21.59
hco-miR-43	LNC_005641	153	-21.58
hco-miR-43	LNC_003380	164	-21.56
hco-miR-43	LNC_005444	151	-21.54
hco-miR-43	LNC_001377	156	-21.46
hco-miR-43	LNC_006831	171	-21.35
hco-miR-43	LNC_001925	159	-21.32
hco-miR-43	LNC_003914	153	-21.31
hco-miR-43	LNC_002540	160	-21.27
hco-miR-43	LNC_002541	160	-21.27
hco-miR-43	LNC_003026	155	-21.26
hco-miR-43	LNC_002020	152	-21.21
hco-miR-43	LNC_002021	152	-21.21
hco-miR-43	LNC_004775	156	-21.2
hco-miR-43	LNC_003156	154	-21.06
hco-miR-43	LNC_003072	152	-20.99
hco-miR-43	LNC_002975	150	-20.98
hco-miR-43	LNC_001275	158	-20.93
hco-miR-43	LNC_004420	154	-20.91
hco-miR-43	LNC_002280	158	-20.9
hco-miR-43	LNC_003140	158	-20.71
hco-miR-43	LNC_006193	150	-20.69
hco-miR-43	LNC_007146	161	-20.68
hco-miR-43	LNC_002189	159	-20.65
hco-miR-43	LNC_000690	153	-20.53
hco-miR-43	LNC_000691	153	-20.53
hco-miR-43	LNC_006431	156	-20.51
hco-miR-43	LNC_001065	154	-20.33
hco-miR-43	LNC_002180	154	-20.33
hco-miR-43	LNC_001602	154	-20.32
hco-miR-43	LNC_000843	153	-20.32
hco-miR-43	LNC_000687	151	-20.31
hco-miR-43	LNC_003808	151	-20.31
hco-miR-43	LNC_005470	155	-20.3
hco-miR-43	LNC_003515	151	-20.04
hco-miR-45	LNC_000604	286	-24.96
hco-miR-45	LNC_001910	160	-23.45
hco-miR-45	LNC_006562	296	-22.9
hco-miR-45	LNC_000358	151	-22.85
hco-miR-45	LNC_002860	166	-20.87
hco-miR-50	LNC_001274	307	-36.27
hco-miR-50	LNC_005945	322	-35.57
hco-miR-50	LNC_004372	310	-33.35
hco-miR-50	LNC_004373	310	-33.35
hco-miR-50	LNC_005944	312	-33.12
hco-miR-50	LNC_006574	320	-32.41
hco-miR-50	LNC_001376	311	-32.11
hco-miR-50	LNC_000359	324	-30.66
hco-miR-50	LNC_000360	324	-30.66
hco-miR-50	LNC_001931	310	-30.54
hco-miR-50	LNC_001418	309	-30.48
hco-miR-50	LNC_006764	303	-30.12
hco-miR-50	LNC_002169	318	-29.9
hco-miR-50	LNC_003029	293	-29.89
hco-miR-50	LNC_001458	292	-27.91
hco-miR-50	LNC_005729	305	-27.49
hco-miR-50	LNC_004033	299	-27.42
hco-miR-50	LNC_005840	164	-27.42
hco-miR-50	LNC_002646	156	-26.52
hco-miR-50	LNC_000789	171	-25.91
hco-miR-50	LNC_005955	297	-25.51
hco-miR-50	LNC_001953	170	-25.38
hco-miR-50	LNC_004902	171	-24.48
hco-miR-50	LNC_004903	171	-24.48
hco-miR-50	LNC_004904	171	-24.48
hco-miR-50	LNC_004911	171	-24.48
hco-miR-50	LNC_003727	165	-24.02
hco-miR-50	LNC_002972	167	-23.18
hco-miR-50	LNC_004488	165	-23.07
hco-miR-50	LNC_000194	156	-22.72
hco-miR-50	LNC_000195	156	-22.72
hco-miR-50	LNC_001924	155	-22.71
hco-miR-50	LNC_001925	155	-22.71
hco-miR-50	LNC_006638	164	-22.18
hco-miR-50	LNC_002433	164	-22.08
hco-miR-50	LNC_003951	162	-22.04
hco-miR-50	LNC_004626	151	-21.84
hco-miR-50	LNC_002745	160	-21.27
hco-miR-50	LNC_005877	157	-21.25
hco-miR-50	LNC_005909	168	-21.15
hco-miR-50	LNC_002831	155	-21.08
hco-miR-50	LNC_002267	157	-21.01
hco-miR-50	LNC_007111	158	-20.96
hco-miR-50	LNC_003866	152	-20.58
hco-miR-50	LNC_004365	168	-20.46
hco-miR-50	LNC_001723	164	-20.45
hco-miR-50	LNC_002847	161	-20.2
hco-miR-50	LNC_007088	155	-20.16
hco-miR-5352	LNC_004823	461	-51.79
hco-miR-5352	LNC_005474	322	-46.72
hco-miR-5352	LNC_001116	315	-43.75
hco-miR-5352	LNC_004246	307	-43.28
hco-miR-5352	LNC_005943	302	-37.2
hco-miR-5352	LNC_002117	296	-36.91
hco-miR-5352	LNC_000629	319	-35.99
hco-miR-5352	LNC_004483	309	-35.58
hco-miR-5352	LNC_004994	312	-35.08
hco-miR-5352	LNC_004697	296	-35.05
hco-miR-5352	LNC_005632	303	-32.98
hco-miR-5352	LNC_003328	293	-32.37
hco-miR-5352	LNC_000127	299	-32.15
hco-miR-5352	LNC_003083	286	-31.84
hco-miR-5352	LNC_002378	173	-30.03
hco-miR-5352	LNC_002246	296	-28.51
hco-miR-5352	LNC_001030	294	-28.09
hco-miR-5352	LNC_001608	178	-27.85
hco-miR-5352	LNC_005327	174	-26.77
hco-miR-5352	LNC_005615	281	-26.74
hco-miR-5352	LNC_005797	171	-26.06
hco-miR-5352	LNC_004625	165	-25.41
hco-miR-5352	LNC_002627	159	-25.31
hco-miR-5352	LNC_006609	156	-24.98
hco-miR-5352	LNC_003721	160	-24.9
hco-miR-5352	LNC_000789	160	-24.71
hco-miR-5352	LNC_003156	305	-24.28
hco-miR-5352	LNC_004528	294	-24.28
hco-miR-5352	LNC_006020	157	-23.59
hco-miR-5352	LNC_006021	157	-23.59
hco-miR-5352	LNC_006022	157	-23.59
hco-miR-5352	LNC_006023	157	-23.59
hco-miR-5352	LNC_006688	168	-23.58
hco-miR-5352	LNC_005744	158	-23.37
hco-miR-5352	LNC_003372	154	-22.96
hco-miR-5352	LNC_002321	154	-22.86
hco-miR-5352	LNC_000498	176	-22.56
hco-miR-5352	LNC_004936	157	-21.96
hco-miR-5352	LNC_004706	164	-21.94
hco-miR-5352	LNC_002083	164	-21.79
hco-miR-5352	LNC_003929	157	-21.78
hco-miR-5352	LNC_001986	158	-21.77
hco-miR-5352	LNC_002406	164	-21.7
hco-miR-5352	LNC_006689	159	-21.3
hco-miR-5352	LNC_004089	161	-21.29
hco-miR-5352	LNC_001602	155	-21.25
hco-miR-5352	LNC_000690	169	-21.24
hco-miR-5352	LNC_000691	169	-21.24
hco-miR-5352	LNC_001218	154	-21.12
hco-miR-5352	LNC_004591	165	-21.03
hco-miR-5352	LNC_000194	160	-21.02
hco-miR-5352	LNC_000195	160	-21.02
hco-miR-5352	LNC_000058	162	-20.7
hco-miR-5352	LNC_006040	152	-20.66
hco-miR-5352	LNC_004451	151	-20.59
hco-miR-5352	LNC_003880	150	-20.42
hco-miR-5352	LNC_003037	162	-20.4
hco-miR-5352	LNC_003702	154	-20.37
hco-miR-5352	LNC_003698	159	-20.2
hco-miR-5884	LNC_002737	305	-35.79
hco-miR-5884	LNC_002222	303	-33.24
hco-miR-5884	LNC_001577	294	-27.29
hco-miR-5884	LNC_004362	154	-24.01
hco-miR-5884	LNC_003792	163	-23.1
hco-miR-5884	LNC_003329	156	-23.08
hco-miR-5884	LNC_004477	158	-22.99
hco-miR-5884	LNC_001603	166	-22.93
hco-miR-5884	LNC_005466	159	-22.34
hco-miR-5884	LNC_003666	163	-22.3
hco-miR-5884	LNC_006395	161	-21.79
hco-miR-5884	LNC_006775	158	-21.79
hco-miR-5884	LNC_006644	160	-21.73
hco-miR-5884	LNC_000760	150	-21.52
hco-miR-5884	LNC_000761	150	-21.52
hco-miR-5884	LNC_000762	150	-21.52
hco-miR-5884	LNC_001170	172	-21.45
hco-miR-5884	LNC_006647	157	-21.41
hco-miR-5884	LNC_002715	152	-21.14
hco-miR-5884	LNC_006796	155	-20.86
hco-miR-5884	LNC_006243	151	-20.75
hco-miR-5884	LNC_003099	157	-20.6
hco-miR-5884	LNC_006609	163	-20.5
hco-miR-5884	LNC_004997	163	-20.31
hco-miR-5884	LNC_000783	160	-20.27
hco-miR-5884	LNC_000784	160	-20.27
hco-miR-5884	LNC_000785	160	-20.27
hco-miR-5884	LNC_000786	160	-20.27
hco-miR-5884	LNC_000787	160	-20.27
hco-miR-5884	LNC_000788	160	-20.27
hco-miR-5884	LNC_000500	158	-20.21
hco-miR-5884	LNC_005778	151	-20.14
hco-miR-5884	LNC_000862	160	-20.13
hco-miR-5884	LNC_000863	160	-20.13
hco-miR-5884	LNC_005075	155	-20.04
hco-miR-5885a	LNC_006293	464	-51.72
hco-miR-5885a	LNC_006294	464	-51.72
hco-miR-5885a	LNC_006295	464	-51.72
hco-miR-5885a	LNC_006297	464	-51.72
hco-miR-5885a	LNC_005736	426	-39.92
hco-miR-5885a	LNC_005595	290	-35.55
hco-miR-5885a	LNC_000861	303	-34.76
hco-miR-5885a	LNC_000862	303	-34.76
hco-miR-5885a	LNC_000863	303	-34.76
hco-miR-5885a	LNC_005307	292	-33.02
hco-miR-5885a	LNC_000794	294	-32.86
hco-miR-5885a	LNC_000795	294	-32.86
hco-miR-5885a	LNC_003536	284	-30.61
hco-miR-5885a	LNC_000818	296	-30.54
hco-miR-5885a	LNC_002856	294	-30.18
hco-miR-5885a	LNC_005668	298	-29.23
hco-miR-5885a	LNC_001775	285	-29.15
hco-miR-5885a	LNC_006175	173	-29.09
hco-miR-5885a	LNC_001294	296	-29.06
hco-miR-5885a	LNC_003983	301	-28.23
hco-miR-5885a	LNC_002485	288	-27.45
hco-miR-5885a	LNC_004701	163	-26.55
hco-miR-5885a	LNC_003749	285	-26.29
hco-miR-5885a	LNC_002746	299	-26.08
hco-miR-5885a	LNC_005597	289	-25.95
hco-miR-5885a	LNC_003704	285	-25.59
hco-miR-5885a	LNC_005156	161	-24.96
hco-miR-5885a	LNC_005751	165	-24.71
hco-miR-5885a	LNC_001349	280	-24.33
hco-miR-5885a	LNC_002282	174	-24.25
hco-miR-5885a	LNC_001310	157	-24.2
hco-miR-5885a	LNC_003687	152	-24.17
hco-miR-5885a	LNC_003284	155	-23.73
hco-miR-5885a	LNC_004114	158	-23.64
hco-miR-5885a	LNC_000735	161	-23.11
hco-miR-5885a	LNC_003471	155	-22.96
hco-miR-5885a	LNC_001380	298	-22.63
hco-miR-5885a	LNC_003329	161	-22.62
hco-miR-5885a	LNC_000290	154	-22.49
hco-miR-5885a	LNC_003884	165	-22.13
hco-miR-5885a	LNC_002120	157	-21.82
hco-miR-5885a	LNC_004496	162	-21.56
hco-miR-5885a	LNC_004811	162	-21.49
hco-miR-5885a	LNC_005688	156	-21.21
hco-miR-5885a	LNC_004333	163	-21.16
hco-miR-5885a	LNC_004923	157	-20.74
hco-miR-5885a	LNC_005898	151	-20.74
hco-miR-5885a	LNC_006063	153	-20.21
hco-miR-5885a	LNC_006363	150	-20.18
hco-miR-5885a	LNC_001525	157	-20.1
hco-miR-5885a	LNC_001526	157	-20.1
hco-miR-5885a	LNC_002642	157	-20.03
hco-miR-5885b	LNC_005736	433	-43.66
hco-miR-5885b	LNC_006293	311	-39.18
hco-miR-5885b	LNC_006294	311	-39.18
hco-miR-5885b	LNC_006295	311	-39.18
hco-miR-5885b	LNC_006297	311	-39.18
hco-miR-5885b	LNC_003983	316	-35.66
hco-miR-5885b	LNC_005307	295	-32.9
hco-miR-5885b	LNC_005595	290	-31.56
hco-miR-5885b	LNC_003536	289	-30.82
hco-miR-5885b	LNC_000818	295	-30.51
hco-miR-5885b	LNC_003749	291	-29.55
hco-miR-5885b	LNC_000861	298	-28.97
hco-miR-5885b	LNC_000862	298	-28.97
hco-miR-5885b	LNC_000863	298	-28.97
hco-miR-5885b	LNC_000794	281	-28.65
hco-miR-5885b	LNC_000795	281	-28.65
hco-miR-5885b	LNC_002856	288	-27.49
hco-miR-5885b	LNC_002485	287	-27.46
hco-miR-5885b	LNC_001775	282	-26.84
hco-miR-5885b	LNC_002746	303	-26.16
hco-miR-5885b	LNC_004923	165	-25.91
hco-miR-5885b	LNC_001310	158	-25.75
hco-miR-5885b	LNC_001294	288	-25.62
hco-miR-5885b	LNC_003284	162	-25.35
hco-miR-5885b	LNC_004701	155	-24.98
hco-miR-5885b	LNC_005751	157	-24.71
hco-miR-5885b	LNC_006175	165	-23.53
hco-miR-5885b	LNC_002282	170	-22.8
hco-miR-5885b	LNC_001993	156	-22.71
hco-miR-5885b	LNC_001173	160	-22.62
hco-miR-5885b	LNC_004114	158	-22.59
hco-miR-5885b	LNC_006553	157	-22.4
hco-miR-5885b	LNC_002782	162	-22.32
hco-miR-5885b	LNC_005470	163	-22.17
hco-miR-5885b	LNC_001222	158	-21.93
hco-miR-5885b	LNC_002120	153	-21.82
hco-miR-5885b	LNC_000735	158	-21.44
hco-miR-5885b	LNC_000290	150	-20.88
hco-miR-5885b	LNC_004677	153	-20.67
hco-miR-5885b	LNC_004333	159	-20.48
hco-miR-5885b	LNC_006411	158	-20.48
hco-miR-5885b	LNC_006936	153	-20.12
hco-miR-5885b	LNC_006937	153	-20.12
hco-miR-5885b	LNC_004811	158	-20.01
hco-miR-5887	LNC_000138	470	-63.12
hco-miR-5887	LNC_000585	202	-39.12
hco-miR-5887	LNC_002378	318	-38.28
hco-miR-5887	LNC_000092	316	-35.96
hco-miR-5887	LNC_000093	316	-35.96
hco-miR-5887	LNC_006331	313	-35.61
hco-miR-5887	LNC_002674	299	-30.89
hco-miR-5887	LNC_001953	311	-28.15
hco-miR-5887	LNC_002511	161	-27.65
hco-miR-5887	LNC_002044	168	-27.62
hco-miR-5887	LNC_005674	162	-27.11
hco-miR-5887	LNC_006333	165	-26.74
hco-miR-5887	LNC_004246	168	-26.68
hco-miR-5887	LNC_005629	167	-25.36
hco-miR-5887	LNC_004709	166	-24.59
hco-miR-5887	LNC_003867	171	-24.34
hco-miR-5887	LNC_000435	160	-23.86
hco-miR-5887	LNC_000588	160	-23.76
hco-miR-5887	LNC_000812	156	-23.75
hco-miR-5887	LNC_005490	164	-23.71
hco-miR-5887	LNC_001182	153	-23.52
hco-miR-5887	LNC_000144	151	-23.5
hco-miR-5887	LNC_003268	155	-23.46
hco-miR-5887	LNC_002911	155	-23.1
hco-miR-5887	LNC_005416	152	-22.82
hco-miR-5887	LNC_004033	174	-22.44
hco-miR-5887	LNC_001673	165	-22.41
hco-miR-5887	LNC_005964	155	-22.39
hco-miR-5887	LNC_004652	160	-22.26
hco-miR-5887	LNC_006667	158	-22.24
hco-miR-5887	LNC_002745	156	-22.13
hco-miR-5887	LNC_002277	153	-22.1
hco-miR-5887	LNC_006483	162	-21.87
hco-miR-5887	LNC_001273	158	-21.86
hco-miR-5887	LNC_004220	166	-21.84
hco-miR-5887	LNC_002001	158	-21.67
hco-miR-5887	LNC_000379	155	-21.64
hco-miR-5887	LNC_002864	178	-21.59
hco-miR-5887	LNC_004874	166	-21.52
hco-miR-5887	LNC_003351	170	-21.51
hco-miR-5887	LNC_000478	152	-21.44
hco-miR-5887	LNC_007223	158	-21.35
hco-miR-5887	LNC_007224	158	-21.35
hco-miR-5887	LNC_000781	161	-21.32
hco-miR-5887	LNC_004516	158	-21.31
hco-miR-5887	LNC_000744	156	-21.13
hco-miR-5887	LNC_004993	156	-21.09
hco-miR-5887	LNC_004604	154	-21.01
hco-miR-5887	LNC_002410	150	-21
hco-miR-5887	LNC_003828	165	-20.83
hco-miR-5887	LNC_005053	167	-20.77
hco-miR-5887	LNC_004698	166	-20.73
hco-miR-5887	LNC_005783	164	-20.73
hco-miR-5887	LNC_001387	154	-20.63
hco-miR-5887	LNC_000262	155	-20.44
hco-miR-5887	LNC_004846	154	-20.23
hco-miR-5887	LNC_006548	158	-20.19
hco-miR-5887	LNC_006549	158	-20.19
hco-miR-5888	LNC_005736	742	-70.88
hco-miR-5888	LNC_005278	591	-61.32
hco-miR-5888	LNC_005280	591	-61.32
hco-miR-5888	LNC_003400	318	-49.55
hco-miR-5888	LNC_006334	303	-48.08
hco-miR-5888	LNC_002242	201	-43.79
hco-miR-5888	LNC_002548	304	-41.82
hco-miR-5888	LNC_004543	312	-39.94
hco-miR-5888	LNC_000266	300	-39.7
hco-miR-5888	LNC_004623	307	-38.36
hco-miR-5888	LNC_001922	302	-36.44
hco-miR-5888	LNC_003047	294	-33.56
hco-miR-5888	LNC_003320	298	-33.06
hco-miR-5888	LNC_006561	298	-32.82
hco-miR-5888	LNC_006562	298	-32.82
hco-miR-5888	LNC_002945	176	-30.31
hco-miR-5888	LNC_006339	162	-27.42
hco-miR-5888	LNC_005942	171	-26.28
hco-miR-5888	LNC_001849	153	-26.2
hco-miR-5888	LNC_000255	168	-25.66
hco-miR-5888	LNC_003871	159	-25.09
hco-miR-5888	LNC_001113	157	-24.72
hco-miR-5888	LNC_006416	153	-24.17
hco-miR-5888	LNC_005884	161	-24.13
hco-miR-5888	LNC_005885	161	-24.13
hco-miR-5888	LNC_003914	159	-24.13
hco-miR-5888	LNC_006774	156	-24.12
hco-miR-5888	LNC_005316	169	-24.08
hco-miR-5888	LNC_001951	159	-24.07
hco-miR-5888	LNC_006246	169	-24.02
hco-miR-5888	LNC_002826	168	-23.68
hco-miR-5888	LNC_007035	151	-23.67
hco-miR-5888	LNC_005058	152	-23.55
hco-miR-5888	LNC_003789	163	-23.4
hco-miR-5888	LNC_003790	163	-23.4
hco-miR-5888	LNC_000627	157	-22.98
hco-miR-5888	LNC_000629	157	-22.98
hco-miR-5888	LNC_003354	152	-22.95
hco-miR-5888	LNC_003969	157	-22.32
hco-miR-5888	LNC_002399	154	-22.29
hco-miR-5888	LNC_002411	158	-22.17
hco-miR-5888	LNC_003477	160	-22.08
hco-miR-5888	LNC_002855	156	-21.65
hco-miR-5888	LNC_003922	158	-21.62
hco-miR-5888	LNC_001519	162	-21.59
hco-miR-5888	LNC_000939	152	-21.47
hco-miR-5888	LNC_002594	156	-21.43
hco-miR-5888	LNC_000626	163	-21.29
hco-miR-5888	LNC_003368	165	-21.27
hco-miR-5888	LNC_005659	153	-21.14
hco-miR-5888	LNC_005555	153	-21.13
hco-miR-5888	LNC_004532	155	-21.04
hco-miR-5888	LNC_000125	154	-21.04
hco-miR-5888	LNC_000128	154	-21.04
hco-miR-5888	LNC_005936	157	-20.9
hco-miR-5888	LNC_001052	165	-20.84
hco-miR-5888	LNC_006409	157	-20.81
hco-miR-5888	LNC_005582	153	-20.76
hco-miR-5888	LNC_002550	155	-20.63
hco-miR-5888	LNC_004028	160	-20.6
hco-miR-5888	LNC_001458	150	-20.43
hco-miR-5888	LNC_000487	154	-20.13
hco-miR-5888	LNC_006642	153	-20.11
hco-miR-5888	LNC_003563	153	-20
hco-miR-5889	LNC_007034	1050	-101.25
hco-miR-5889	LNC_002497	326	-44.27
hco-miR-5889	LNC_007033	450	-43.88
hco-miR-5889	LNC_003187	326	-42.58
hco-miR-5889	LNC_006021	469	-42.41
hco-miR-5889	LNC_006022	469	-42.41
hco-miR-5889	LNC_006117	327	-39.21
hco-miR-5889	LNC_005839	307	-35.14
hco-miR-5889	LNC_002175	298	-32.95
hco-miR-5889	LNC_002062	313	-31.27
hco-miR-5889	LNC_000387	300	-29.67
hco-miR-5889	LNC_003223	306	-28.24
hco-miR-5889	LNC_007176	303	-27.61
hco-miR-5889	LNC_006257	300	-26.77
hco-miR-5889	LNC_005830	294	-26.35
hco-miR-5889	LNC_005698	308	-25.94
hco-miR-5889	LNC_007224	290	-25.69
hco-miR-5889	LNC_005805	296	-24.83
hco-miR-5889	LNC_002957	316	-24.64
hco-miR-5889	LNC_002169	159	-22.77
hco-miR-5889	LNC_002183	163	-22.2
hco-miR-5889	LNC_002242	164	-22.13
hco-miR-5889	LNC_001720	280	-22.08
hco-miR-5889	LNC_003186	167	-21.94
hco-miR-5889	LNC_006582	166	-21.51
hco-miR-5889	LNC_001420	163	-21.48
hco-miR-5889	LNC_003306	156	-20.93
hco-miR-5889	LNC_002894	167	-20.54
hco-miR-5889	LNC_005123	164	-20.51
hco-miR-5889	LNC_001458	155	-20.43
hco-miR-5889	LNC_002072	153	-20.28
hco-miR-5889	LNC_006741	151	-20.1
hco-miR-5890e	LNC_005724	900	-96.12
hco-miR-5890e	LNC_005723	750	-80.1
hco-miR-5890e	LNC_005725	750	-80.1
hco-miR-5890e	LNC_005727	600	-64.08
hco-miR-5890e	LNC_005717	450	-48.06
hco-miR-5890e	LNC_005719	450	-48.06
hco-miR-5890e	LNC_003187	318	-42.92
hco-miR-5890e	LNC_001922	289	-30.7
hco-miR-5890e	LNC_004991	154	-25.67
hco-miR-5890e	LNC_002734	161	-25.55
hco-miR-5890e	LNC_007018	157	-24.99
hco-miR-5890e	LNC_004132	164	-24.78
hco-miR-5890e	LNC_004021	169	-24.6
hco-miR-5890e	LNC_000680	162	-24.49
hco-miR-5890e	LNC_004775	158	-24.1
hco-miR-5890e	LNC_006980	158	-23.52
hco-miR-5890e	LNC_001232	156	-23
hco-miR-5890e	LNC_006352	161	-22.46
hco-miR-5890e	LNC_003490	151	-22.45
hco-miR-5890e	LNC_000898	158	-22.39
hco-miR-5890e	LNC_001190	155	-22.04
hco-miR-5890e	LNC_002858	152	-21.84
hco-miR-5890e	LNC_003392	152	-21.65
hco-miR-5890e	LNC_000646	153	-21.09
hco-miR-5890e	LNC_001310	158	-21.07
hco-miR-5890e	LNC_001578	151	-21.04
hco-miR-5890e	LNC_003181	157	-20.74
hco-miR-5890e	LNC_003570	158	-20.72
hco-miR-5890e	LNC_004642	161	-20.67
hco-miR-5890e	LNC_004817	156	-20.12
hco-miR-5890f-5p	LNC_005724	906	-96.84
hco-miR-5890f-5p	LNC_005723	755	-80.7
hco-miR-5890f-5p	LNC_005725	755	-80.7
hco-miR-5890f-5p	LNC_005727	604	-64.56
hco-miR-5890f-5p	LNC_005717	453	-48.42
hco-miR-5890f-5p	LNC_005719	453	-48.42
hco-miR-5890f-5p	LNC_003187	319	-47.44
hco-miR-5890f-5p	LNC_001922	293	-31.33
hco-miR-5890f-5p	LNC_006980	163	-27.04
hco-miR-5890f-5p	LNC_002734	161	-26.95
hco-miR-5890f-5p	LNC_004991	155	-25.79
hco-miR-5890f-5p	LNC_004132	164	-25.6
hco-miR-5890f-5p	LNC_001310	163	-25.46
hco-miR-5890f-5p	LNC_007018	162	-25.43
hco-miR-5890f-5p	LNC_000680	163	-25.3
hco-miR-5890f-5p	LNC_004021	169	-24.97
hco-miR-5890f-5p	LNC_006361	154	-24.44
hco-miR-5890f-5p	LNC_004775	163	-23.97
hco-miR-5890f-5p	LNC_003490	153	-23.38
hco-miR-5890f-5p	LNC_001232	161	-22.87
hco-miR-5890f-5p	LNC_003186	154	-22.41
hco-miR-5890f-5p	LNC_000898	158	-22.39
hco-miR-5890f-5p	LNC_006352	161	-22.33
hco-miR-5890f-5p	LNC_001190	155	-22.04
hco-miR-5890f-5p	LNC_003392	152	-22.03
hco-miR-5890f-5p	LNC_004817	156	-21.84
hco-miR-5890f-5p	LNC_002858	152	-21.84
hco-miR-5890f-5p	LNC_003574	154	-21.17
hco-miR-5890f-5p	LNC_000646	153	-21.09
hco-miR-5890f-5p	LNC_001578	151	-21.04
hco-miR-5890f-5p	LNC_004642	162	-20.79
hco-miR-5890f-5p	LNC_003181	157	-20.74
hco-miR-5890f-5p	LNC_007161	153	-20.63
hco-miR-5890f-5p	LNC_003570	158	-20.59
hco-miR-5890f-5p	LNC_005098	161	-20.21
hco-miR-5890f-5p	LNC_004211	158	-20.16
hco-miR-5890f-5p	LNC_002277	151	-20.01
hco-miR-5893	LNC_002222	470	-44.23
hco-miR-5893	LNC_006409	329	-28.36
hco-miR-5893	LNC_006410	329	-28.36
hco-miR-5893	LNC_006411	329	-28.36
hco-miR-5893	LNC_006412	329	-28.36
hco-miR-5893	LNC_007166	309	-26.01
hco-miR-5893	LNC_001366	313	-24.82
hco-miR-5893	LNC_000359	302	-24.08
hco-miR-5893	LNC_000360	302	-24.08
hco-miR-5893	LNC_004208	297	-22.6
hco-miR-5893	LNC_000697	174	-21.8
hco-miR-5893	LNC_005278	296	-20.65
hco-miR-5893	LNC_005280	296	-20.65
hco-miR-5895	LNC_005472	980	-105.98
hco-miR-5895	LNC_005471	560	-60.56
hco-miR-5895	LNC_001839	291	-36.24
hco-miR-5895	LNC_001584	280	-30.28
hco-miR-5895	LNC_003501	280	-30.28
hco-miR-5895	LNC_003502	280	-30.28
hco-miR-5895	LNC_003615	280	-30.28
hco-miR-5895	LNC_003616	280	-30.28
hco-miR-5895	LNC_003763	280	-30.28
hco-miR-5895	LNC_005337	280	-30.28
hco-miR-5895	LNC_005338	280	-30.28
hco-miR-5895	LNC_005568	280	-30.28
hco-miR-5895	LNC_006082	280	-30.28
hco-miR-5895	LNC_007045	280	-27.45
hco-miR-5895	LNC_003759	163	-25.2
hco-miR-5895	LNC_002826	160	-23.74
hco-miR-5895	LNC_001847	162	-22.99
hco-miR-5895	LNC_001848	162	-22.99
hco-miR-5895	LNC_006590	164	-22.9
hco-miR-5895	LNC_006446	159	-22.62
hco-miR-5895	LNC_000080	163	-21.94
hco-miR-5895	LNC_004736	152	-21.72
hco-miR-5895	LNC_003947	152	-21.61
hco-miR-5895	LNC_003350	156	-21.34
hco-miR-5895	LNC_000092	161	-21.33
hco-miR-5895	LNC_000093	161	-21.33
hco-miR-5895	LNC_000039	158	-21.31
hco-miR-5895	LNC_003880	151	-21.05
hco-miR-5895	LNC_006739	150	-20.75
hco-miR-5895	LNC_005343	155	-20.66
hco-miR-5895	LNC_006380	152	-20.52
hco-miR-5895	LNC_004756	159	-20.47
hco-miR-5897a	LNC_005982	287	-24.57
hco-miR-5897a	LNC_005613	297	-24.16
hco-miR-5897a	LNC_004333	314	-20.78
hco-miR-5897b	LNC_005982	432	-40.52
hco-miR-5897b	LNC_005805	460	-38.85
hco-miR-5897b	LNC_000132	302	-27.7
hco-miR-5897b	LNC_005613	319	-27.46
hco-miR-5897b	LNC_000004	298	-27.25
hco-miR-5897b	LNC_004997	298	-26.75
hco-miR-5897b	LNC_005242	305	-26.05
hco-miR-5897b	LNC_001513	305	-24.74
hco-miR-5897b	LNC_002018	298	-23.49
hco-miR-5897b	LNC_005656	299	-23.33
hco-miR-5897b	LNC_004832	153	-20.28
hco-miR-5898-5p	LNC_000519	315	-27.59
hco-miR-5898-5p	LNC_005899	321	-27.49
hco-miR-5898-5p	LNC_000058	333	-26.83
hco-miR-5898-5p	LNC_002238	332	-26.14
hco-miR-5898-5p	LNC_001957	301	-22.81
hco-miR-5898-5p	LNC_004724	317	-22.8
hco-miR-5898-5p	LNC_004725	317	-22.8
hco-miR-5899	LNC_005472	1029	-108.64
hco-miR-5899	LNC_005471	588	-62.08
hco-miR-5899	LNC_001839	284	-31.65
hco-miR-5899	LNC_001584	294	-31.04
hco-miR-5899	LNC_003501	294	-31.04
hco-miR-5899	LNC_003502	294	-31.04
hco-miR-5899	LNC_003615	294	-31.04
hco-miR-5899	LNC_003616	294	-31.04
hco-miR-5899	LNC_003763	294	-31.04
hco-miR-5899	LNC_005337	294	-31.04
hco-miR-5899	LNC_005338	294	-31.04
hco-miR-5899	LNC_005568	294	-31.04
hco-miR-5899	LNC_006082	294	-31.04
hco-miR-5899	LNC_007045	289	-27.5
hco-miR-5899	LNC_002918	174	-25.21
hco-miR-5899	LNC_005704	159	-24
hco-miR-5899	LNC_000711	162	-23.55
hco-miR-5899	LNC_006637	164	-23.42
hco-miR-5899	LNC_006638	164	-23.42
hco-miR-5899	LNC_003759	151	-22.81
hco-miR-5899	LNC_006469	160	-22.16
hco-miR-5899	LNC_000855	155	-22.07
hco-miR-5899	LNC_002734	150	-22
hco-miR-5899	LNC_002826	157	-21.38
hco-miR-5899	LNC_006380	150	-21.32
hco-miR-5899	LNC_006047	151	-21.27
hco-miR-5899	LNC_003350	153	-20.77
hco-miR-5899	LNC_002896	161	-20.59
hco-miR-5899	LNC_002897	161	-20.59
hco-miR-5899	LNC_004814	164	-20.58
hco-miR-5899	LNC_004815	164	-20.58
hco-miR-5899	LNC_006739	153	-20.38
hco-miR-5899	LNC_007018	152	-20.27
hco-miR-5899	LNC_002984	162	-20.22
hco-miR-5899	LNC_002985	162	-20.22
hco-miR-59	LNC_000140	438	-42.33
hco-miR-59	LNC_000096	319	-41.48
hco-miR-59	LNC_002498	309	-41.28
hco-miR-59	LNC_005964	310	-38.01
hco-miR-59	LNC_000794	308	-36.55
hco-miR-59	LNC_000795	308	-36.55
hco-miR-59	LNC_005995	307	-35.96
hco-miR-59	LNC_004382	290	-35.62
hco-miR-59	LNC_005656	294	-35.34
hco-miR-59	LNC_001583	299	-35.28
hco-miR-59	LNC_003061	293	-35.08
hco-miR-59	LNC_000441	289	-34.54
hco-miR-59	LNC_003767	297	-33.26
hco-miR-59	LNC_002551	292	-31.6
hco-miR-59	LNC_002552	292	-31.6
hco-miR-59	LNC_005866	285	-30.75
hco-miR-59	LNC_005868	285	-30.75
hco-miR-59	LNC_005012	162	-29.46
hco-miR-59	LNC_006248	289	-28.78
hco-miR-59	LNC_000139	293	-27.48
hco-miR-59	LNC_005524	290	-27.23
hco-miR-59	LNC_000223	171	-26.96
hco-miR-59	LNC_005864	161	-26.72
hco-miR-59	LNC_000498	158	-25.94
hco-miR-59	LNC_005523	161	-25.67
hco-miR-59	LNC_003250	161	-25.36
hco-miR-59	LNC_004294	174	-25.17
hco-miR-59	LNC_002425	164	-24.77
hco-miR-59	LNC_003932	154	-24.52
hco-miR-59	LNC_000905	159	-24.45
hco-miR-59	LNC_006661	170	-24.32
hco-miR-59	LNC_001048	159	-24.18
hco-miR-59	LNC_005343	166	-24.17
hco-miR-59	LNC_003544	172	-24.08
hco-miR-59	LNC_001752	162	-23.88
hco-miR-59	LNC_001207	152	-23.58
hco-miR-59	LNC_002769	154	-23.36
hco-miR-59	LNC_000812	155	-23.3
hco-miR-59	LNC_006031	157	-23.16
hco-miR-59	LNC_003172	154	-23.11
hco-miR-59	LNC_002250	164	-23.08
hco-miR-59	LNC_000080	165	-23.06
hco-miR-59	LNC_000612	164	-22.8
hco-miR-59	LNC_002860	158	-22.57
hco-miR-59	LNC_005516	159	-22.17
hco-miR-59	LNC_002497	159	-22.1
hco-miR-59	LNC_005534	159	-22.08
hco-miR-59	LNC_005641	161	-22.02
hco-miR-59	LNC_002069	156	-22.01
hco-miR-59	LNC_007026	162	-21.86
hco-miR-59	LNC_001030	152	-21.82
hco-miR-59	LNC_006706	165	-21.68
hco-miR-59	LNC_004372	159	-21.67
hco-miR-59	LNC_004373	159	-21.67
hco-miR-59	LNC_007203	154	-21.6
hco-miR-59	LNC_005128	157	-21.59
hco-miR-59	LNC_005627	163	-21.57
hco-miR-59	LNC_003233	160	-21.47
hco-miR-59	LNC_005697	156	-21.41
hco-miR-59	LNC_006402	157	-21.34
hco-miR-59	LNC_003191	154	-21.18
hco-miR-59	LNC_005202	160	-21.16
hco-miR-59	LNC_005171	150	-21.12
hco-miR-59	LNC_002049	154	-21.04
hco-miR-59	LNC_000335	150	-20.97
hco-miR-59	LNC_000336	150	-20.97
hco-miR-59	LNC_000339	150	-20.97
hco-miR-59	LNC_000340	150	-20.97
hco-miR-59	LNC_002896	163	-20.89
hco-miR-59	LNC_002897	163	-20.89
hco-miR-59	LNC_000618	160	-20.85
hco-miR-59	LNC_000324	154	-20.84
hco-miR-59	LNC_003662	158	-20.77
hco-miR-59	LNC_006550	150	-20.67
hco-miR-59	LNC_006274	159	-20.65
hco-miR-59	LNC_004463	151	-20.63
hco-miR-59	LNC_006308	158	-20.61
hco-miR-59	LNC_005602	158	-20.54
hco-miR-59	LNC_000500	160	-20.53
hco-miR-59	LNC_005667	162	-20.41
hco-miR-59	LNC_006086	150	-20.41
hco-miR-59	LNC_006087	150	-20.41
hco-miR-59	LNC_006088	150	-20.41
hco-miR-59	LNC_002635	153	-20.31
hco-miR-59	LNC_000831	159	-20.26
hco-miR-59	LNC_002818	150	-20.2
hco-miR-59	LNC_002379	151	-20.15
hco-miR-59	LNC_003574	155	-20.06
hco-miR-59	LNC_003209	153	-20
hco-miR-5901	LNC_005278	444	-42.71
hco-miR-5901	LNC_005280	444	-42.71
hco-miR-5901	LNC_001975	429	-41.27
hco-miR-5901	LNC_006396	313	-36.87
hco-miR-5901	LNC_001765	297	-35.32
hco-miR-5901	LNC_003921	299	-31.27
hco-miR-5901	LNC_004359	291	-30.82
hco-miR-5901	LNC_002972	295	-28.06
hco-miR-5901	LNC_000101	155	-24
hco-miR-5901	LNC_005125	302	-23.83
hco-miR-5901	LNC_002960	165	-23.45
hco-miR-5901	LNC_006254	171	-23.15
hco-miR-5901	LNC_003215	171	-22.85
hco-miR-5901	LNC_006834	166	-22.76
hco-miR-5901	LNC_006836	166	-22.76
hco-miR-5901	LNC_003799	162	-22.69
hco-miR-5901	LNC_006208	157	-22.56
hco-miR-5901	LNC_006209	157	-22.56
hco-miR-5901	LNC_001729	171	-22.52
hco-miR-5901	LNC_003250	159	-22.24
hco-miR-5901	LNC_002589	165	-21.98
hco-miR-5901	LNC_002381	168	-21.92
hco-miR-5901	LNC_000602	162	-21.86
hco-miR-5901	LNC_005207	152	-21.73
hco-miR-5901	LNC_004929	165	-21.7
hco-miR-5901	LNC_004930	165	-21.7
hco-miR-5901	LNC_004931	165	-21.7
hco-miR-5901	LNC_001081	156	-21.61
hco-miR-5901	LNC_004362	172	-21.52
hco-miR-5901	LNC_002418	176	-21.5
hco-miR-5901	LNC_002420	176	-21.5
hco-miR-5901	LNC_003709	164	-21.34
hco-miR-5901	LNC_004690	163	-21.21
hco-miR-5901	LNC_001557	151	-20.99
hco-miR-5901	LNC_004784	163	-20.95
hco-miR-5901	LNC_004785	163	-20.95
hco-miR-5901	LNC_006000	156	-20.91
hco-miR-5901	LNC_005354	156	-20.81
hco-miR-5901	LNC_001431	161	-20.77
hco-miR-5901	LNC_005505	154	-20.62
hco-miR-5901	LNC_000040	164	-20.47
hco-miR-5901	LNC_000043	164	-20.47
hco-miR-5901	LNC_006893	163	-20.32
hco-miR-5901	LNC_006214	157	-20.25
hco-miR-5901	LNC_005101	155	-20.13
hco-miR-5901	LNC_003786	151	-20.1
hco-miR-5901	LNC_005656	161	-20.08
hco-miR-5901	LNC_006885	152	-20.01
hco-miR-5904b	LNC_006347	310	-40.27
hco-miR-5904b	LNC_002299	306	-28.44
hco-miR-5904b	LNC_002302	306	-28.44
hco-miR-5904b	LNC_002175	164	-27.06
hco-miR-5904b	LNC_000550	288	-25.76
hco-miR-5904b	LNC_000882	171	-25.15
hco-miR-5904b	LNC_006469	171	-24.44
hco-miR-5904b	LNC_003749	160	-23.63
hco-miR-5904b	LNC_001946	164	-22.82
hco-miR-5904b	LNC_007163	162	-22.1
hco-miR-5904b	LNC_005681	163	-21.41
hco-miR-5904b	LNC_006809	157	-21.35
hco-miR-5904b	LNC_000661	158	-21.32
hco-miR-5904b	LNC_004060	158	-20.99
hco-miR-5904b	LNC_000862	156	-20.46
hco-miR-5904b	LNC_000863	156	-20.46
hco-miR-5908-3p	LNC_005371	989	-89.88
hco-miR-5908-3p	LNC_003282	452	-53.07
hco-miR-5908-3p	LNC_005909	465	-52.61
hco-miR-5908-3p	LNC_007030	461	-49.93
hco-miR-5908-3p	LNC_007031	461	-49.93
hco-miR-5908-3p	LNC_005606	323	-44.31
hco-miR-5908-3p	LNC_007223	434	-41.69
hco-miR-5908-3p	LNC_007224	434	-41.69
hco-miR-5908-3p	LNC_001720	302	-40.42
hco-miR-5908-3p	LNC_006421	293	-38.62
hco-miR-5908-3p	LNC_003388	301	-37.37
hco-miR-5908-3p	LNC_005343	294	-36.98
hco-miR-5908-3p	LNC_001644	309	-36.35
hco-miR-5908-3p	LNC_001645	309	-36.35
hco-miR-5908-3p	LNC_004015	301	-36.09
hco-miR-5908-3p	LNC_004016	301	-36.09
hco-miR-5908-3p	LNC_000533	308	-35.43
hco-miR-5908-3p	LNC_000534	308	-35.43
hco-miR-5908-3p	LNC_004036	309	-35.3
hco-miR-5908-3p	LNC_000144	293	-34.62
hco-miR-5908-3p	LNC_000080	297	-34.42
hco-miR-5908-3p	LNC_006303	287	-34.05
hco-miR-5908-3p	LNC_003541	310	-33.68
hco-miR-5908-3p	LNC_004753	297	-32.97
hco-miR-5908-3p	LNC_004754	297	-32.97
hco-miR-5908-3p	LNC_007087	305	-32.86
hco-miR-5908-3p	LNC_005405	302	-32.72
hco-miR-5908-3p	LNC_001133	304	-31.7
hco-miR-5908-3p	LNC_002497	290	-31.7
hco-miR-5908-3p	LNC_006737	297	-31.61
hco-miR-5908-3p	LNC_000037	178	-31.04
hco-miR-5908-3p	LNC_003080	287	-30.72
hco-miR-5908-3p	LNC_004735	295	-29.85
hco-miR-5908-3p	LNC_003372	302	-29.66
hco-miR-5908-3p	LNC_006246	293	-28.51
hco-miR-5908-3p	LNC_003789	289	-28.12
hco-miR-5908-3p	LNC_003790	289	-28.12
hco-miR-5908-3p	LNC_002422	168	-27.73
hco-miR-5908-3p	LNC_006739	171	-27.54
hco-miR-5908-3p	LNC_006740	171	-27.54
hco-miR-5908-3p	LNC_002073	180	-27.4
hco-miR-5908-3p	LNC_004420	169	-26.86
hco-miR-5908-3p	LNC_004043	298	-26.61
hco-miR-5908-3p	LNC_005489	174	-26.52
hco-miR-5908-3p	LNC_006517	293	-26.29
hco-miR-5908-3p	LNC_005372	282	-26.07
hco-miR-5908-3p	LNC_004625	164	-26.07
hco-miR-5908-3p	LNC_003082	297	-26.05
hco-miR-5908-3p	LNC_003083	297	-26.05
hco-miR-5908-3p	LNC_006662	163	-25.28
hco-miR-5908-3p	LNC_006663	163	-25.28
hco-miR-5908-3p	LNC_003012	166	-24.99
hco-miR-5908-3p	LNC_000359	310	-24.96
hco-miR-5908-3p	LNC_000360	310	-24.96
hco-miR-5908-3p	LNC_006886	163	-24.31
hco-miR-5908-3p	LNC_006887	163	-24.31
hco-miR-5908-3p	LNC_000819	162	-24.25
hco-miR-5908-3p	LNC_000073	159	-24.25
hco-miR-5908-3p	LNC_004114	170	-24.19
hco-miR-5908-3p	LNC_004399	160	-24.14
hco-miR-5908-3p	LNC_004400	160	-24.14
hco-miR-5908-3p	LNC_004401	160	-24.14
hco-miR-5908-3p	LNC_001116	157	-24.09
hco-miR-5908-3p	LNC_005920	162	-24.05
hco-miR-5908-3p	LNC_004808	159	-24.02
hco-miR-5908-3p	LNC_001956	163	-23.95
hco-miR-5908-3p	LNC_001957	163	-23.95
hco-miR-5908-3p	LNC_002540	284	-23.82
hco-miR-5908-3p	LNC_002541	284	-23.82
hco-miR-5908-3p	LNC_005656	158	-23.77
hco-miR-5908-3p	LNC_005243	160	-23.45
hco-miR-5908-3p	LNC_001059	163	-23.42
hco-miR-5908-3p	LNC_005260	156	-23.35
hco-miR-5908-3p	LNC_007186	159	-22.96
hco-miR-5908-3p	LNC_005237	162	-22.76
hco-miR-5908-3p	LNC_004592	171	-22.72
hco-miR-5908-3p	LNC_006315	164	-22.45
hco-miR-5908-3p	LNC_004811	285	-22.36
hco-miR-5908-3p	LNC_000141	171	-22.2
hco-miR-5908-3p	LNC_000131	161	-22.2
hco-miR-5908-3p	LNC_000380	157	-22.2
hco-miR-5908-3p	LNC_000515	157	-22.1
hco-miR-5908-3p	LNC_004437	154	-22.06
hco-miR-5908-3p	LNC_001908	164	-21.89
hco-miR-5908-3p	LNC_004025	155	-21.79
hco-miR-5908-3p	LNC_005387	158	-21.68
hco-miR-5908-3p	LNC_000223	154	-21.6
hco-miR-5908-3p	LNC_001943	159	-21.57
hco-miR-5908-3p	LNC_000540	150	-21.33
hco-miR-5908-3p	LNC_005399	159	-21.18
hco-miR-5908-3p	LNC_000377	150	-21.13
hco-miR-5908-3p	LNC_001705	154	-20.94
hco-miR-5908-3p	LNC_006166	159	-20.92
hco-miR-5908-3p	LNC_007036	162	-20.79
hco-miR-5908-3p	LNC_007037	162	-20.79
hco-miR-5908-3p	LNC_007038	162	-20.79
hco-miR-5908-3p	LNC_003951	161	-20.78
hco-miR-5908-3p	LNC_006916	163	-20.75
hco-miR-5908-3p	LNC_005746	162	-20.7
hco-miR-5908-3p	LNC_005335	157	-20.65
hco-miR-5908-3p	LNC_007064	152	-20.51
hco-miR-5908-3p	LNC_003049	150	-20.46
hco-miR-5908-3p	LNC_000888	162	-20.45
hco-miR-5908-3p	LNC_001392	158	-20.45
hco-miR-5908-3p	LNC_005642	159	-20.44
hco-miR-5908-3p	LNC_003173	164	-20.3
hco-miR-5908-3p	LNC_004096	156	-20.26
hco-miR-5908-3p	LNC_005638	156	-20.23
hco-miR-5908-3p	LNC_004151	160	-20.22
hco-miR-5908-3p	LNC_005756	159	-20.16
hco-miR-5908-3p	LNC_001791	151	-20.1
hco-miR-5908-3p	LNC_006589	162	-20.06
hco-miR-5908-3p	LNC_006590	162	-20.06
hco-miR-5908-3p	LNC_006152	155	-20.06
hco-miR-5908-5p	LNC_000627	301	-41.27
hco-miR-5908-5p	LNC_001556	303	-36.86
hco-miR-5908-5p	LNC_002623	296	-33.92
hco-miR-5908-5p	LNC_006830	299	-33.07
hco-miR-5908-5p	LNC_001030	307	-33.03
hco-miR-5908-5p	LNC_003221	292	-32.58
hco-miR-5908-5p	LNC_004464	299	-32.43
hco-miR-5908-5p	LNC_005375	300	-31.52
hco-miR-5908-5p	LNC_005376	300	-31.52
hco-miR-5908-5p	LNC_005379	300	-31.52
hco-miR-5908-5p	LNC_005380	300	-31.52
hco-miR-5908-5p	LNC_002283	302	-31.46
hco-miR-5908-5p	LNC_004129	302	-31.3
hco-miR-5908-5p	LNC_001852	292	-30.47
hco-miR-5908-5p	LNC_005015	304	-30.46
hco-miR-5908-5p	LNC_005278	304	-30.25
hco-miR-5908-5p	LNC_005280	304	-30.25
hco-miR-5908-5p	LNC_006980	289	-29.18
hco-miR-5908-5p	LNC_001191	173	-28.36
hco-miR-5908-5p	LNC_002381	296	-27.93
hco-miR-5908-5p	LNC_006589	310	-27.86
hco-miR-5908-5p	LNC_006590	310	-27.86
hco-miR-5908-5p	LNC_004764	300	-27.45
hco-miR-5908-5p	LNC_002418	298	-26.26
hco-miR-5908-5p	LNC_002419	298	-26.26
hco-miR-5908-5p	LNC_002420	298	-26.26
hco-miR-5908-5p	LNC_003145	160	-25.65
hco-miR-5908-5p	LNC_000602	285	-25.57
hco-miR-5908-5p	LNC_004439	169	-25.56
hco-miR-5908-5p	LNC_001673	165	-25.37
hco-miR-5908-5p	LNC_002740	289	-24.89
hco-miR-5908-5p	LNC_004611	296	-24.87
hco-miR-5908-5p	LNC_001922	296	-24.42
hco-miR-5908-5p	LNC_005937	165	-24.13
hco-miR-5908-5p	LNC_005677	157	-24.08
hco-miR-5908-5p	LNC_006459	169	-23.84
hco-miR-5908-5p	LNC_000940	280	-23.8
hco-miR-5908-5p	LNC_003481	154	-23.5
hco-miR-5908-5p	LNC_004851	162	-23.45
hco-miR-5908-5p	LNC_000629	157	-23.27
hco-miR-5908-5p	LNC_003286	158	-23.23
hco-miR-5908-5p	LNC_000881	171	-23.2
hco-miR-5908-5p	LNC_001416	156	-23.09
hco-miR-5908-5p	LNC_006264	158	-22.92
hco-miR-5908-5p	LNC_001603	158	-22.58
hco-miR-5908-5p	LNC_006450	160	-22.47
hco-miR-5908-5p	LNC_001743	157	-22.45
hco-miR-5908-5p	LNC_004661	157	-22.43
hco-miR-5908-5p	LNC_003358	153	-22.19
hco-miR-5908-5p	LNC_002070	157	-22.12
hco-miR-5908-5p	LNC_002781	151	-21.76
hco-miR-5908-5p	LNC_003574	162	-21.65
hco-miR-5908-5p	LNC_006775	163	-21.59
hco-miR-5908-5p	LNC_004342	161	-20.79
hco-miR-5908-5p	LNC_003268	160	-20.76
hco-miR-5908-5p	LNC_007137	156	-20.68
hco-miR-5908-5p	LNC_003880	157	-20.3
hco-miR-5908-5p	LNC_004644	157	-20.23
hco-miR-5908-5p	LNC_005616	155	-20.18
hco-miR-5908-5p	LNC_004752	156	-20.09
hco-miR-5908-5p	LNC_004243	150	-20.09
hco-miR-5918b	LNC_001941	291	-34.01
hco-miR-5918b	LNC_003118	291	-30.91
hco-miR-5918b	LNC_006509	159	-28.17
hco-miR-5918b	LNC_006510	159	-28.17
hco-miR-5918b	LNC_000501	171	-27.27
hco-miR-5918b	LNC_002837	152	-27.02
hco-miR-5918b	LNC_002333	162	-26.36
hco-miR-5918b	LNC_000221	285	-25.42
hco-miR-5918b	LNC_001110	162	-25.34
hco-miR-5918b	LNC_005917	172	-24.65
hco-miR-5918b	LNC_000611	169	-24.59
hco-miR-5918b	LNC_005066	153	-24.44
hco-miR-5918b	LNC_003950	162	-24.04
hco-miR-5918b	LNC_001803	151	-24.01
hco-miR-5918b	LNC_001583	155	-23.89
hco-miR-5918b	LNC_005976	159	-23.28
hco-miR-5918b	LNC_006953	161	-23.07
hco-miR-5918b	LNC_002548	160	-23.04
hco-miR-5918b	LNC_006389	156	-22.59
hco-miR-5918b	LNC_004732	156	-22.45
hco-miR-5918b	LNC_001839	162	-22.34
hco-miR-5918b	LNC_000980	156	-22.18
hco-miR-5918b	LNC_000598	161	-21.81
hco-miR-5918b	LNC_006169	153	-21.62
hco-miR-5918b	LNC_006172	153	-21.62
hco-miR-5918b	LNC_003400	155	-21.46
hco-miR-5918b	LNC_003655	152	-21.43
hco-miR-5918b	LNC_001103	163	-21.39
hco-miR-5918b	LNC_002689	159	-21.28
hco-miR-5918b	LNC_005302	153	-21.28
hco-miR-5918b	LNC_006121	167	-20.98
hco-miR-5918b	LNC_007203	154	-20.88
hco-miR-5918b	LNC_006256	153	-20.85
hco-miR-5918b	LNC_002257	159	-20.63
hco-miR-5918b	LNC_002258	159	-20.63
hco-miR-5918b	LNC_005281	155	-20.63
hco-miR-5918b	LNC_004180	152	-20.36
hco-miR-5918b	LNC_004381	151	-20.36
hco-miR-5918b	LNC_001910	155	-20.21
hco-miR-5918b	LNC_001911	155	-20.21
hco-miR-5918b	LNC_005361	154	-20.18
hco-miR-5918b	LNC_005362	154	-20.18
hco-miR-5918b	LNC_005240	151	-20.18
hco-miR-5918c	LNC_000711	461	-43.29
hco-miR-5918c	LNC_001273	314	-34.08
hco-miR-5918c	LNC_001525	288	-33.95
hco-miR-5918c	LNC_001116	310	-32.03
hco-miR-5918c	LNC_004528	318	-31.5
hco-miR-5918c	LNC_005138	309	-30.54
hco-miR-5918c	LNC_000288	322	-30.49
hco-miR-5918c	LNC_000093	310	-30.24
hco-miR-5918c	LNC_004916	302	-28.76
hco-miR-5918c	LNC_002242	311	-28.19
hco-miR-5918c	LNC_000407	288	-28.16
hco-miR-5918c	LNC_007025	321	-27.32
hco-miR-5918c	LNC_006636	298	-27.1
hco-miR-5918c	LNC_006416	307	-26.66
hco-miR-5918c	LNC_007203	289	-26.46
hco-miR-5918c	LNC_006775	301	-25.72
hco-miR-5918c	LNC_000602	295	-25.65
hco-miR-5918c	LNC_000280	298	-25.55
hco-miR-5918c	LNC_007023	292	-25.27
hco-miR-5918c	LNC_001519	174	-24.2
hco-miR-5918c	LNC_005810	290	-23.55
hco-miR-5918c	LNC_005807	288	-23.37
hco-miR-5918c	LNC_005078	287	-23.31
hco-miR-5918c	LNC_001513	286	-21.58
hco-miR-5918c	LNC_005365	167	-21.53
hco-miR-5918c	LNC_005366	167	-21.53
hco-miR-5918c	LNC_002865	170	-21.03
hco-miR-5918c	LNC_005672	159	-20.18
hco-miR-5923	LNC_007002	2469	-222.56
hco-miR-5923	LNC_007004	765	-63.6
hco-miR-5923	LNC_006990	465	-56.2
hco-miR-5923	LNC_004987	448	-50.97
hco-miR-5923	LNC_007001	612	-50.88
hco-miR-5923	LNC_006293	575	-48.55
hco-miR-5923	LNC_004299	304	-40.86
hco-miR-5923	LNC_002165	323	-40.49
hco-miR-5923	LNC_006998	459	-38.16
hco-miR-5923	LNC_007000	459	-38.16
hco-miR-5923	LNC_005684	316	-37.95
hco-miR-5923	LNC_006297	430	-37.83
hco-miR-5923	LNC_006388	311	-36.57
hco-miR-5923	LNC_000360	312	-34.8
hco-miR-5923	LNC_003727	301	-34.45
hco-miR-5923	LNC_003282	298	-33.9
hco-miR-5923	LNC_003430	298	-33.72
hco-miR-5923	LNC_002978	292	-31.62
hco-miR-5923	LNC_002979	292	-31.62
hco-miR-5923	LNC_004764	302	-30.9
hco-miR-5923	LNC_001072	300	-30.77
hco-miR-5923	LNC_006777	292	-30.13
hco-miR-5923	LNC_000144	288	-29.64
hco-miR-5923	LNC_005615	301	-29.47
hco-miR-5923	LNC_006712	166	-27.78
hco-miR-5923	LNC_006294	285	-27.11
hco-miR-5923	LNC_006295	285	-27.11
hco-miR-5923	LNC_006796	301	-26.86
hco-miR-5923	LNC_004119	282	-26.38
hco-miR-5923	LNC_007135	284	-26.19
hco-miR-5923	LNC_007005	306	-25.44
hco-miR-5923	LNC_001601	282	-25.03
hco-miR-5923	LNC_003012	158	-24.85
hco-miR-5923	LNC_004873	167	-23.87
hco-miR-5923	LNC_000809	167	-23.86
hco-miR-5923	LNC_002125	163	-23.43
hco-miR-5923	LNC_002801	161	-22.5
hco-miR-5923	LNC_006231	156	-22.47
hco-miR-5923	LNC_003082	154	-22.43
hco-miR-5923	LNC_003083	154	-22.43
hco-miR-5923	LNC_000305	154	-22.38
hco-miR-5923	LNC_006357	164	-22.17
hco-miR-5923	LNC_002485	159	-22.05
hco-miR-5923	LNC_002728	158	-21.7
hco-miR-5923	LNC_000240	153	-21.27
hco-miR-5923	LNC_001039	155	-20.84
hco-miR-5923	LNC_007230	151	-20.74
hco-miR-5923	LNC_005762	157	-20.64
hco-miR-5923	LNC_001232	151	-20.63
hco-miR-5923	LNC_003072	153	-20.47
hco-miR-5923	LNC_001139	161	-20.31
hco-miR-5923	LNC_007153	150	-20.21
hco-miR-5923	LNC_000665	159	-20.12
hco-miR-5924-3p	LNC_006611	770	-82.2
hco-miR-5924-3p	LNC_004775	326	-42.18
hco-miR-5924-3p	LNC_001622	329	-42.15
hco-miR-5924-3p	LNC_002745	322	-41.01
hco-miR-5924-3p	LNC_006021	311	-37.54
hco-miR-5924-3p	LNC_006022	311	-37.54
hco-miR-5924-3p	LNC_000818	321	-36.06
hco-miR-5924-3p	LNC_003337	303	-34.82
hco-miR-5924-3p	LNC_007030	301	-34.4
hco-miR-5924-3p	LNC_003356	301	-34.37
hco-miR-5924-3p	LNC_003357	301	-34.37
hco-miR-5924-3p	LNC_006063	298	-34.27
hco-miR-5924-3p	LNC_003336	306	-33.98
hco-miR-5924-3p	LNC_003959	295	-33.49
hco-miR-5924-3p	LNC_003960	295	-33.49
hco-miR-5924-3p	LNC_001407	315	-33.36
hco-miR-5924-3p	LNC_001408	315	-33.36
hco-miR-5924-3p	LNC_001409	315	-33.36
hco-miR-5924-3p	LNC_004971	306	-33.05
hco-miR-5924-3p	LNC_002378	296	-32.33
hco-miR-5924-3p	LNC_001908	306	-30.56
hco-miR-5924-3p	LNC_005015	299	-29.92
hco-miR-5924-3p	LNC_002125	304	-29.55
hco-miR-5924-3p	LNC_006209	297	-29.22
hco-miR-5924-3p	LNC_003405	182	-28.44
hco-miR-5924-3p	LNC_000407	171	-28.38
hco-miR-5924-3p	LNC_005002	163	-27.43
hco-miR-5924-3p	LNC_006610	297	-27.27
hco-miR-5924-3p	LNC_002140	174	-25.57
hco-miR-5924-3p	LNC_005240	159	-25.57
hco-miR-5924-3p	LNC_005773	166	-25.27
hco-miR-5924-3p	LNC_006333	166	-25.12
hco-miR-5924-3p	LNC_006823	168	-24.75
hco-miR-5924-3p	LNC_006786	169	-24.63
hco-miR-5924-3p	LNC_001410	171	-24.48
hco-miR-5924-3p	LNC_005716	155	-24.42
hco-miR-5924-3p	LNC_001621	173	-24.41
hco-miR-5924-3p	LNC_005225	161	-23.83
hco-miR-5924-3p	LNC_005524	172	-23.66
hco-miR-5924-3p	LNC_000711	170	-23.63
hco-miR-5924-3p	LNC_006018	171	-23.58
hco-miR-5924-3p	LNC_006019	171	-23.58
hco-miR-5924-3p	LNC_006020	171	-23.58
hco-miR-5924-3p	LNC_004826	167	-23.49
hco-miR-5924-3p	LNC_002088	157	-22.98
hco-miR-5924-3p	LNC_000334	160	-22.77
hco-miR-5924-3p	LNC_000336	160	-22.77
hco-miR-5924-3p	LNC_004177	156	-22.77
hco-miR-5924-3p	LNC_006727	161	-22.72
hco-miR-5924-3p	LNC_002607	152	-22.61
hco-miR-5924-3p	LNC_006142	159	-22.31
hco-miR-5924-3p	LNC_000414	156	-22.06
hco-miR-5924-3p	LNC_003833	159	-22.02
hco-miR-5924-3p	LNC_000419	165	-21.94
hco-miR-5924-3p	LNC_000274	160	-21.94
hco-miR-5924-3p	LNC_001188	155	-21.86
hco-miR-5924-3p	LNC_001247	154	-21.85
hco-miR-5924-3p	LNC_004584	162	-21.73
hco-miR-5924-3p	LNC_007157	153	-21.54
hco-miR-5924-3p	LNC_005361	164	-21.37
hco-miR-5924-3p	LNC_005362	164	-21.37
hco-miR-5924-3p	LNC_003469	157	-21.35
hco-miR-5924-3p	LNC_006653	169	-21.33
hco-miR-5924-3p	LNC_005875	156	-21.3
hco-miR-5924-3p	LNC_006775	160	-21.19
hco-miR-5924-3p	LNC_005360	168	-21.04
hco-miR-5924-3p	LNC_000656	159	-20.79
hco-miR-5924-3p	LNC_001307	155	-20.72
hco-miR-5924-3p	LNC_005418	158	-20.67
hco-miR-5924-3p	LNC_003586	169	-20.65
hco-miR-5924-3p	LNC_001455	155	-20.64
hco-miR-5924-3p	LNC_005321	170	-20.12
hco-miR-5938	LNC_002975	317	-51.27
hco-miR-5938	LNC_005474	286	-48.22
hco-miR-5938	LNC_001951	303	-48.18
hco-miR-5938	LNC_001972	300	-46.51
hco-miR-5938	LNC_005399	302	-44.1
hco-miR-5938	LNC_003118	301	-38.74
hco-miR-5938	LNC_002246	304	-37.36
hco-miR-5938	LNC_000360	291	-32.26
hco-miR-5938	LNC_002438	151	-29.4
hco-miR-5938	LNC_001978	152	-25.98
hco-miR-5938	LNC_004834	160	-25.75
hco-miR-5938	LNC_002838	154	-25.32
hco-miR-5938	LNC_004262	162	-25.23
hco-miR-5938	LNC_003359	155	-25
hco-miR-5938	LNC_001074	158	-24.87
hco-miR-5938	LNC_000204	155	-24.41
hco-miR-5938	LNC_006736	152	-24
hco-miR-5938	LNC_003381	157	-23.93
hco-miR-5938	LNC_001601	157	-23.54
hco-miR-5938	LNC_000856	166	-23.3
hco-miR-5938	LNC_002544	157	-23.16
hco-miR-5938	LNC_003959	157	-22.3
hco-miR-5938	LNC_003960	157	-22.3
hco-miR-5938	LNC_004966	165	-22.29
hco-miR-5938	LNC_003774	150	-22.24
hco-miR-5938	LNC_001402	154	-22.03
hco-miR-5938	LNC_003382	163	-22
hco-miR-5938	LNC_006453	158	-21.98
hco-miR-5938	LNC_004776	150	-21.97
hco-miR-5938	LNC_000715	159	-21.94
hco-miR-5938	LNC_006915	169	-21.93
hco-miR-5938	LNC_002405	151	-21.64
hco-miR-5938	LNC_005002	162	-21.57
hco-miR-5938	LNC_001133	155	-21.02
hco-miR-5938	LNC_001373	163	-20.86
hco-miR-5938	LNC_003923	162	-20.82
hco-miR-5938	LNC_003924	162	-20.82
hco-miR-5938	LNC_004728	152	-20.61
hco-miR-5938	LNC_004705	163	-20.47
hco-miR-5938	LNC_001315	152	-20.35
hco-miR-5938	LNC_003353	159	-20.33
hco-miR-5938	LNC_002980	157	-20.29
hco-miR-5938	LNC_004923	159	-20.14
hco-miR-5938	LNC_002494	160	-20.09
hco-miR-5938	LNC_002901	150	-20.05
hco-miR-5941	LNC_002975	441	-45.36
hco-miR-5941	LNC_007213	454	-45.05
hco-miR-5941	LNC_005171	322	-44.54
hco-miR-5941	LNC_006418	306	-35.11
hco-miR-5941	LNC_006396	312	-34.5
hco-miR-5941	LNC_000360	294	-34.34
hco-miR-5941	LNC_007082	298	-32.89
hco-miR-5941	LNC_006589	295	-32.62
hco-miR-5941	LNC_006590	295	-32.62
hco-miR-5941	LNC_004775	295	-32.2
hco-miR-5941	LNC_001112	304	-31.93
hco-miR-5941	LNC_005467	287	-29.77
hco-miR-5941	LNC_005058	162	-28.79
hco-miR-5941	LNC_000109	292	-27.19
hco-miR-5941	LNC_005146	298	-26.82
hco-miR-5941	LNC_004740	296	-25.7
hco-miR-5941	LNC_006402	294	-24.8
hco-miR-5941	LNC_004197	282	-24.78
hco-miR-5941	LNC_001924	166	-24.43
hco-miR-5941	LNC_001925	166	-24.43
hco-miR-5941	LNC_003381	157	-24.31
hco-miR-5941	LNC_005762	159	-24.2
hco-miR-5941	LNC_005422	167	-24.15
hco-miR-5941	LNC_002381	152	-23.61
hco-miR-5941	LNC_005092	159	-23.45
hco-miR-5941	LNC_005978	285	-23.09
hco-miR-5941	LNC_002479	165	-23.07
hco-miR-5941	LNC_002548	164	-23.03
hco-miR-5941	LNC_001922	152	-22.77
hco-miR-5941	LNC_005894	162	-22.65
hco-miR-5941	LNC_003096	294	-22.57
hco-miR-5941	LNC_007123	159	-22.38
hco-miR-5941	LNC_002270	167	-21.95
hco-miR-5941	LNC_002453	165	-21.94
hco-miR-5941	LNC_002784	167	-21.74
hco-miR-5941	LNC_002460	161	-21.28
hco-miR-5941	LNC_004852	164	-21.2
hco-miR-5941	LNC_005524	285	-21.19
hco-miR-5941	LNC_001037	153	-21.19
hco-miR-5941	LNC_001038	153	-21.19
hco-miR-5941	LNC_004262	155	-20.9
hco-miR-5941	LNC_001419	169	-20.7
hco-miR-5941	LNC_004991	167	-20.66
hco-miR-5941	LNC_006047	169	-20.57
hco-miR-5941	LNC_005738	152	-20.33
hco-miR-5941	LNC_002056	155	-20.3
hco-miR-5941	LNC_002733	153	-20.28
hco-miR-5941	LNC_004243	158	-20.07
hco-miR-5959	LNC_006731	784	-96.58
hco-miR-5959	LNC_006732	784	-96.58
hco-miR-5959	LNC_000711	607	-70.98
hco-miR-5959	LNC_007055	580	-50.84
hco-miR-5959	LNC_005122	439	-39.98
hco-miR-5959	LNC_003957	312	-36.94
hco-miR-5959	LNC_003479	299	-36.85
hco-miR-5959	LNC_005425	308	-35.34
hco-miR-5959	LNC_005335	288	-34.19
hco-miR-5959	LNC_005716	304	-33.93
hco-miR-5959	LNC_002185	303	-33.79
hco-miR-5959	LNC_002189	301	-33.16
hco-miR-5959	LNC_005055	294	-33.16
hco-miR-5959	LNC_006087	309	-31.19
hco-miR-5959	LNC_002847	295	-30.25
hco-miR-5959	LNC_001785	300	-30.08
hco-miR-5959	LNC_005811	304	-29.84
hco-miR-5959	LNC_001956	287	-29.1
hco-miR-5959	LNC_001957	287	-29.1
hco-miR-5959	LNC_006416	288	-28.49
hco-miR-5959	LNC_001970	285	-28.15
hco-miR-5959	LNC_005125	297	-27.48
hco-miR-5959	LNC_003299	168	-27.33
hco-miR-5959	LNC_007137	171	-27.31
hco-miR-5959	LNC_000602	170	-25.86
hco-miR-5959	LNC_007051	290	-25.46
hco-miR-5959	LNC_007052	290	-25.46
hco-miR-5959	LNC_007056	290	-25.38
hco-miR-5959	LNC_001306	163	-24.71
hco-miR-5959	LNC_003870	290	-24.64
hco-miR-5959	LNC_004997	292	-24
hco-miR-5959	LNC_002405	163	-23.99
hco-miR-5959	LNC_006983	167	-23.74
hco-miR-5959	LNC_002957	155	-23.52
hco-miR-5959	LNC_000144	159	-23.13
hco-miR-5959	LNC_006870	167	-22.99
hco-miR-5959	LNC_000977	153	-22.99
hco-miR-5959	LNC_000603	168	-22.67
hco-miR-5959	LNC_003833	161	-22.66
hco-miR-5959	LNC_004140	160	-22.54
hco-miR-5959	LNC_001524	173	-21.99
hco-miR-5959	LNC_005633	163	-21.9
hco-miR-5959	LNC_005673	165	-21.27
hco-miR-5959	LNC_004052	158	-21.06
hco-miR-5959	LNC_005698	155	-20.9
hco-miR-5959	LNC_002918	161	-20.89
hco-miR-5959	LNC_001084	163	-20.81
hco-miR-5959	LNC_001593	156	-20.55
hco-miR-5959	LNC_000377	166	-20.4
hco-miR-5959	LNC_001373	151	-20.33
hco-miR-5959	LNC_006448	155	-20.13
hco-miR-5959	LNC_006830	158	-20.05
hco-miR-5960	LNC_003145	314	-55.18
hco-miR-5960	LNC_000711	301	-51.12
hco-miR-5960	LNC_005603	294	-47.11
hco-miR-5960	LNC_000794	292	-46.43
hco-miR-5960	LNC_000795	292	-46.43
hco-miR-5960	LNC_005040	296	-45.97
hco-miR-5960	LNC_004640	306	-45.02
hco-miR-5960	LNC_002685	295	-41.23
hco-miR-5960	LNC_003303	175	-38.39
hco-miR-5960	LNC_003503	176	-32.45
hco-miR-5960	LNC_005418	176	-32.11
hco-miR-5960	LNC_001668	158	-31.65
hco-miR-5960	LNC_006979	163	-30.56
hco-miR-5960	LNC_001059	157	-30.5
hco-miR-5960	LNC_002972	163	-30.31
hco-miR-5960	LNC_003925	160	-29.71
hco-miR-5960	LNC_003947	161	-29.1
hco-miR-5960	LNC_006831	154	-29.07
hco-miR-5960	LNC_003169	150	-29
hco-miR-5960	LNC_001908	153	-28.98
hco-miR-5960	LNC_001269	163	-28.68
hco-miR-5960	LNC_001112	157	-28.48
hco-miR-5960	LNC_001138	156	-28.36
hco-miR-5960	LNC_003156	161	-27.61
hco-miR-5960	LNC_002733	159	-27.43
hco-miR-5960	LNC_000383	158	-27.4
hco-miR-5960	LNC_006512	155	-27.38
hco-miR-5960	LNC_006963	152	-26.99
hco-miR-5960	LNC_004463	150	-26.85
hco-miR-5960	LNC_002072	161	-26.62
hco-miR-5960	LNC_005799	155	-26.56
hco-miR-5960	LNC_004940	152	-26.51
hco-miR-5960	LNC_003606	164	-26.38
hco-miR-5960	LNC_005771	153	-26.35
hco-miR-5960	LNC_002935	158	-26.31
hco-miR-5960	LNC_003484	157	-26.23
hco-miR-5960	LNC_000441	152	-26.21
hco-miR-5960	LNC_000444	152	-26.21
hco-miR-5960	LNC_003486	155	-26.12
hco-miR-5960	LNC_005889	152	-25.98
hco-miR-5960	LNC_001030	157	-25.85
hco-miR-5960	LNC_000403	160	-25.81
hco-miR-5960	LNC_002755	153	-25.74
hco-miR-5960	LNC_004620	153	-25.71
hco-miR-5960	LNC_002545	160	-25.7
hco-miR-5960	LNC_003351	163	-25.64
hco-miR-5960	LNC_006609	161	-25.64
hco-miR-5960	LNC_004737	155	-25.59
hco-miR-5960	LNC_004015	161	-25.5
hco-miR-5960	LNC_004016	161	-25.5
hco-miR-5960	LNC_001650	155	-25.5
hco-miR-5960	LNC_001400	153	-25.44
hco-miR-5960	LNC_002259	155	-25.37
hco-miR-5960	LNC_003404	161	-25.19
hco-miR-5960	LNC_002305	152	-25.18
hco-miR-5960	LNC_004760	156	-25.14
hco-miR-5960	LNC_004594	158	-25.09
hco-miR-5960	LNC_003387	164	-24.98
hco-miR-5960	LNC_003388	164	-24.98
hco-miR-5960	LNC_003389	164	-24.98
hco-miR-5960	LNC_003395	156	-24.31
hco-miR-5960	LNC_005340	150	-24.22
hco-miR-5960	LNC_004128	157	-24.21
hco-miR-5960	LNC_001598	156	-23.89
hco-miR-5960	LNC_001357	160	-23.88
hco-miR-5960	LNC_004840	153	-23.79
hco-miR-5960	LNC_001131	151	-23.77
hco-miR-5960	LNC_002227	160	-23.61
hco-miR-5960	LNC_003094	152	-23.54
hco-miR-5960	LNC_000360	157	-23.53
hco-miR-5960	LNC_006389	153	-23.52
hco-miR-5960	LNC_004740	156	-23.48
hco-miR-5960	LNC_002951	152	-23.42
hco-miR-5960	LNC_006649	153	-23.31
hco-miR-5960	LNC_001760	150	-23.19
hco-miR-5960	LNC_005302	152	-23.06
hco-miR-5960	LNC_005682	154	-23.05
hco-miR-5960	LNC_002405	150	-23.04
hco-miR-5960	LNC_006770	150	-23
hco-miR-5960	LNC_006771	150	-23
hco-miR-5960	LNC_002238	151	-22.88
hco-miR-5960	LNC_005210	156	-22.59
hco-miR-5960	LNC_001524	156	-22.58
hco-miR-5960	LNC_005814	150	-22.37
hco-miR-5960	LNC_004838	157	-22.34
hco-miR-5960	LNC_002735	153	-21.96
hco-miR-5960	LNC_001922	153	-21.51
hco-miR-5960	LNC_003442	152	-21.41
hco-miR-5960	LNC_000118	151	-20.88
hco-miR-5960	LNC_000119	151	-20.88
hco-miR-5960	LNC_004319	151	-20.84
hco-miR-5960	LNC_004985	153	-20.74
hco-miR-5960	LNC_003207	155	-20.59
hco-miR-5960	LNC_003485	155	-20.01
hco-miR-5971	LNC_004036	470	-72.13
hco-miR-5971	LNC_002590	313	-48.19
hco-miR-5971	LNC_001768	311	-46.47
hco-miR-5971	LNC_006647	326	-46.25
hco-miR-5971	LNC_003583	320	-44.56
hco-miR-5971	LNC_003145	313	-40.95
hco-miR-5971	LNC_000942	292	-39.86
hco-miR-5971	LNC_002378	331	-37.83
hco-miR-5971	LNC_000883	307	-35.93
hco-miR-5971	LNC_006293	319	-35.53
hco-miR-5971	LNC_006294	319	-35.53
hco-miR-5971	LNC_006295	319	-35.53
hco-miR-5971	LNC_006297	319	-35.53
hco-miR-5971	LNC_006542	292	-35.32
hco-miR-5971	LNC_005811	302	-34.98
hco-miR-5971	LNC_003536	287	-34.46
hco-miR-5971	LNC_003245	321	-34.45
hco-miR-5971	LNC_007166	288	-34.04
hco-miR-5971	LNC_001874	308	-33.95
hco-miR-5971	LNC_000612	184	-33.15
hco-miR-5971	LNC_000824	292	-32.7
hco-miR-5971	LNC_000993	298	-32.25
hco-miR-5971	LNC_005520	177	-31.91
hco-miR-5971	LNC_001956	151	-31.58
hco-miR-5971	LNC_001957	151	-31.58
hco-miR-5971	LNC_004025	163	-29.78
hco-miR-5971	LNC_004082	168	-29.2
hco-miR-5971	LNC_002480	177	-29.15
hco-miR-5971	LNC_001998	186	-28.82
hco-miR-5971	LNC_000346	187	-28.35
hco-miR-5971	LNC_004775	152	-28.02
hco-miR-5971	LNC_001474	166	-27.98
hco-miR-5971	LNC_001475	166	-27.98
hco-miR-5971	LNC_001476	166	-27.98
[truncated: 3,305 more rows]

## Sheet: circRNA-miRNA
miRNA_ID	circRNA_ID	Score	Energy
hco-lin-4	novel_circ_0001314	151	-24.56
hco-lin-4	novel_circ_0001315	151	-24.56
hco-lin-4	novel_circ_0000944	152	-24.13
hco-lin-4	novel_circ_0000945	152	-24.13
hco-lin-4	novel_circ_0000947	152	-24.13
hco-lin-4	novel_circ_0003071	158	-20.4
hco-miR-1	novel_circ_0001323	309	-27.44
hco-miR-133	novel_circ_0003041	168	-31.44
hco-miR-2	novel_circ_0004702	175	-25.06
hco-miR-2	novel_circ_0002686	158	-22.37
hco-miR-2	novel_circ_0001671	157	-21.31
hco-miR-2	novel_circ_0001672	157	-21.31
hco-miR-2	novel_circ_0004658	159	-20.93
hco-miR-2	novel_circ_0001053	165	-20.28
hco-miR-228	novel_circ_0004506	309	-25.51
hco-miR-228	novel_circ_0004073	167	-22.47
hco-miR-228	novel_circ_0000130	163	-21.49
hco-miR-228	novel_circ_0001743	162	-20.74
hco-miR-228	novel_circ_0004420	174	-20.51
hco-miR-234	novel_circ_0001535	161	-21.84
hco-miR-236	novel_circ_0000398	153	-22.53
hco-miR-236	novel_circ_0004506	158	-21.48
hco-miR-250	novel_circ_0001709	289	-29.02
hco-miR-250	novel_circ_0002432	156	-24.84
hco-miR-250	novel_circ_0002433	156	-24.84
hco-miR-250	novel_circ_0003669	163	-24.08
hco-miR-250	novel_circ_0003671	163	-24.08
hco-miR-250	novel_circ_0003672	163	-24.08
hco-miR-250	novel_circ_0000266	151	-21.55
hco-miR-250	novel_circ_0001041	151	-21.04
hco-miR-250	novel_circ_0001043	151	-21.04
hco-miR-250	novel_circ_0000125	154	-20.03
hco-miR-252	novel_circ_0003291	305	-29.48
hco-miR-252	novel_circ_0003561	157	-22.23
hco-miR-252	novel_circ_0001777	158	-20.97
hco-miR-259	novel_circ_0003883	168	-25.5
hco-miR-259	novel_circ_0001429	162	-22.34
hco-miR-259	novel_circ_0001345	160	-22.06
hco-miR-259	novel_circ_0001368	160	-22.06
hco-miR-259	novel_circ_0001371	160	-22.06
hco-miR-259	novel_circ_0001372	160	-22.06
hco-miR-259	novel_circ_0004524	165	-21.82
hco-miR-259	novel_circ_0001671	168	-21.23
hco-miR-259	novel_circ_0001672	168	-21.23
hco-miR-277	novel_circ_0004658	153	-20.66
hco-miR-40b	novel_circ_0002360	153	-23.86
hco-miR-40b	novel_circ_0002362	153	-23.86
hco-miR-40b	novel_circ_0002364	153	-23.86
hco-miR-40d	novel_circ_0002360	157	-24.17
hco-miR-40d	novel_circ_0002362	157	-24.17
hco-miR-40d	novel_circ_0002364	157	-24.17
hco-miR-43	novel_circ_0003669	164	-27.91
hco-miR-43	novel_circ_0003671	164	-27.91
hco-miR-43	novel_circ_0003672	164	-27.91
hco-miR-43	novel_circ_0003594	166	-23.08
hco-miR-43	novel_circ_0003756	159	-23.07
hco-miR-43	novel_circ_0002686	163	-21.84
hco-miR-43	novel_circ_0002450	161	-21.5
hco-miR-43	novel_circ_0004689	153	-21.11
hco-miR-43	novel_circ_0000557	154	-20.24
hco-miR-45	novel_circ_0000041	164	-20.79
hco-miR-50	novel_circ_0003877	296	-35.06
hco-miR-50	novel_circ_0002342	171	-24.48
hco-miR-50	novel_circ_0002343	171	-24.48
hco-miR-50	novel_circ_0003662	157	-22.06
hco-miR-50	novel_circ_0003668	157	-22.06
hco-miR-50	novel_circ_0003669	157	-22.06
hco-miR-5352	novel_circ_0003863	310	-31.34
hco-miR-5352	novel_circ_0003865	310	-31.34
hco-miR-5352	novel_circ_0004029	156	-24.98
hco-miR-5352	novel_circ_0004030	156	-24.98
hco-miR-5352	novel_circ_0004031	156	-24.98
hco-miR-5352	novel_circ_0004032	156	-24.98
hco-miR-5352	novel_circ_0004033	156	-24.98
hco-miR-5352	novel_circ_0004034	156	-24.98
hco-miR-5352	novel_circ_0000243	161	-22.08
hco-miR-5352	novel_circ_0004732	151	-21.55
hco-miR-5352	novel_circ_0004735	151	-21.55
hco-miR-5352	novel_circ_0004738	151	-21.55
hco-miR-5352	novel_circ_0002360	154	-20.62
hco-miR-5352	novel_circ_0002362	154	-20.62
hco-miR-5352	novel_circ_0002364	154	-20.62
hco-miR-5352	novel_circ_0003698	159	-20.58
hco-miR-5884	novel_circ_0002476	161	-22.23
hco-miR-5885a	novel_circ_0000563	294	-32.13
hco-miR-5885a	novel_circ_0002889	151	-24.16
hco-miR-5885a	novel_circ_0001903	281	-23.95
hco-miR-5885a	novel_circ_0002489	164	-23.59
hco-miR-5885a	novel_circ_0001626	151	-22.07
hco-miR-5885a	novel_circ_0001567	154	-21.5
hco-miR-5885b	novel_circ_0000563	289	-29.8
hco-miR-5885b	novel_circ_0001626	150	-24.03
hco-miR-5885b	novel_circ_0000364	156	-20.87
hco-miR-5887	novel_circ_0000877	170	-25.42
hco-miR-5887	novel_circ_0003958	160	-20.95
hco-miR-5888	novel_circ_0002550	172	-28.6
hco-miR-5888	novel_circ_0002991	162	-23.39
hco-miR-5888	novel_circ_0002993	162	-23.39
hco-miR-5888	novel_circ_0003942	169	-23.22
hco-miR-5888	novel_circ_0003091	157	-21.89
hco-miR-5888	novel_circ_0002058	160	-21.78
hco-miR-5888	novel_circ_0004535	166	-21.17
hco-miR-5888	novel_circ_0004536	166	-21.17
hco-miR-5888	novel_circ_0001466	163	-21.15
hco-miR-5888	novel_circ_0004106	156	-20.67
hco-miR-5888	novel_circ_0000987	150	-20.5
hco-miR-5889	novel_circ_0001053	158	-21.39
hco-miR-5890f-5p	novel_circ_0003942	151	-22.66
hco-miR-5895	novel_circ_0000889	163	-22.37
hco-miR-5897a	novel_circ_0004154	309	-21.78
hco-miR-5897b	novel_circ_0004154	320	-30.26
hco-miR-5898-5p	novel_circ_0002426	310	-21.95
hco-miR-59	novel_circ_0004177	164	-21.86
hco-miR-59	novel_circ_0001151	151	-20.73
hco-miR-5908-3p	novel_circ_0000900	291	-30.5
hco-miR-5908-3p	novel_circ_0003783	294	-28.49
hco-miR-5908-3p	novel_circ_0004506	169	-26.47
hco-miR-5908-3p	novel_circ_0000318	165	-24.74
hco-miR-5908-3p	novel_circ_0003370	164	-24.64
hco-miR-5908-3p	novel_circ_0002607	166	-22.67
hco-miR-5908-3p	novel_circ_0001151	169	-22.55
hco-miR-5908-3p	novel_circ_0004728	157	-21.42
hco-miR-5908-5p	novel_circ_0002360	171	-28.81
hco-miR-5908-5p	novel_circ_0002362	171	-28.81
hco-miR-5908-5p	novel_circ_0002364	171	-28.81
hco-miR-5908-5p	novel_circ_0000792	159	-24.22
hco-miR-5908-5p	novel_circ_0001165	152	-23.59
hco-miR-5908-5p	novel_circ_0001166	152	-23.59
hco-miR-5908-5p	novel_circ_0003367	157	-21.64
hco-miR-5908-5p	novel_circ_0003259	161	-20.25
hco-miR-5918c	novel_circ_0000891	321	-30.54
hco-miR-5918c	novel_circ_0002008	302	-28.72
hco-miR-5918c	novel_circ_0004559	294	-27.08
hco-miR-5918c	novel_circ_0002086	162	-21.42
hco-miR-5918c	novel_circ_0002091	162	-21.42
hco-miR-5918c	novel_circ_0004600	153	-21.11
hco-miR-5923	novel_circ_0004361	159	-22.51
hco-miR-5923	novel_circ_0004443	157	-21.9
hco-miR-5924-3p	novel_circ_0004369	167	-25.56
hco-miR-5924-3p	novel_circ_0000292	167	-23.08
hco-miR-5924-3p	novel_circ_0001504	170	-22.96
hco-miR-5924-3p	novel_circ_0001505	170	-22.96
hco-miR-5924-3p	novel_circ_0001345	167	-22.63
hco-miR-5924-3p	novel_circ_0003734	156	-21.01
hco-miR-5924-3p	novel_circ_0003474	153	-20.7
hco-miR-5924-3p	novel_circ_0003475	153	-20.7
hco-miR-5924-3p	novel_circ_0000245	163	-20.63
hco-miR-5924-3p	novel_circ_0000246	163	-20.63
hco-miR-5938	novel_circ_0003952	165	-23.79
hco-miR-5938	novel_circ_0003852	158	-23.69
hco-miR-5938	novel_circ_0002038	158	-20.78
hco-miR-5938	novel_circ_0003920	158	-20.12
hco-miR-5938	novel_circ_0003928	158	-20.12
hco-miR-5941	novel_circ_0000877	292	-29.46
hco-miR-5941	novel_circ_0004210	289	-25.72
hco-miR-5941	novel_circ_0001619	287	-24.93
hco-miR-5941	novel_circ_0000964	151	-20.85
hco-miR-5959	novel_circ_0003934	167	-25
hco-miR-5959	novel_circ_0002348	156	-22.83
hco-miR-5959	novel_circ_0001675	159	-21.99
hco-miR-5959	novel_circ_0004632	159	-21.38
hco-miR-5959	novel_circ_0001671	160	-20.78
hco-miR-5959	novel_circ_0001672	160	-20.78
hco-miR-5960	novel_circ_0000473	163	-30.07
hco-miR-5960	novel_circ_0000845	162	-28.07
hco-miR-5960	novel_circ_0000987	152	-26.05
hco-miR-5960	novel_circ_0004029	161	-25.64
hco-miR-5960	novel_circ_0004030	161	-25.64
hco-miR-5960	novel_circ_0004031	161	-25.64
hco-miR-5960	novel_circ_0004032	161	-25.64
hco-miR-5960	novel_circ_0004033	161	-25.64
hco-miR-5960	novel_circ_0004034	161	-25.64
hco-miR-5960	novel_circ_0003251	153	-25.58
hco-miR-5960	novel_circ_0003254	153	-25.58
hco-miR-5960	novel_circ_0003255	153	-25.58
hco-miR-5960	novel_circ_0001906	164	-24.98
hco-miR-5960	novel_circ_0004568	156	-24.26
hco-miR-5960	novel_circ_0003734	152	-24.16
hco-miR-5960	novel_circ_0002510	150	-22.46
hco-miR-5960	novel_circ_0004632	158	-21.9
hco-miR-5971	novel_circ_0000125	150	-25.6
hco-miR-5971	novel_circ_0000398	164	-21.8
hco-miR-5975	novel_circ_0000825	297	-25.02
hco-miR-5975	novel_circ_0000557	171	-23.44
hco-miR-5975	novel_circ_0003714	162	-21.39
hco-miR-5975	novel_circ_0002476	160	-20
hco-miR-5975	novel_circ_0002477	160	-20
hco-miR-5978	novel_circ_0003480	159	-31.4
hco-miR-5978	novel_circ_0003482	159	-31.4
hco-miR-5978	novel_circ_0003483	159	-31.4
hco-miR-5978	novel_circ_0003484	159	-31.4
hco-miR-5978	novel_circ_0003485	159	-31.4
hco-miR-5978	novel_circ_0003487	159	-31.4
hco-miR-5978	novel_circ_0004292	163	-24.32
hco-miR-5978	novel_circ_0000413	164	-23.39
hco-miR-5978	novel_circ_0003920	151	-21.76
hco-miR-5978	novel_circ_0003928	151	-21.76
hco-miR-5978	novel_circ_0003225	151	-21
hco-miR-5983	novel_circ_0003805	171	-26.46
hco-miR-5983	novel_circ_0003807	171	-26.46
hco-miR-5983	novel_circ_0001306	159	-21.47
hco-miR-5983	novel_circ_0001307	159	-21.47
hco-miR-5983	novel_circ_0001479	155	-20.97
hco-miR-5983	novel_circ_0000894	150	-20.73
hco-miR-63b	novel_circ_0002881	168	-22.94
hco-miR-63b	novel_circ_0002264	153	-21.5
hco-miR-7	novel_circ_0001229	453	-58.63
hco-miR-7	novel_circ_0004585	157	-23.82
hco-miR-7	novel_circ_0004593	157	-23.82
hco-miR-7	novel_circ_0004594	157	-23.82
hco-miR-7	novel_circ_0004331	166	-22.88
hco-miR-7	novel_circ_0004675	156	-22.44
hco-miR-71	novel_circ_0002317	158	-22.63
hco-miR-71	novel_circ_0004373	164	-22.4
hco-miR-72	novel_circ_0003064	306	-35.39
hco-miR-72	novel_circ_0000557	165	-22.2
hco-miR-72	novel_circ_0003719	157	-22.02
hco-miR-72	novel_circ_0003721	157	-22.02
hco-miR-72	novel_circ_0003722	157	-22.02
hco-miR-72	novel_circ_0003725	157	-22.02
hco-miR-72	novel_circ_0003726	157	-22.02
hco-miR-72	novel_circ_0000323	153	-20.38
hco-miR-72	novel_circ_0000283	155	-20.28
hco-miR-72	novel_circ_0003883	156	-20.01
hco-miR-76	novel_circ_0000085	323	-33.22
hco-miR-76	novel_circ_0000086	323	-33.22
hco-miR-76	novel_circ_0000318	306	-27.27
hco-miR-76	novel_circ_0004203	158	-21.06
hco-miR-83	novel_circ_0002799	307	-30.08
hco-miR-83	novel_circ_0004318	289	-29.4
hco-miR-83	novel_circ_0004522	153	-25.42
hco-miR-84a	novel_circ_0002984	296	-37.46
hco-miR-86	novel_circ_0004583	160	-20.33
hco-miR-86	novel_circ_0004584	160	-20.33
hco-miR-87a	novel_circ_0000300	320	-37.95
hco-miR-87a	novel_circ_0004322	296	-30.76
hco-miR-87a	novel_circ_0001495	154	-22.7
hco-miR-87a	novel_circ_0002371	158	-22.51
hco-miR-87a	novel_circ_0004608	150	-21.04
hco-miR-87a	novel_circ_0000878	151	-20.2
hco-miR-87a	novel_circ_0002498	162	-20.15
hco-miR-9	novel_circ_0004318	300	-33.15
hco-miR-9551	novel_circ_0003730	172	-22.74
hco-miR-9551	novel_circ_0002735	167	-20.16
hco-miR-993	novel_circ_0003807	162	-31.01
hco-miR-993	novel_circ_0001254	162	-26.33
hco-miR-993	novel_circ_0004699	157	-24.06
hco-miR-993	novel_circ_0002489	158	-23.79
hco-miR-993	novel_circ_0000924	151	-22.61
hco-miR-993	novel_circ_0000925	151	-22.61
novel_101	novel_circ_0004292	154	-25.94
novel_101	novel_circ_0004647	164	-24.61
novel_101	novel_circ_0001988	157	-21.93
novel_16	novel_circ_0003084	174	-20.27
novel_17	novel_circ_0002526	151	-20.91
novel_17	novel_circ_0002529	151	-20.91
novel_17	novel_circ_0000360	165	-20.65
novel_19	novel_circ_0003611	171	-28.18
novel_19	novel_circ_0003657	166	-24.77
novel_19	novel_circ_0002114	287	-24.67
novel_19	novel_circ_0004647	152	-20.64
novel_2	novel_circ_0000563	289	-27.55
novel_2	novel_circ_0001626	168	-23.46
novel_2	novel_circ_0000803	158	-20.37
novel_20	novel_circ_0003529	303	-33.75
novel_20	novel_circ_0000300	292	-28.02
novel_20	novel_circ_0003749	166	-22.01
novel_20	novel_circ_0003751	166	-22.01
novel_20	novel_circ_0000053	167	-20.38
novel_24	novel_circ_0002800	172	-22.8
novel_24	novel_circ_0002061	152	-20.62
novel_24	novel_circ_0000372	161	-20.24
novel_24	novel_circ_0002432	154	-20.08
novel_24	novel_circ_0002433	154	-20.08
novel_25	novel_circ_0001824	165	-22.95
novel_25	novel_circ_0003951	170	-20.3
novel_32	novel_circ_0003571	178	-26.34
novel_32	novel_circ_0003203	164	-23.22
novel_33	novel_circ_0003877	153	-28.13
novel_34	novel_circ_0001694	158	-24.3
novel_34	novel_circ_0001696	158	-24.3
novel_34	novel_circ_0002301	166	-23.68
novel_34	novel_circ_0004613	154	-21.83
novel_34	novel_circ_0001898	154	-21.79
novel_34	novel_circ_0000011	158	-21.26
novel_34	novel_circ_0003379	163	-21.04
novel_34	novel_circ_0000239	164	-20.93
novel_34	novel_circ_0002463	151	-20.78
novel_34	novel_circ_0000398	159	-20.73
novel_34	novel_circ_0003592	159	-20.32
novel_42	novel_circ_0002732	165	-26.7
novel_42	novel_circ_0001306	155	-26.38
novel_42	novel_circ_0001307	155	-26.38
novel_42	novel_circ_0000878	158	-22.25
novel_42	novel_circ_0004373	152	-22
novel_42	novel_circ_0003829	159	-21.61
novel_45	novel_circ_0001593	292	-32.18
novel_45	novel_circ_0001594	292	-32.18
novel_45	novel_circ_0001207	282	-31.78
novel_45	novel_circ_0003631	162	-23.79
novel_45	novel_circ_0003635	162	-23.79
novel_45	novel_circ_0003637	162	-23.79
novel_45	novel_circ_0003471	152	-23.67
novel_45	novel_circ_0000995	156	-23.05
novel_45	novel_circ_0000998	156	-23.05
novel_45	novel_circ_0003581	152	-22.93
novel_45	novel_circ_0003794	152	-22.64
novel_45	novel_circ_0003211	166	-22.49
novel_45	novel_circ_0003532	157	-20.53
novel_45	novel_circ_0003783	156	-20.24
novel_49	novel_circ_0001229	288	-20.2
novel_5	novel_circ_0002799	160	-21.91
novel_5	novel_circ_0000889	155	-20.87
novel_53	novel_circ_0004651	164	-27.78
novel_53	novel_circ_0003643	155	-25.31
novel_53	novel_circ_0003645	155	-25.31
novel_53	novel_circ_0003646	155	-25.31
novel_53	novel_circ_0001598	154	-23.1
novel_53	novel_circ_0004675	150	-23.03
novel_53	novel_circ_0003041	153	-22.93
novel_53	novel_circ_0000162	154	-21.89
novel_53	novel_circ_0001498	161	-21.18
novel_53	novel_circ_0001499	161	-21.18
novel_53	novel_circ_0001332	153	-20.31
novel_54	novel_circ_0000755	157	-20.93
novel_54	novel_circ_0002279	160	-20.4
novel_55	novel_circ_0002061	288	-27.32
novel_55	novel_circ_0003367	312	-26.63
novel_55	novel_circ_0001466	166	-25.81
novel_55	novel_circ_0003561	170	-23.99
novel_55	novel_circ_0003553	171	-21.31
novel_55	novel_circ_0004637	160	-20.05
novel_55	novel_circ_0001290	161	-20
novel_60	novel_circ_0002779	160	-22.19
novel_66	novel_circ_0004574	292	-33.56
novel_66	novel_circ_0003444	158	-20.65
novel_66	novel_circ_0003445	158	-20.65
novel_69	novel_circ_0003877	158	-24.82
novel_69	novel_circ_0002360	151	-21.1
novel_69	novel_circ_0002362	151	-21.1
novel_69	novel_circ_0002364	151	-21.1
novel_70	novel_circ_0003898	167	-26.08
novel_70	novel_circ_0003901	167	-26.08
novel_70	novel_circ_0003902	167	-26.08
novel_70	novel_circ_0004335	162	-25.66
novel_72	novel_circ_0000660	152	-21.34
novel_75	novel_circ_0004322	298	-32.19
novel_75	novel_circ_0000300	304	-30.14
novel_75	novel_circ_0001495	154	-26.24
novel_75	novel_circ_0003328	153	-22.43
novel_75	novel_circ_0004608	151	-22.28
novel_75	novel_circ_0002011	157	-20.43
novel_75	novel_circ_0002015	157	-20.43
novel_76	novel_circ_0002362	295	-37.11
novel_76	novel_circ_0001053	166	-23.35
novel_76	novel_circ_0000825	151	-20.41
novel_76	novel_circ_0002934	161	-20.23
novel_77	novel_circ_0003714	285	-30.85
novel_8	novel_circ_0000889	151	-26.03
novel_8	novel_circ_0004323	172	-21.89
novel_8	novel_circ_0004324	172	-21.89
novel_97	novel_circ_0000944	158	-22.93
novel_97	novel_circ_0000945	158	-22.93
novel_97	novel_circ_0000900	156	-21.16
novel_97	novel_circ_0002876	169	-21.04
novel_97	novel_circ_0001551	159	-20.02

## Sheet: miRNA-mRNA
miRNA_ID	mRNA_ID	Score	Energy
hco-lin-4	HCON_00049690	165	-26.93
hco-lin-4	HCON_00181850	160	-25.18
hco-lin-4	HCON_00013610	159	-23.45
hco-lin-4	HCON_00106330	159	-21.16
hco-lin-4	HCON_00092500	157	-23.71
hco-lin-4	HCON_00066680	157	-21.46
hco-lin-4	HCON_00068600	154	-21.4
hco-lin-4	HCON_00068600	154	-21.4
hco-lin-4	HCON_00146100	153	-21.38
hco-lin-4	HCON_00154770	152	-23.06
hco-lin-4	HCON_00104540	152	-21.72
hco-lin-4	HCON_00027590	152	-21.28
hco-miR-1	HCON_00099380	316	-25.66
hco-miR-1	HCON_00134970	301	-26.78
hco-miR-1	HCON_00144340	293	-28.08
hco-miR-1	HCON_00092840	284	-24.95
hco-miR-1	HCON_00045770	282	-24.4
hco-miR-1	HCON_00165640	171	-20.77
hco-miR-1	HCON_00118790	170	-21.9
hco-miR-1	HCON_00047315	167	-20.37
hco-miR-1	HCON_00031840	166	-21.07
hco-miR-1	HCON_00028430	161	-21.57
hco-miR-1	HCON_00047850	157	-20.3
hco-miR-1	HCON_00089480	155	-21.86
hco-miR-133	HCON_00089830	306	-38.52
hco-miR-133	HCON_00080220	304	-36.08
hco-miR-133	HCON_00085610	284	-25.62
hco-miR-133	HCON_00150568	162	-23.18
hco-miR-133	HCON_00086470	161	-20.6
hco-miR-133	HCON_00100050	160	-21.16
hco-miR-133	HCON_00181850	158	-20.31
hco-miR-133	HCON_00032640	152	-20.97
hco-miR-133	HCON_00135620	152	-20.13
hco-miR-2	HCON_00140090	457	-47.21
hco-miR-2	HCON_00076980	454	-51.3
hco-miR-2	HCON_00036170	431	-43.8
hco-miR-2	HCON_00188290	327	-41.69
hco-miR-2	HCON_00091650	327	-36.5
hco-miR-2	HCON_00089690	325	-35.7
hco-miR-2	HCON_00110660	316	-37.77
hco-miR-2	HCON_00047980	305	-31.02
hco-miR-2	HCON_00189460	304	-30.17
hco-miR-2	HCON_00009740	303	-30.04
hco-miR-2	HCON_00019140	303	-29.7
hco-miR-2	HCON_00155800	302	-33.46
hco-miR-2	HCON_00163640	299	-32.22
hco-miR-2	HCON_00186650	297	-32.18
hco-miR-2	HCON_00092880	297	-29.05
hco-miR-2	HCON_00008080	296	-20.63
hco-miR-2	HCON_00102420	295	-25.25
hco-miR-2	HCON_00032580	293	-31.73
hco-miR-2	HCON_00070400	293	-29.66
hco-miR-2	HCON_00123415	293	-29.19
hco-miR-2	HCON_00060300	293	-27.11
hco-miR-2	HCON_00065670	292	-38.88
hco-miR-2	HCON_00023930	292	-32.72
hco-miR-2	HCON_00103830	290	-25.44
hco-miR-2	HCON_00125300	285	-26.9
hco-miR-2	HCON_00070710	282	-31.09
hco-miR-2	HCON_00163180	280	-22.76
hco-miR-2	HCON_00035360	176	-23.02
hco-miR-2	HCON_00056580	175	-26.43
hco-miR-2	HCON_00109280	174	-24.09
hco-miR-2	HCON_00109280	174	-24.09
hco-miR-2	HCON_00064130	173	-21.67
hco-miR-2	HCON_00022720	172	-27.13
hco-miR-2	HCON_00052250	171	-29.3
hco-miR-2	HCON_00081400	171	-26.01
hco-miR-2	HCON_00126990	171	-22.19
hco-miR-2	HCON_00065950	169	-24.1
hco-miR-2	HCON_00051780	168	-25.34
hco-miR-2	HCON_00115070	168	-20.7
hco-miR-2	HCON_00127000	167	-24
hco-miR-2	HCON_00013770	166	-21.49
hco-miR-2	HCON_00013770	166	-21.49
hco-miR-2	HCON_00008760	166	-21.33
hco-miR-2	HCON_00080640	165	-22.17
hco-miR-2	HCON_00064380	164	-21.8
hco-miR-2	HCON_00061120	164	-21.73
hco-miR-2	HCON_00144265	163	-21.14
hco-miR-2	HCON_00070440	163	-20.16
hco-miR-2	HCON_00070440	163	-20.16
hco-miR-2	HCON_00070440	163	-20.16
hco-miR-2	HCON_00037110	162	-20.27
hco-miR-2	HCON_00063550	161	-23.61
hco-miR-2	HCON_00114610	160	-21.54
hco-miR-2	HCON_00134860	159	-24.21
hco-miR-2	HCON_00038310	159	-22.57
hco-miR-2	HCON_00190070	159	-22.26
hco-miR-2	HCON_00022460	159	-22.16
hco-miR-2	HCON_00040250	159	-21.01
hco-miR-2	HCON_00040250	159	-21.01
hco-miR-2	HCON_00081560	159	-20.66
hco-miR-2	HCON_00132945	158	-21.75
hco-miR-2	HCON_00135620	158	-21.28
hco-miR-2	HCON_00157030	157	-21.31
hco-miR-2	HCON_00122740	157	-20.95
hco-miR-2	HCON_00142420	156	-22.07
hco-miR-2	HCON_00090420	156	-21.21
hco-miR-2	HCON_00010880	156	-20.25
hco-miR-2	HCON_00117620	155	-24.36
hco-miR-2	HCON_00018170	155	-20.99
hco-miR-2	HCON_00105540	155	-20.35
hco-miR-2	HCON_00030030	155	-20.34
hco-miR-2	HCON_00024580	154	-21.71
hco-miR-2	HCON_00091250	153	-21.99
hco-miR-2	HCON_00132200	153	-20.38
hco-miR-2	HCON_00157010	152	-20.63
hco-miR-2	HCON_00089550	151	-20.64
hco-miR-2	HCON_00054550	151	-20.52
hco-miR-2	HCON_00017200	151	-20.11
hco-miR-2	HCON_00146620	150	-20.13
hco-miR-2	HCON_00146620	150	-20.13
hco-miR-228	HCON_00110300	309	-29.92
hco-miR-228	HCON_00025850	304	-30.16
hco-miR-228	HCON_00166400	304	-27.42
hco-miR-228	HCON_00043900	303	-29.11
hco-miR-228	HCON_00162700	300	-26.26
hco-miR-228	HCON_00074370	300	-26.24
hco-miR-228	HCON_00061620	296	-24.9
hco-miR-228	HCON_00103980	295	-28.34
hco-miR-228	HCON_00041830	292	-25.7
hco-miR-228	HCON_00152570	291	-27.13
hco-miR-228	HCON_00152570	291	-27.13
hco-miR-228	HCON_00101890	170	-27.43
hco-miR-228	HCON_00128170	169	-22.44
hco-miR-228	HCON_00076820	168	-20.64
hco-miR-228	HCON_00166470	167	-21.15
hco-miR-228	HCON_00094170	165	-21.58
hco-miR-228	HCON_00066240	165	-20.1
hco-miR-228	HCON_00071770	163	-21.45
hco-miR-228	HCON_00157100	163	-20.53
hco-miR-228	HCON_00032030	161	-21.06
hco-miR-228	HCON_00062870	160	-24.9
hco-miR-228	HCON_00095830	158	-21.7
hco-miR-228	HCON_00073480	158	-20.01
hco-miR-228	HCON_00032580	157	-20.61
hco-miR-228	HCON_00050470	156	-22.2
hco-miR-228	HCON_00016970	156	-20.35
hco-miR-234	HCON_00057320	315	-27.24
hco-miR-234	HCON_00120930	176	-20.68
hco-miR-234	HCON_00120930	176	-20.68
hco-miR-234	HCON_00009830	170	-20.63
hco-miR-234	HCON_00153480	163	-20.25
hco-miR-234	HCON_00159470	161	-21.03
hco-miR-236	HCON_00025020	315	-27.35
hco-miR-236	HCON_00112020	311	-25.44
hco-miR-236	HCON_00166620	302	-28.28
hco-miR-236	HCON_00184490	299	-22.07
hco-miR-236	HCON_00124620	170	-23.42
hco-miR-236	HCON_00124600	170	-22.95
hco-miR-236	HCON_00011130	151	-20.4
hco-miR-250	HCON_00039150	315	-47.24
hco-miR-250	HCON_00191950	301	-27.14
hco-miR-250	HCON_00095270	300	-37.39
hco-miR-250	HCON_00162240	295	-26.52
hco-miR-250	HCON_00169890	291	-34.8
hco-miR-250	HCON_00119540	291	-27.64
hco-miR-250	HCON_00121490	290	-33.05
hco-miR-250	HCON_00130370	289	-28.18
hco-miR-250	HCON_00072150	286	-27.88
hco-miR-250	HCON_00051970	282	-26.63
hco-miR-250	HCON_00153600	280	-26.42
hco-miR-250	HCON_00101100	168	-25.83
hco-miR-250	HCON_00082170	166	-23.29
hco-miR-250	HCON_00059060	166	-21.56
hco-miR-250	HCON_00154810	164	-23.62
hco-miR-250	HCON_00185890	163	-20.88
hco-miR-250	HCON_00143010	162	-24.17
hco-miR-250	HCON_00188290	161	-23.85
hco-miR-250	HCON_00111880	161	-20.58
hco-miR-250	HCON_00013350	160	-25.18
hco-miR-250	HCON_00008000	159	-21.16
hco-miR-250	HCON_00048000	157	-22.24
hco-miR-250	HCON_00078770	157	-20.14
hco-miR-250	HCON_00026970	156	-21.39
hco-miR-250	HCON_00049420	155	-21.49
hco-miR-250	HCON_00068340	155	-20.47
hco-miR-250	HCON_00032830	155	-20.12
hco-miR-250	HCON_00024730	154	-20.56
hco-miR-250	HCON_00140650	153	-21.07
hco-miR-250	HCON_00042360	153	-21.05
hco-miR-250	HCON_00036990	152	-21.29
hco-miR-250	HCON_00190330	152	-20.64
hco-miR-250	HCON_00050190	151	-20.46
hco-miR-250	HCON_00109910	151	-20.18
hco-miR-252	HCON_00078790	462	-55.03
hco-miR-252	HCON_00191100	308	-27.1
hco-miR-252	HCON_00144050	305	-25.24
hco-miR-252	HCON_00092760	301	-23.63
hco-miR-252	HCON_00026730	298	-36.4
hco-miR-252	HCON_00092880	297	-29.99
hco-miR-252	HCON_00106310	296	-32.91
hco-miR-252	HCON_00072490	294	-27.41
hco-miR-252	HCON_00069960	294	-26.01
hco-miR-252	HCON_00154430	176	-24.92
hco-miR-252	HCON_00190220	172	-29.02
hco-miR-252	HCON_00069180	167	-26.59
hco-miR-252	HCON_00080290	167	-23.61
hco-miR-252	HCON_00040190	167	-21.27
hco-miR-252	HCON_00039570	162	-20.19
hco-miR-252	HCON_00039130	158	-20.13
hco-miR-252	HCON_00117960	157	-25.44
hco-miR-252	HCON_00034250	157	-20.71
hco-miR-252	HCON_00019620	157	-20.68
hco-miR-252	HCON_00064440	157	-20.53
hco-miR-252	HCON_00164460	153	-23.77
hco-miR-259	HCON_00148160	452	-41.72
hco-miR-259	HCON_00039570	450	-40.5
hco-miR-259	HCON_00116140	330	-31.93
hco-miR-259	HCON_00094410	308	-26.42
hco-miR-259	HCON_00170960	302	-27.61
hco-miR-259	HCON_00022690	299	-26.54
hco-miR-259	HCON_00049690	299	-26.12
hco-miR-259	HCON_00187750	299	-25.09
hco-miR-259	HCON_00021740	297	-29.25
hco-miR-259	HCON_00046280	289	-28.68
hco-miR-259	HCON_00106710	288	-22.69
hco-miR-259	HCON_00067720	176	-22.02
hco-miR-259	HCON_00092880	167	-24.77
hco-miR-259	HCON_00014920	167	-21.21
hco-miR-259	HCON_00072530	166	-21.94
hco-miR-259	HCON_00117000	164	-23.98
hco-miR-259	HCON_00117000	164	-23.98
hco-miR-259	HCON_00117000	164	-23.98
hco-miR-259	HCON_00117000	164	-23.98
hco-miR-259	HCON_00140090	152	-20.22
hco-miR-259	HCON_00017470	151	-20.26
hco-miR-277	HCON_00155880	456	-40.47
hco-miR-277	HCON_00025850	322	-39.2
hco-miR-277	HCON_00189860	321	-38.7
hco-miR-277	HCON_00062230	307	-28.76
hco-miR-277	HCON_00094875	304	-32.12
hco-miR-277	HCON_00016240	304	-27.58
hco-miR-277	HCON_00132956	303	-25.69
hco-miR-277	HCON_00109630	300	-30.54
hco-miR-277	HCON_00165240	298	-28.27
hco-miR-277	HCON_00057290	296	-27.76
hco-miR-277	HCON_00043630	296	-21.51
hco-miR-277	HCON_00164240	295	-25.1
hco-miR-277	HCON_00092580	295	-22.3
hco-miR-277	HCON_00092140	294	-21.46
hco-miR-277	HCON_00071290	286	-25.06
hco-miR-277	HCON_00158170	185	-25.6
hco-miR-277	HCON_00117110	181	-28.02
hco-miR-277	HCON_00062130	179	-26.85
hco-miR-277	HCON_00090790	168	-22.99
hco-miR-277	HCON_00137780	165	-23.7
hco-miR-277	HCON_00190380	165	-21.36
hco-miR-277	HCON_00110910	164	-22.06
hco-miR-277	HCON_00164090	164	-21.13
hco-miR-277	HCON_00079360	163	-23.45
hco-miR-277	HCON_00092510	162	-23.91
hco-miR-277	HCON_00030510	158	-20.81
hco-miR-277	HCON_00101510	155	-21.35
hco-miR-40b	HCON_00150110	297	-44.68
hco-miR-40b	HCON_00023390	175	-35.41
hco-miR-40b	HCON_00042990	168	-28.36
hco-miR-40b	HCON_00134010	165	-27.73
hco-miR-40b	HCON_00105230	165	-26.74
hco-miR-40b	HCON_00091730	165	-24.72
hco-miR-40b	HCON_00109120	164	-24.89
hco-miR-40b	HCON_00084660	161	-23.44
hco-miR-40b	HCON_00068120	160	-28.91
hco-miR-40b	HCON_00189820	160	-24.67
hco-miR-40b	HCON_00100360	158	-27.69
hco-miR-40b	HCON_00068860	158	-24.21
hco-miR-40b	HCON_00048990	158	-23.8
hco-miR-40b	HCON_00090250	158	-21.57
hco-miR-40b	HCON_00090250	158	-21.57
hco-miR-40b	HCON_00038330	156	-27.58
hco-miR-40b	HCON_00167050	156	-26.67
hco-miR-40b	HCON_00167060	156	-26.11
hco-miR-40b	HCON_00167070	156	-26.09
hco-miR-40b	HCON_00159720	156	-20.34
hco-miR-40b	HCON_00069300	155	-20.38
hco-miR-40b	HCON_00061980	154	-30.12
hco-miR-40b	HCON_00061980	154	-30.12
hco-miR-40b	HCON_00043990	154	-25.13
hco-miR-40b	HCON_00157190	153	-29.72
hco-miR-40b	HCON_00191610	153	-27.32
hco-miR-40b	HCON_00060800	153	-24.28
hco-miR-40b	HCON_00106500	153	-21.94
hco-miR-40b	HCON_00103280	153	-21.12
hco-miR-40b	HCON_00144330	152	-27.11
hco-miR-40b	HCON_00085350	152	-25.85
hco-miR-40b	HCON_00157730	152	-24.54
hco-miR-40b	HCON_00154000	151	-29.49
hco-miR-40b	HCON_00091450	151	-25.84
hco-miR-40b	HCON_00066630	151	-22.57
hco-miR-40b	HCON_00097580	150	-23.88
hco-miR-40b	HCON_00119350	150	-23.29
hco-miR-40b	HCON_00063320	150	-21.78
hco-miR-40b	HCON_00059230	150	-20.31
hco-miR-40d	HCON_00150110	297	-45.39
hco-miR-40d	HCON_00134010	169	-29.33
hco-miR-40d	HCON_00109120	168	-24.58
hco-miR-40d	HCON_00023390	167	-34.65
hco-miR-40d	HCON_00100360	166	-27.19
hco-miR-40d	HCON_00043990	162	-28.69
hco-miR-40d	HCON_00090250	162	-21.83
hco-miR-40d	HCON_00090250	162	-21.83
hco-miR-40d	HCON_00060800	161	-25.66
hco-miR-40d	HCON_00105230	161	-22.53
hco-miR-40d	HCON_00085350	160	-27.35
hco-miR-40d	HCON_00068120	159	-29.99
hco-miR-40d	HCON_00157730	158	-29.17
hco-miR-40d	HCON_00119350	158	-27.42
hco-miR-40d	HCON_00186730	158	-22.57
hco-miR-40d	HCON_00059230	158	-20.46
hco-miR-40d	HCON_00157190	157	-31.53
hco-miR-40d	HCON_00098100	157	-21.5
hco-miR-40d	HCON_00191610	156	-27.54
hco-miR-40d	HCON_00018030	156	-26.61
hco-miR-40d	HCON_00096690	155	-29.55
hco-miR-40d	HCON_00030510	155	-23.38
hco-miR-40d	HCON_00107610	155	-20.1
hco-miR-40d	HCON_00126450	154	-36.73
hco-miR-40d	HCON_00043720	154	-30
hco-miR-40d	HCON_00038330	153	-29.01
hco-miR-40d	HCON_00069790	153	-27.34
hco-miR-40d	HCON_00046230	153	-23.68
hco-miR-40d	HCON_00106500	153	-21.62
hco-miR-40d	HCON_00042990	152	-22.88
hco-miR-40d	HCON_00008820	151	-30.29
hco-miR-40d	HCON_00091450	151	-22.14
hco-miR-40d	HCON_00144330	150	-28.23
hco-miR-40d	HCON_00061980	150	-27.57
hco-miR-40d	HCON_00061980	150	-27.57
hco-miR-40d	HCON_00097580	150	-26.11
hco-miR-43	HCON_00036170	483	-60.21
hco-miR-43	HCON_00076980	468	-57.08
hco-miR-43	HCON_00140090	442	-44.8
hco-miR-43	HCON_00060300	322	-37.3
hco-miR-43	HCON_00089690	320	-38.41
hco-miR-43	HCON_00188290	310	-36.76
hco-miR-43	HCON_00070710	307	-40.23
hco-miR-43	HCON_00009740	306	-33.18
hco-miR-43	HCON_00163640	305	-33
hco-miR-43	HCON_00047980	301	-35.47
hco-miR-43	HCON_00019140	300	-34.43
hco-miR-43	HCON_00092880	299	-36.13
hco-miR-43	HCON_00110660	299	-33.84
hco-miR-43	HCON_00023930	299	-31.31
hco-miR-43	HCON_00008080	298	-29.41
hco-miR-43	HCON_00123415	297	-35.73
hco-miR-43	HCON_00032580	297	-35.71
hco-miR-43	HCON_00097050	296	-33.21
hco-miR-43	HCON_00097050	296	-33.21
hco-miR-43	HCON_00065670	294	-34.54
hco-miR-43	HCON_00186650	294	-32.46
hco-miR-43	HCON_00147130	293	-34.22
hco-miR-43	HCON_00155800	293	-31.14
hco-miR-43	HCON_00091650	293	-30.93
hco-miR-43	HCON_00189460	291	-29.08
hco-miR-43	HCON_00070400	291	-27.64
hco-miR-43	HCON_00142990	289	-31.55
hco-miR-43	HCON_00125300	288	-29.81
hco-miR-43	HCON_00163180	283	-25.74
hco-miR-43	HCON_00102420	282	-23.97
hco-miR-43	HCON_00134600	178	-28.7
hco-miR-43	HCON_00134600	178	-28.7
hco-miR-43	HCON_00058650	174	-28.66
hco-miR-43	HCON_00155830	173	-23.72
hco-miR-43	HCON_00037250	170	-26.57
hco-miR-43	HCON_00037250	170	-26.57
hco-miR-43	HCON_00078690	169	-28.73
hco-miR-43	HCON_00010880	169	-24.35
hco-miR-43	HCON_00194110	169	-20.17
hco-miR-43	HCON_00125370	167	-21.23
hco-miR-43	HCON_00065950	167	-20.12
hco-miR-43	HCON_00045275	166	-21.38
hco-miR-43	HCON_00062950	165	-24.56
hco-miR-43	HCON_00009210	165	-22.74
hco-miR-43	HCON_00070200	165	-20.44
hco-miR-43	HCON_00025560	164	-23.89
hco-miR-43	HCON_00021150	164	-23.5
hco-miR-43	HCON_00157010	164	-23.11
hco-miR-43	HCON_00009940	164	-22.87
hco-miR-43	HCON_00009940	164	-22.87
hco-miR-43	HCON_00040120	163	-22.43
hco-miR-43	HCON_00018060	163	-21.24
hco-miR-43	HCON_00156550	163	-21.06
hco-miR-43	HCON_00189770	162	-24.37
hco-miR-43	HCON_00064935	162	-23.23
hco-miR-43	HCON_00064935	162	-23.23
hco-miR-43	HCON_00170080	162	-23.14
hco-miR-43	HCON_00051780	162	-21.73
hco-miR-43	HCON_00189240	162	-21.31
hco-miR-43	HCON_00069830	162	-21.3
hco-miR-43	HCON_00182230	162	-20.22
hco-miR-43	HCON_00017200	161	-21.89
hco-miR-43	HCON_00066780	161	-21.82
hco-miR-43	HCON_00043520	161	-21.61
hco-miR-43	HCON_00013770	161	-20.38
hco-miR-43	HCON_00013770	161	-20.38
hco-miR-43	HCON_00132200	160	-30.97
hco-miR-43	HCON_00093720	160	-23.37
hco-miR-43	HCON_00091480	160	-23.36
hco-miR-43	HCON_00181230	160	-22.6
hco-miR-43	HCON_00079800	160	-22.14
hco-miR-43	HCON_00187710	160	-21.24
hco-miR-43	HCON_00092840	160	-20.89
hco-miR-43	HCON_00145110	160	-20.79
hco-miR-43	HCON_00085890	160	-20.64
hco-miR-43	HCON_00112200	160	-20.23
hco-miR-43	HCON_00111610	159	-21.94
hco-miR-43	HCON_00186730	159	-21.56
hco-miR-43	HCON_00089830	159	-21.54
hco-miR-43	HCON_00103830	159	-21.15
hco-miR-43	HCON_00096000	159	-21.04
hco-miR-43	HCON_00047500	159	-20.94
hco-miR-43	HCON_00069300	159	-20.66
hco-miR-43	HCON_00057540	159	-20.15
hco-miR-43	HCON_00105440	158	-23.56
hco-miR-43	HCON_00008130	158	-21.8
hco-miR-43	HCON_00152050	158	-21.6
hco-miR-43	HCON_00144060	158	-20.94
hco-miR-43	HCON_00144060	158	-20.94
hco-miR-43	HCON_00054930	157	-24.07
hco-miR-43	HCON_00122410	157	-21.05
hco-miR-43	HCON_00165120	157	-20.84
hco-miR-43	HCON_00078380	157	-20.57
hco-miR-43	HCON_00087020	156	-22.81
hco-miR-43	HCON_00087020	156	-22.81
hco-miR-43	HCON_00166920	156	-22.45
hco-miR-43	HCON_00191630	156	-21.69
hco-miR-43	HCON_00123120	156	-21.36
hco-miR-43	HCON_00042440	156	-21.16
hco-miR-43	HCON_00109630	156	-21.09
hco-miR-43	HCON_00082980	156	-20.11
hco-miR-43	HCON_00024040	155	-21.68
hco-miR-43	HCON_00117620	155	-21.17
hco-miR-43	HCON_00131820	155	-20.81
hco-miR-43	HCON_00071060	155	-20.12
hco-miR-43	HCON_00071070	155	-20.12
hco-miR-43	HCON_00025160	154	-25.65
hco-miR-43	HCON_00039820	154	-25.14
hco-miR-43	HCON_00020030	154	-22.39
hco-miR-43	HCON_00118420	154	-22.26
hco-miR-43	HCON_00158890	154	-21.08
hco-miR-43	HCON_00142420	154	-20.88
hco-miR-43	HCON_00066700	154	-20.84
hco-miR-43	HCON_00109610	154	-20.64
hco-miR-43	HCON_00109610	154	-20.64
hco-miR-43	HCON_00111880	154	-20.35
hco-miR-43	HCON_00074980	153	-21.19
hco-miR-43	HCON_00148050	153	-21.16
hco-miR-43	HCON_00010970	153	-20.75
hco-miR-43	HCON_00091750	153	-20.47
hco-miR-43	HCON_00102620	153	-20.37
hco-miR-43	HCON_00159170	153	-20.19
hco-miR-43	HCON_00158580	152	-25.93
hco-miR-43	HCON_00071950	152	-23.23
hco-miR-43	HCON_00068340	152	-22.34
hco-miR-43	HCON_00134085	152	-22.28
hco-miR-43	HCON_00038920	152	-22.09
hco-miR-43	HCON_00068150	152	-22.04
hco-miR-43	HCON_00082260	152	-21.9
hco-miR-43	HCON_00062670	152	-21.81
hco-miR-43	HCON_00124330	152	-21.09
hco-miR-43	HCON_00105540	152	-20.76
hco-miR-43	HCON_00184320	152	-20.5
hco-miR-43	HCON_00127030	152	-20.24
hco-miR-43	HCON_00045220	151	-23.36
hco-miR-43	HCON_00164110	151	-21.82
hco-miR-43	HCON_00100150	151	-21.39
hco-miR-43	HCON_00069840	151	-20.34
hco-miR-43	HCON_00189820	151	-20.13
hco-miR-43	HCON_00077000	151	-20.09
hco-miR-43	HCON_00014730	150	-22.53
hco-miR-43	HCON_00089380	150	-21.24
hco-miR-43	HCON_00133580	150	-20.81
hco-miR-43	HCON_00041650	150	-20.43
hco-miR-45	HCON_00040210	327	-37.67
hco-miR-45	HCON_00075200	310	-37.7
hco-miR-45	HCON_00118940	307	-28.59
hco-miR-45	HCON_00058890	304	-36.49
hco-miR-45	HCON_00151670	303	-31.29
hco-miR-45	HCON_00184750	303	-28.49
hco-miR-45	HCON_00116220	298	-29.16
hco-miR-45	HCON_00116220	298	-29.16
hco-miR-45	HCON_00056630	298	-26.56
hco-miR-45	HCON_00166250	298	-23.54
hco-miR-45	HCON_00149530	296	-24.64
hco-miR-45	HCON_00077420	292	-25.68
hco-miR-45	HCON_00015470	290	-27.27
hco-miR-45	HCON_00090320	290	-25.9
hco-miR-45	HCON_00031760	284	-25.89
hco-miR-45	HCON_00142420	166	-23.58
hco-miR-45	HCON_00056580	165	-24.49
hco-miR-45	HCON_00052570	165	-20
hco-miR-45	HCON_00159060	163	-22.77
hco-miR-45	HCON_00125830	163	-21.36
hco-miR-45	HCON_00145280	163	-20.16
hco-miR-45	HCON_00092210	161	-24.01
hco-miR-45	HCON_00013810	160	-22.59
hco-miR-45	HCON_00098100	160	-20.54
hco-miR-45	HCON_00140000	160	-20.12
hco-miR-45	HCON_00039370	159	-20.37
hco-miR-45	HCON_00048380	158	-20.6
hco-miR-45	HCON_00106920	155	-21.36
hco-miR-50	HCON_00090320	311	-29.42
hco-miR-50	HCON_00024780	301	-30.5
hco-miR-50	HCON_00189280	295	-20.75
hco-miR-50	HCON_00090080	291	-26.77
hco-miR-50	HCON_00042490	289	-29.76
hco-miR-50	HCON_00060210	288	-27.2
hco-miR-50	HCON_00159790	287	-22.73
hco-miR-50	HCON_00139950	170	-20.41
hco-miR-50	HCON_00037310	166	-22.18
hco-miR-50	HCON_00028705	166	-20.36
hco-miR-50	HCON_00076980	160	-22.73
hco-miR-50	HCON_00040950	159	-21.83
hco-miR-50	HCON_00009400	156	-22.83
hco-miR-5352	HCON_00189190	314	-29.82
hco-miR-5352	HCON_00109610	313	-36.39
hco-miR-5352	HCON_00109610	313	-36.39
hco-miR-5352	HCON_00122960	307	-30.57
hco-miR-5352	HCON_00103970	307	-27.07
hco-miR-5352	HCON_00190990	307	-26.28
hco-miR-5352	HCON_00008850	306	-34.17
hco-miR-5352	HCON_00145110	305	-34.58
hco-miR-5352	HCON_00089700	305	-33.55
hco-miR-5352	HCON_00155880	304	-31.52
hco-miR-5352	HCON_00021400	303	-33.91
hco-miR-5352	HCON_00029770	301	-32.07
hco-miR-5352	HCON_00147280	301	-28.79
hco-miR-5352	HCON_00064140	299	-29.24
hco-miR-5352	HCON_00091090	296	-26.49
hco-miR-5352	HCON_00110910	293	-30.34
hco-miR-5352	HCON_00117940	293	-28.91
hco-miR-5352	HCON_00034610	292	-26.56
hco-miR-5352	HCON_00071510	289	-31.73
hco-miR-5352	HCON_00164345	174	-28.89
hco-miR-5352	HCON_00131270	169	-22.29
hco-miR-5352	HCON_00082890	169	-20.09
hco-miR-5352	HCON_00035615	167	-23.47
hco-miR-5352	HCON_00143980	166	-25.98
hco-miR-5352	HCON_00150640	166	-21.85
hco-miR-5352	HCON_00015530	166	-21.38
hco-miR-5352	HCON_00122510	165	-22.88
hco-miR-5352	HCON_00164920	164	-25.51
hco-miR-5352	HCON_00013770	164	-23.81
hco-miR-5352	HCON_00013770	164	-23.81
hco-miR-5352	HCON_00019920	163	-20.42
hco-miR-5352	HCON_00132990	162	-27.18
hco-miR-5352	HCON_00132990	162	-27.18
hco-miR-5352	HCON_00125290	162	-20.86
hco-miR-5352	HCON_00061340	162	-20.78
hco-miR-5352	HCON_00082430	161	-21.54
hco-miR-5352	HCON_00190380	161	-20.7
hco-miR-5352	HCON_00092330	160	-22.95
hco-miR-5352	HCON_00110750	160	-22.26
hco-miR-5352	HCON_00131800	160	-20.3
hco-miR-5352	HCON_00077290	159	-20.27
hco-miR-5352	HCON_00068340	158	-20.44
hco-miR-5352	HCON_00093140	158	-20.31
hco-miR-5352	HCON_00096020	157	-21.52
hco-miR-5352	HCON_00132950	157	-20.2
hco-miR-5352	HCON_00065460	156	-23.63
hco-miR-5352	HCON_00068190	156	-22.38
hco-miR-5352	HCON_00068190	156	-22.38
hco-miR-5352	HCON_00121072	156	-21.47
hco-miR-5352	HCON_00162300	156	-21.38
hco-miR-5352	HCON_00073720	156	-20.56
hco-miR-5352	HCON_00135600	156	-20.03
hco-miR-5352	HCON_00039900	155	-21.14
hco-miR-5352	HCON_00018940	155	-20.65
hco-miR-5352	HCON_00164560	154	-22.61
hco-miR-5352	HCON_00185970	154	-20.23
hco-miR-5352	HCON_00089790	152	-21.43
hco-miR-5352	HCON_00079550	152	-20.43
hco-miR-5352	HCON_00026830	152	-20.33
hco-miR-5352	HCON_00167690	151	-23.19
hco-miR-5352	HCON_00189500	151	-21.06
hco-miR-5352	HCON_00151480	150	-21.25
hco-miR-5352	HCON_00086800	150	-20.6
hco-miR-5884	HCON_00010890	318	-34.37
hco-miR-5884	HCON_00090790	312	-39.68
hco-miR-5884	HCON_00015880	308	-33.83
hco-miR-5884	HCON_00112200	298	-26.03
hco-miR-5884	HCON_00023030	171	-23.27
hco-miR-5884	HCON_00138530	169	-24.74
hco-miR-5884	HCON_00107000	169	-22.92
hco-miR-5884	HCON_00072490	168	-24.94
hco-miR-5884	HCON_00026310	167	-22.05
hco-miR-5884	HCON_00188910	167	-21.12
hco-miR-5884	HCON_00154950	165	-23.78
hco-miR-5884	HCON_00078690	165	-21.94
hco-miR-5884	HCON_00028050	165	-20.01
hco-miR-5884	HCON_00020380	164	-25.35
hco-miR-5884	HCON_00184780	164	-24.51
hco-miR-5884	HCON_00089830	164	-21.66
hco-miR-5884	HCON_00133430	163	-21.03
hco-miR-5884	HCON_00168090	160	-20.79
hco-miR-5884	HCON_00024320	160	-20.77
hco-miR-5884	HCON_00054500	160	-20.52
hco-miR-5884	HCON_00023440	158	-20.21
hco-miR-5884	HCON_00078790	157	-20.46
hco-miR-5884	HCON_00165070	157	-20.27
hco-miR-5884	HCON_00059960	156	-21.29
hco-miR-5884	HCON_00070390	156	-20.24
hco-miR-5884	HCON_00097590	155	-20.46
hco-miR-5884	HCON_00092400	153	-20.74
hco-miR-5884	HCON_00032190	150	-22.52
hco-miR-5885a	HCON_00065640	447	-45.99
hco-miR-5885a	HCON_00191270	308	-28.42
hco-miR-5885a	HCON_00144520	301	-34.5
hco-miR-5885a	HCON_00032640	300	-31.29
hco-miR-5885a	HCON_00145860	298	-29.02
hco-miR-5885a	HCON_00145860	298	-29.02
hco-miR-5885a	HCON_00163240	297	-31
hco-miR-5885a	HCON_00163240	297	-31
hco-miR-5885a	HCON_00054930	296	-37.65
hco-miR-5885a	HCON_00155600	294	-31.77
hco-miR-5885a	HCON_00009830	294	-26.74
hco-miR-5885a	HCON_00190370	293	-30.66
hco-miR-5885a	HCON_00134500	286	-25.84
hco-miR-5885a	HCON_00054820	282	-24.33
hco-miR-5885a	HCON_00024480	173	-22.14
hco-miR-5885a	HCON_00112550	169	-27.42
hco-miR-5885a	HCON_00062430	169	-21.27
hco-miR-5885a	HCON_00120860	168	-26.21
hco-miR-5885a	HCON_00164345	162	-25.36
hco-miR-5885a	HCON_00190550	162	-23.95
hco-miR-5885a	HCON_00031890	161	-21.81
hco-miR-5885a	HCON_00132780	158	-20.9
hco-miR-5885a	HCON_00132780	158	-20.9
hco-miR-5885a	HCON_00164520	158	-20.62
hco-miR-5885a	HCON_00164520	158	-20.62
hco-miR-5885a	HCON_00116730	157	-21.28
hco-miR-5885a	HCON_00070710	156	-21.41
hco-miR-5885a	HCON_00010680	156	-20.92
hco-miR-5885a	HCON_00097760	154	-21.15
hco-miR-5885a	HCON_00108930	153	-22.9
hco-miR-5885a	HCON_00187680	152	-24.79
hco-miR-5885a	HCON_00143590	152	-22.51
hco-miR-5885a	HCON_00078530	152	-20.07
hco-miR-5885a	HCON_00036830	151	-23.08
hco-miR-5885a	HCON_00038040	151	-20.93
hco-miR-5885a	HCON_00078240	150	-21.04
hco-miR-5885a	HCON_00176810	150	-20.75
hco-miR-5885b	HCON_00065640	446	-45.64
hco-miR-5885b	HCON_00191270	307	-25.33
hco-miR-5885b	HCON_00032640	296	-30.28
hco-miR-5885b	HCON_00009830	294	-22.36
hco-miR-5885b	HCON_00054930	290	-31.67
hco-miR-5885b	HCON_00155600	290	-24.49
hco-miR-5885b	HCON_00145860	290	-22.31
hco-miR-5885b	HCON_00145860	290	-22.31
hco-miR-5885b	HCON_00124330	289	-28.16
hco-miR-5885b	HCON_00163240	286	-26.84
hco-miR-5885b	HCON_00163240	286	-26.84
hco-miR-5885b	HCON_00190370	284	-27.17
hco-miR-5885b	HCON_00112550	165	-24.56
hco-miR-5885b	HCON_00062430	161	-20.36
hco-miR-5885b	HCON_00120860	160	-20.65
hco-miR-5885b	HCON_00080220	159	-22.72
hco-miR-5885b	HCON_00102620	159	-21.14
hco-miR-5885b	HCON_00078240	158	-22.63
hco-miR-5885b	HCON_00031890	157	-21.25
hco-miR-5885b	HCON_00116730	157	-20.4
hco-miR-5887	HCON_00090330	284	-30.61
hco-miR-5887	HCON_00188290	170	-23.73
hco-miR-5887	HCON_00188530	170	-23.1
hco-miR-5887	HCON_00111860	169	-21.39
hco-miR-5887	HCON_00120270	168	-22.61
hco-miR-5887	HCON_00066050	166	-20.36
hco-miR-5887	HCON_00020750	162	-22.88
hco-miR-5887	HCON_00011490	162	-22.25
hco-miR-5887	HCON_00107090	162	-21.79
hco-miR-5887	HCON_00029430	161	-21.25
hco-miR-5887	HCON_00079865	160	-20.86
hco-miR-5887	HCON_00140280	158	-20.68
hco-miR-5887	HCON_00030430	157	-23.04
hco-miR-5887	HCON_00042725	157	-20.52
hco-miR-5887	HCON_00052350	154	-21.23
hco-miR-5887	HCON_00036590	153	-21.65
hco-miR-5887	HCON_00032060	151	-20.67
hco-miR-5888	HCON_00015060	310	-38.46
hco-miR-5888	HCON_00126460	298	-40.47
hco-miR-5888	HCON_00030860	169	-25.54
hco-miR-5888	HCON_00048760	165	-23.62
hco-miR-5888	HCON_00106720	164	-27.35
hco-miR-5888	HCON_00126450	164	-23.68
hco-miR-5888	HCON_00155760	162	-25.27
hco-miR-5888	HCON_00047050	160	-25.01
hco-miR-5888	HCON_00092120	160	-22.88
hco-miR-5888	HCON_00164920	159	-20.55
hco-miR-5888	HCON_00130890	158	-20.2
hco-miR-5888	HCON_00088850	158	-20.12
hco-miR-5888	HCON_00110510	157	-22.21
hco-miR-5888	HCON_00180130	157	-21.94
hco-miR-5888	HCON_00102460	157	-21.11
hco-miR-5888	HCON_00134200	155	-25.61
hco-miR-5888	HCON_00134590	154	-23.79
hco-miR-5888	HCON_00111610	154	-20.63
hco-miR-5888	HCON_00166550	153	-27.72
hco-miR-5888	HCON_00150290	151	-23.6
hco-miR-5889	HCON_00118140	320	-41.45
hco-miR-5889	HCON_00027700	306	-24.37
hco-miR-5889	HCON_00104540	302	-26.88
hco-miR-5889	HCON_00118850	301	-26.9
hco-miR-5889	HCON_00168600	297	-30.4
hco-miR-5889	HCON_00185220	294	-27.4
hco-miR-5889	HCON_00153990	180	-27.36
hco-miR-5889	HCON_00189120	172	-22.41
hco-miR-5889	HCON_00047310	170	-21.72
hco-miR-5889	HCON_00094760	165	-22.02
hco-miR-5889	HCON_00026840	164	-22.06
hco-miR-5889	HCON_00025870	159	-23.08
hco-miR-5889	HCON_00025870	159	-23.08
hco-miR-5889	HCON_00068360	159	-20.91
hco-miR-5889	HCON_00167710	155	-22.22
hco-miR-5889	HCON_00018150	155	-20.53
hco-miR-5889	HCON_00184275	152	-20.67
hco-miR-5890e	HCON_00127292	299	-35.81
hco-miR-5890e	HCON_00058890	294	-33.11
hco-miR-5890e	HCON_00159443	289	-33.13
hco-miR-5890e	HCON_00166250	174	-27.63
hco-miR-5890e	HCON_00026980	168	-24.33
hco-miR-5890e	HCON_00054820	167	-28.83
hco-miR-5890e	HCON_00065980	162	-21.14
hco-miR-5890e	HCON_00065980	162	-21.14
hco-miR-5890e	HCON_00066760	160	-23.13
hco-miR-5890e	HCON_00040760	159	-22.26
hco-miR-5890e	HCON_00193630	158	-20.89
hco-miR-5890e	HCON_00189370	158	-20.17
hco-miR-5890e	HCON_00189370	158	-20.17
hco-miR-5890e	HCON_00060820	157	-20.65
hco-miR-5890e	HCON_00106910	156	-20.41
hco-miR-5890e	HCON_00091680	156	-20.09
hco-miR-5890e	HCON_00048000	155	-21.34
hco-miR-5890e	HCON_00151900	154	-21.14
hco-miR-5890e	HCON_00032980	153	-20.29
hco-miR-5890e	HCON_00165240	151	-21.77
hco-miR-5890e	HCON_00027900	150	-21.54
hco-miR-5890f-5p	HCON_00127292	299	-40.08
hco-miR-5890f-5p	HCON_00058890	294	-33.47
hco-miR-5890f-5p	HCON_00159443	290	-33.12
hco-miR-5890f-5p	HCON_00166250	174	-27.63
hco-miR-5890f-5p	HCON_00054820	172	-28.7
hco-miR-5890f-5p	HCON_00026980	168	-24.33
hco-miR-5890f-5p	HCON_00066760	163	-23.46
hco-miR-5890f-5p	HCON_00065980	162	-21.01
hco-miR-5890f-5p	HCON_00065980	162	-21.01
hco-miR-5890f-5p	HCON_00193630	161	-20.76
hco-miR-5890f-5p	HCON_00040760	160	-23.61
hco-miR-5890f-5p	HCON_00189370	158	-20.17
hco-miR-5890f-5p	HCON_00189370	158	-20.17
hco-miR-5890f-5p	HCON_00060820	157	-22.72
hco-miR-5890f-5p	HCON_00091680	157	-20.21
hco-miR-5890f-5p	HCON_00106910	156	-20.28
hco-miR-5890f-5p	HCON_00048000	155	-21.34
hco-miR-5890f-5p	HCON_00151900	154	-22.25
hco-miR-5890f-5p	HCON_00052440	154	-20.31
hco-miR-5890f-5p	HCON_00037760	153	-22.35
hco-miR-5890f-5p	HCON_00032980	153	-20.29
hco-miR-5890f-5p	HCON_00066270	152	-20.86
hco-miR-5890f-5p	HCON_00165240	151	-21.64
hco-miR-5890f-5p	HCON_00083870	150	-23.16
hco-miR-5890f-5p	HCON_00027900	150	-22.09
hco-miR-5893	HCON_00078690	320	-23.3
hco-miR-5893	HCON_00127690	314	-23.6
hco-miR-5893	HCON_00194030	311	-23.1
hco-miR-5893	HCON_00067000	310	-21.66
hco-miR-5893	HCON_00071190	302	-26.18
hco-miR-5893	HCON_00016240	302	-25.72
hco-miR-5893	HCON_00142420	297	-26.76
hco-miR-5893	HCON_00088300	295	-25.16
hco-miR-5893	HCON_00043430	175	-21.27
hco-miR-5893	HCON_00052100	173	-21.97
hco-miR-5893	HCON_00040230	164	-20.32
hco-miR-5893	HCON_00161880	163	-20.04
hco-miR-5893	HCON_00140110	157	-20.64
hco-miR-5893	HCON_00140110	157	-20.64
hco-miR-5895	HCON_00063930	307	-34.34
hco-miR-5895	HCON_00028650	292	-28.52
hco-miR-5895	HCON_00070220	172	-21.66
hco-miR-5895	HCON_00190750	168	-23.87
hco-miR-5895	HCON_00057600	168	-22.78
hco-miR-5895	HCON_00022910	168	-20.54
hco-miR-5895	HCON_00025120	167	-25.57
hco-miR-5895	HCON_00154170	167	-23.08
hco-miR-5895	HCON_00071770	167	-20.01
hco-miR-5895	HCON_00188030	166	-22.42
hco-miR-5895	HCON_00036750	163	-23.64
hco-miR-5895	HCON_00028020	163	-23.63
hco-miR-5895	HCON_00149140	163	-21.04
hco-miR-5895	HCON_00193990	162	-21
hco-miR-5895	HCON_00016450	161	-23.56
hco-miR-5895	HCON_00088840	161	-21.14
hco-miR-5895	HCON_00164240	160	-24.01
hco-miR-5895	HCON_00039830	159	-20.01
hco-miR-5895	HCON_00093835	158	-20.06
hco-miR-5895	HCON_00108690	156	-20.38
hco-miR-5895	HCON_00144050	156	-20.16
hco-miR-5895	HCON_00047980	155	-20.76
hco-miR-5895	HCON_00121030	153	-20.87
hco-miR-5895	HCON_00122600	153	-20.86
hco-miR-5895	HCON_00101100	152	-21.73
hco-miR-5895	HCON_00160640	152	-21.09
hco-miR-5895	HCON_00102490	152	-20.29
hco-miR-5895	HCON_00066240	151	-20.32
hco-miR-5895	HCON_00054710	151	-20.12
hco-miR-5895	HCON_00094510	151	-20.09
hco-miR-5895	HCON_00120800	150	-20.13
hco-miR-5897b	HCON_00163360	311	-25.94
hco-miR-5897b	HCON_00064140	302	-24.51
hco-miR-5897b	HCON_00027430	184	-20.24
hco-miR-5897b	HCON_00191400	169	-20.39
hco-miR-5899	HCON_00063930	326	-42.9
hco-miR-5899	HCON_00028650	294	-30.92
hco-miR-5899	HCON_00164860	173	-27.4
hco-miR-5899	HCON_00031200	171	-33.05
hco-miR-5899	HCON_00073830	170	-26.37
hco-miR-5899	HCON_00073830	170	-26.37
hco-miR-5899	HCON_00070360	170	-20.56
hco-miR-5899	HCON_00112740	169	-29.5
hco-miR-5899	HCON_00102430	166	-24.2
hco-miR-5899	HCON_00130800	166	-20.99
hco-miR-5899	HCON_00130800	166	-20.99
hco-miR-5899	HCON_00153890	165	-20.65
hco-miR-5899	HCON_00122600	164	-24.92
hco-miR-5899	HCON_00036320	164	-23.56
hco-miR-5899	HCON_00188030	164	-20.85
hco-miR-5899	HCON_00120800	163	-24.19
hco-miR-5899	HCON_00066240	162	-20.82
hco-miR-5899	HCON_00160895	161	-25.06
hco-miR-5899	HCON_00184210	161	-21.76
hco-miR-5899	HCON_00018500	161	-21.27
hco-miR-5899	HCON_00138990	161	-21.13
hco-miR-5899	HCON_00079150	160	-23.92
hco-miR-5899	HCON_00129010	160	-21.24
hco-miR-5899	HCON_00070220	159	-23.03
hco-miR-5899	HCON_00153980	159	-22.56
hco-miR-5899	HCON_00078470	159	-22.33
hco-miR-5899	HCON_00117760	159	-21.75
hco-miR-5899	HCON_00062910	158	-20.57
hco-miR-5899	HCON_00190550	157	-23.08
hco-miR-5899	HCON_00109630	157	-22.82
hco-miR-5899	HCON_00035970	157	-20.41
hco-miR-5899	HCON_00022910	156	-21.85
hco-miR-5899	HCON_00191850	156	-21.54
hco-miR-5899	HCON_00008470	156	-20.22
hco-miR-5899	HCON_00190750	155	-23.94
hco-miR-5899	HCON_00088840	155	-20.71
hco-miR-5899	HCON_00101100	154	-21.8
hco-miR-5899	HCON_00016450	154	-21.09
hco-miR-5899	HCON_00118420	153	-22.79
hco-miR-5899	HCON_00164240	153	-21.76
hco-miR-5899	HCON_00024060	153	-21.32
hco-miR-5899	HCON_00059990	152	-20.9
hco-miR-5899	HCON_00184140	151	-21.59
hco-miR-5899	HCON_00132540	151	-21.39
hco-miR-5899	HCON_00062650	150	-23.99
hco-miR-5899	HCON_00114570	150	-20.88
hco-miR-5899	HCON_00028020	150	-20.31
hco-miR-59	HCON_00014110	467	-63.54
hco-miR-59	HCON_00082440	162	-20.62
hco-miR-59	HCON_00139390	162	-20.35
hco-miR-59	HCON_00170960	161	-23.4
hco-miR-59	HCON_00192690	160	-24.33
hco-miR-59	HCON_00147690	160	-20.52
hco-miR-59	HCON_00147690	160	-20.52
hco-miR-59	HCON_00103980	159	-21.6
hco-miR-59	HCON_00162380	159	-20.44
hco-miR-59	HCON_00032030	158	-22.59
hco-miR-59	HCON_00151340	158	-21.94
hco-miR-59	HCON_00101890	158	-21.3
hco-miR-59	HCON_00039210	157	-25.42
hco-miR-59	HCON_00072210	156	-23.18
hco-miR-59	HCON_00185580	155	-22.57
hco-miR-59	HCON_00065020	155	-21.76
hco-miR-59	HCON_00029860	155	-21.37
hco-miR-59	HCON_00097570	155	-20.73
hco-miR-59	HCON_00086440	154	-24.43
hco-miR-59	HCON_00042320	154	-21.63
hco-miR-59	HCON_00066490	154	-21.1
hco-miR-59	HCON_00025890	154	-20.57
hco-miR-59	HCON_00090030	153	-26.01
hco-miR-59	HCON_00059370	153	-21.99
hco-miR-59	HCON_00094760	153	-20.61
hco-miR-59	HCON_00113070	152	-21.69
hco-miR-59	HCON_00194150	152	-21.31
hco-miR-59	HCON_00044470	152	-20.58
hco-miR-59	HCON_00044470	152	-20.58
hco-miR-59	HCON_00039090	152	-20.55
hco-miR-59	HCON_00015540	151	-22.04
hco-miR-5901	HCON_00074000	295	-30.62
hco-miR-5901	HCON_00159360	179	-24.91
hco-miR-5901	HCON_00101050	173	-24.25
hco-miR-5901	HCON_00016280	172	-26.79
hco-miR-5901	HCON_00161920	169	-26.31
hco-miR-5901	HCON_00136050	169	-22.36
hco-miR-5901	HCON_00117140	169	-20.53
hco-miR-5901	HCON_00072400	167	-20.11
hco-miR-5901	HCON_00186390	162	-20.1
hco-miR-5901	HCON_00018150	161	-21.15
hco-miR-5901	HCON_00135600	158	-20.99
hco-miR-5901	HCON_00161230	158	-20.45
hco-miR-5901	HCON_00092460	155	-21.42
hco-miR-5901	HCON_00092500	152	-21.23
hco-miR-5904b	HCON_00081250	315	-35.55
hco-miR-5904b	HCON_00029650	312	-27.05
hco-miR-5904b	HCON_00046740	296	-28.71
hco-miR-5904b	HCON_00124790	289	-23.24
hco-miR-5904b	HCON_00008975	287	-24.85
hco-miR-5904b	HCON_00015830	168	-20.22
hco-miR-5904b	HCON_00054540	166	-22.55
hco-miR-5904b	HCON_00146240	164	-20.65
hco-miR-5904b	HCON_00057290	159	-20.63
hco-miR-5904b	HCON_00097550	156	-22.56
hco-miR-5904b	HCON_00121540	155	-20.06
hco-miR-5908-3p	HCON_00188160	451	-48.35
hco-miR-5908-3p	HCON_00031040	306	-26.07
hco-miR-5908-3p	HCON_00148160	301	-28.27
hco-miR-5908-3p	HCON_00048660	300	-34.64
hco-miR-5908-3p	HCON_00034220	294	-34.12
hco-miR-5908-3p	HCON_00126055	293	-32.53
hco-miR-5908-3p	HCON_00059290	286	-27.02
hco-miR-5908-3p	HCON_00181510	176	-27.32
hco-miR-5908-3p	HCON_00037815	170	-24.98
hco-miR-5908-3p	HCON_00103990	168	-25.71
hco-miR-5908-3p	HCON_00047090	168	-20.78
hco-miR-5908-3p	HCON_00069300	167	-20.04
hco-miR-5908-3p	HCON_00024220	166	-24.23
hco-miR-5908-3p	HCON_00048060	166	-21.36
hco-miR-5908-3p	HCON_00110240	165	-22.2
hco-miR-5908-3p	HCON_00164540	162	-22.9
hco-miR-5908-3p	HCON_00120860	160	-25.02
hco-miR-5908-3p	HCON_00032350	160	-22.7
hco-miR-5908-3p	HCON_00019030	159	-23.37
hco-miR-5908-3p	HCON_00042760	158	-20.54
hco-miR-5908-3p	HCON_00054320	157	-21.99
hco-miR-5908-3p	HCON_00140610	157	-20.89
hco-miR-5908-3p	HCON_00138350	155	-21.01
hco-miR-5908-3p	HCON_00124780	155	-21
hco-miR-5908-3p	HCON_00071900	155	-20.55
hco-miR-5908-3p	HCON_00071900	155	-20.55
hco-miR-5908-3p	HCON_00052350	154	-21.42
hco-miR-5908-3p	HCON_00009210	154	-20.74
hco-miR-5908-3p	HCON_00061720	153	-20.67
hco-miR-5908-3p	HCON_00028610	153	-20.22
hco-miR-5908-3p	HCON_00054470	152	-21.98
hco-miR-5908-3p	HCON_00067720	152	-21.75
hco-miR-5908-3p	HCON_00010490	151	-22.86
hco-miR-5908-3p	HCON_00049680	151	-21.35
hco-miR-5908-5p	HCON_00016870	445	-45.36
hco-miR-5908-5p	HCON_00013610	314	-35.37
hco-miR-5908-5p	HCON_00109130	304	-28.11
hco-miR-5908-5p	HCON_00030510	293	-22.88
hco-miR-5908-5p	HCON_00050230	292	-30.69
hco-miR-5908-5p	HCON_00110660	292	-29.06
hco-miR-5908-5p	HCON_00089150	289	-25.45
hco-miR-5908-5p	HCON_00167710	282	-33.07
hco-miR-5908-5p	HCON_00102620	165	-23.25
hco-miR-5908-5p	HCON_00189470	165	-20.77
hco-miR-5908-5p	HCON_00190330	164	-20.76
hco-miR-5908-5p	HCON_00036430	163	-20.63
hco-miR-5908-5p	HCON_00040230	162	-22.47
hco-miR-5908-5p	HCON_00022950	162	-20.36
hco-miR-5908-5p	HCON_00115320	161	-25.96
hco-miR-5908-5p	HCON_00050240	161	-20
hco-miR-5908-5p	HCON_00017490	160	-21
hco-miR-5908-5p	HCON_00151480	156	-20.82
hco-miR-5908-5p	HCON_00010620	155	-22.66
hco-miR-5908-5p	HCON_00090030	155	-21.52
hco-miR-5908-5p	HCON_00076070	153	-23.19
hco-miR-5908-5p	HCON_00079565	153	-21.57
hco-miR-5908-5p	HCON_00071860	152	-22.12
hco-miR-5908-5p	HCON_00044060	152	-21.49
hco-miR-5908-5p	HCON_00187880	152	-21.18
hco-miR-5908-5p	HCON_00120050	150	-20.71
hco-miR-5918b	HCON_00072200	289	-34.6
hco-miR-5918b	HCON_00132200	168	-25.66
hco-miR-5918b	HCON_00131550	163	-23.22
hco-miR-5918b	HCON_00070240	160	-20.57
hco-miR-5918b	HCON_00019840	158	-20.96
hco-miR-5918b	HCON_00051530	158	-20.01
hco-miR-5918b	HCON_00102870	157	-24.33
hco-miR-5918b	HCON_00101210	157	-20.92
hco-miR-5918b	HCON_00062700	155	-21.08
hco-miR-5918b	HCON_00102490	154	-20.64
hco-miR-5918b	HCON_00156580	153	-23.46
hco-miR-5918b	HCON_00042600	151	-20.48
hco-miR-5918b	HCON_00136610	150	-22.87
hco-miR-5918b	HCON_00052250	150	-21.94
hco-miR-5918c	HCON_00118710	432	-37.58
hco-miR-5918c	HCON_00031690	329	-30.17
hco-miR-5918c	HCON_00119080	325	-30.33
hco-miR-5918c	HCON_00140430	323	-30.54
hco-miR-5918c	HCON_00091680	322	-35.25
hco-miR-5918c	HCON_00074980	318	-25.98
hco-miR-5918c	HCON_00044160	308	-26.73
hco-miR-5918c	HCON_00035640	303	-27.52
hco-miR-5918c	HCON_00036680	301	-29.57
hco-miR-5918c	HCON_00036680	301	-29.57
hco-miR-5918c	HCON_00135430	299	-26.33
hco-miR-5918c	HCON_00039850	297	-27.72
hco-miR-5918c	HCON_00045520	296	-29.37
hco-miR-5918c	HCON_00091790	295	-30.65
hco-miR-5918c	HCON_00130210	295	-26.41
hco-miR-5918c	HCON_00045360	286	-26.76
hco-miR-5918c	HCON_00089480	180	-23.47
hco-miR-5918c	HCON_00074160	179	-27.47
hco-miR-5918c	HCON_00161010	170	-20.45
hco-miR-5918c	HCON_00023240	167	-21.73
hco-miR-5918c	HCON_00140620	166	-20.68
hco-miR-5918c	HCON_00190070	159	-20.32
hco-miR-5918c	HCON_00070310	155	-21.49
hco-miR-5923	HCON_00074370	167	-22.03
hco-miR-5923	HCON_00064140	164	-27.28
hco-miR-5923	HCON_00143010	162	-21.48
hco-miR-5923	HCON_00120030	162	-20.04
hco-miR-5923	HCON_00020760	159	-21.02
hco-miR-5923	HCON_00018780	158	-20.8
hco-miR-5923	HCON_00114250	156	-21.65
hco-miR-5923	HCON_00190080	154	-20.9
hco-miR-5923	HCON_00154880	154	-20.62
hco-miR-5923	HCON_00158500	150	-22.99
hco-miR-5924-3p	HCON_00138950	306	-34.17
hco-miR-5924-3p	HCON_00096680	304	-30.58
hco-miR-5924-3p	HCON_00063760	301	-32.31
hco-miR-5924-3p	HCON_00019420	301	-32.29
hco-miR-5924-3p	HCON_00164560	288	-27.8
hco-miR-5924-3p	HCON_00185050	282	-21.83
hco-miR-5924-3p	HCON_00185320	180	-29
hco-miR-5924-3p	HCON_00187900	168	-26.1
hco-miR-5924-3p	HCON_00187900	168	-26.1
hco-miR-5924-3p	HCON_00047810	165	-22.71
hco-miR-5924-3p	HCON_00066680	164	-25.2
hco-miR-5924-3p	HCON_00111300	163	-23.79
hco-miR-5924-3p	HCON_00008540	162	-23
hco-miR-5924-3p	HCON_00060030	161	-21.74
hco-miR-5924-3p	HCON_00082170	161	-20.63
hco-miR-5924-3p	HCON_00167550	160	-22.3
hco-miR-5924-3p	HCON_00103910	160	-21.58
hco-miR-5924-3p	HCON_00129540	160	-20.89
hco-miR-5924-3p	HCON_00008000	159	-21.01
hco-miR-5924-3p	HCON_00084120	155	-20.23
hco-miR-5924-3p	HCON_00035830	153	-22.46
hco-miR-5924-3p	HCON_00062700	152	-22.61
hco-miR-5924-3p	HCON_00187790	151	-21.39
hco-miR-5924-3p	HCON_00049640	151	-20.35
hco-miR-5938	HCON_00096790	179	-33.32
hco-miR-5938	HCON_00089640	172	-33.26
hco-miR-5938	HCON_00042490	167	-24.85
hco-miR-5938	HCON_00068470	164	-24.49
hco-miR-5938	HCON_00063310	163	-23.72
hco-miR-5938	HCON_00068210	161	-20.73
hco-miR-5938	HCON_00087000	157	-22.59
hco-miR-5938	HCON_00010490	156	-22.62
hco-miR-5938	HCON_00186590	156	-22.46
hco-miR-5938	HCON_00025800	155	-21.29
hco-miR-5938	HCON_00140120	152	-23.81
hco-miR-5938	HCON_00079865	152	-22.3
hco-miR-5938	HCON_00124330	151	-24.14
hco-miR-5938	HCON_00132540	151	-23.16
hco-miR-5941	HCON_00018020	311	-35.09
hco-miR-5941	HCON_00134680	309	-34.51
hco-miR-5941	HCON_00134680	309	-34.51
hco-miR-5941	HCON_00145580	302	-33.83
hco-miR-5941	HCON_00185220	302	-26.45
hco-miR-5941	HCON_00056520	297	-28.71
hco-miR-5941	HCON_00035020	297	-23.46
hco-miR-5941	HCON_00031210	295	-25.93
hco-miR-5941	HCON_00034610	295	-24.78
hco-miR-5941	HCON_00014600	293	-33.1
hco-miR-5941	HCON_00111580	290	-25.09
hco-miR-5941	HCON_00025610	289	-29.41
hco-miR-5941	HCON_00109105	289	-24.65
hco-miR-5941	HCON_00076040	288	-30.76
hco-miR-5941	HCON_00015060	287	-22.69
hco-miR-5941	HCON_00189830	285	-24.3
hco-miR-5941	HCON_00104890	282	-29.88
hco-miR-5941	HCON_00116730	282	-23.51
hco-miR-5941	HCON_00000820	171	-22.58
hco-miR-5941	HCON_00120800	166	-21.74
hco-miR-5941	HCON_00083340	165	-21.56
hco-miR-5941	HCON_00083340	165	-21.56
hco-miR-5941	HCON_00047410	165	-20.49
hco-miR-5941	HCON_00018040	162	-20.1
hco-miR-5941	HCON_00184760	161	-22.21
hco-miR-5941	HCON_00076750	161	-20.67
hco-miR-5941	HCON_00192860	160	-21.38
hco-miR-5941	HCON_00069300	159	-20.48
hco-miR-5941	HCON_00088350	158	-20.13
hco-miR-5941	HCON_00181580	157	-20.69
hco-miR-5941	HCON_00013520	156	-21.19
hco-miR-5941	HCON_00111750	155	-21.55
hco-miR-5941	HCON_00114550	155	-20.03
hco-miR-5941	HCON_00077290	154	-21.05
hco-miR-5941	HCON_00150568	153	-21.58
hco-miR-5941	HCON_00039590	152	-20.24
hco-miR-5941	HCON_00039590	152	-20.24
hco-miR-5941	HCON_00039590	152	-20.24
hco-miR-5959	HCON_00145580	438	-43.76
hco-miR-5959	HCON_00152570	310	-33.44
hco-miR-5959	HCON_00152570	310	-33.44
hco-miR-5959	HCON_00190080	304	-31.36
hco-miR-5959	HCON_00092350	301	-27.04
hco-miR-5959	HCON_00153600	300	-31.08
hco-miR-5959	HCON_00118290	297	-39.67
hco-miR-5959	HCON_00079150	295	-28.77
hco-miR-5959	HCON_00013520	290	-30.22
hco-miR-5959	HCON_00126700	169	-23.92
hco-miR-5959	HCON_00032960	165	-22.38
hco-miR-5959	HCON_00014110	165	-20.54
hco-miR-5959	HCON_00041370	164	-22.06
hco-miR-5959	HCON_00188870	161	-22.29
hco-miR-5959	HCON_00100380	161	-20.89
hco-miR-5959	HCON_00042750	160	-23.3
hco-miR-5959	HCON_00153660	157	-23.13
hco-miR-5959	HCON_00140680	156	-20.67
hco-miR-5959	HCON_00021930	153	-20.67
hco-miR-5959	HCON_00102610	152	-20.56
hco-miR-5960	HCON_00170580	168	-31.96
hco-miR-5960	HCON_00127000	162	-28.27
hco-miR-5960	HCON_00086420	162	-27.64
hco-miR-5960	HCON_00054950	162	-26.32
hco-miR-5960	HCON_00086500	161	-21.26
hco-miR-5960	HCON_00035130	160	-30.48
hco-miR-5960	HCON_00059920	160	-27.93
hco-miR-5960	HCON_00060890	160	-27.53
hco-miR-5960	HCON_00147010	159	-26.58
hco-miR-5960	HCON_00185630	158	-29.21
hco-miR-5960	HCON_00028340	158	-25.69
hco-miR-5960	HCON_00026030	157	-30.76
hco-miR-5960	HCON_00025120	157	-24.42
hco-miR-5960	HCON_00023060	156	-21.92
hco-miR-5960	HCON_00154470	155	-23.86
hco-miR-5960	HCON_00072160	152	-26.39
hco-miR-5960	HCON_00072860	152	-24.08
hco-miR-5960	HCON_00167190	152	-22.26
hco-miR-5960	HCON_00099700	151	-22.02
hco-miR-5960	HCON_00148160	151	-20.45
hco-miR-5960	HCON_00156810	151	-20.22
hco-miR-5960	HCON_00134220	150	-21.66
hco-miR-5971	HCON_00129700	313	-48.79
hco-miR-5971	HCON_00086815	312	-37.15
hco-miR-5971	HCON_00000800	312	-31.95
hco-miR-5971	HCON_00025930	309	-34.06
hco-miR-5971	HCON_00042600	305	-44.54
hco-miR-5971	HCON_00067130	304	-31.98
hco-miR-5971	HCON_00071890	303	-37.83
hco-miR-5971	HCON_00013610	293	-22.29
hco-miR-5971	HCON_00043990	289	-35.15
hco-miR-5971	HCON_00166370	186	-22.47
hco-miR-5971	HCON_00027370	185	-32.55
hco-miR-5971	HCON_00116140	182	-26.46
hco-miR-5971	HCON_00096180	182	-24.1
hco-miR-5971	HCON_00084480	180	-33.15
hco-miR-5971	HCON_00099160	179	-28.78
hco-miR-5971	HCON_00099160	179	-28.78
hco-miR-5971	HCON_00189420	178	-22.37
hco-miR-5971	HCON_00030520	178	-20.19
hco-miR-5971	HCON_00031760	177	-32.91
hco-miR-5971	HCON_00161440	177	-25.75
hco-miR-5971	HCON_00039910	174	-20.42
hco-miR-5971	HCON_00048870	171	-24.22
hco-miR-5971	HCON_00054540	171	-21.87
hco-miR-5971	HCON_00022900	170	-21.77
hco-miR-5971	HCON_00022900	170	-21.77
hco-miR-5971	HCON_00022900	170	-21.77
hco-miR-5971	HCON_00133430	169	-23.1
hco-miR-5971	HCON_00041860	168	-21.91
hco-miR-5971	HCON_00024750	167	-20.42
hco-miR-5971	HCON_00079450	166	-22.83
hco-miR-5971	HCON_00136150	166	-20.41
hco-miR-5971	HCON_00117240	164	-29.94
hco-miR-5971	HCON_00088850	164	-26.69
hco-miR-5971	HCON_00094850	164	-24.14
hco-miR-5971	HCON_00094310	164	-23.02
hco-miR-5971	HCON_00095060	164	-22.64
hco-miR-5971	HCON_00057970	164	-20.59
hco-miR-5971	HCON_00036850	163	-26.4
hco-miR-5971	HCON_00028430	163	-24.48
hco-miR-5971	HCON_00123980	163	-24.42
hco-miR-5971	HCON_00188400	163	-21.81
hco-miR-5971	HCON_00034190	163	-20.09
hco-miR-5971	HCON_00097510	162	-24.5
hco-miR-5971	HCON_00016740	162	-21.01
hco-miR-5971	HCON_00074370	162	-20.16
hco-miR-5971	HCON_00190330	161	-20.12
hco-miR-5971	HCON_00186590	160	-21.65
hco-miR-5971	HCON_00074980	159	-26.62
hco-miR-5971	HCON_00034440	159	-23.01
hco-miR-5971	HCON_00190630	159	-22.83
hco-miR-5971	HCON_00008370	159	-20.42
hco-miR-5971	HCON_00017900	158	-25.62
hco-miR-5971	HCON_00188670	158	-25.06
hco-miR-5971	HCON_00064320	158	-24.32
hco-miR-5971	HCON_00124000	158	-23.92
hco-miR-5971	HCON_00099170	158	-21.52
hco-miR-5971	HCON_00085830	158	-21.09
hco-miR-5971	HCON_00165370	158	-21.04
hco-miR-5971	HCON_00064140	157	-24.59
hco-miR-5971	HCON_00185030	157	-23.25
hco-miR-5971	HCON_00032980	157	-21.3
hco-miR-5971	HCON_00103980	156	-23.29
hco-miR-5971	HCON_00068860	154	-21.5
hco-miR-5971	HCON_00156190	154	-20
hco-miR-5971	HCON_00041140	152	-23.01
hco-miR-5971	HCON_00063720	152	-20.04
hco-miR-5971	HCON_00020380	150	-23.49
hco-miR-5971	HCON_00023750	150	-22.42
hco-miR-5971	HCON_00034610	150	-22.31
hco-miR-5971	HCON_00155880	150	-20.86
hco-miR-5975	HCON_00153700	293	-25.47
hco-miR-5975	HCON_00164880	288	-21.54
hco-miR-5975	HCON_00021400	172	-29.71
hco-miR-5975	HCON_00172840	170	-20.98
hco-miR-5975	HCON_00074420	168	-21.55
hco-miR-5975	HCON_00019840	166	-20.73
hco-miR-5975	HCON_00107890	165	-22.49
hco-miR-5975	HCON_00068210	163	-26.81
hco-miR-5975	HCON_00078590	161	-21.67
hco-miR-5975	HCON_00089020	161	-20.58
hco-miR-5975	HCON_00050160	155	-20.49
hco-miR-5975	HCON_00050160	155	-20.49
hco-miR-5975	HCON_00039910	154	-22.76
hco-miR-5976	HCON_00175650	315	-27.71
hco-miR-5976	HCON_00168080	306	-26.79
hco-miR-5976	HCON_00030050	304	-29.96
hco-miR-5976	HCON_00096690	303	-27.2
hco-miR-5976	HCON_00104890	301	-32.58
hco-miR-5976	HCON_00111880	301	-24.4
hco-miR-5976	HCON_00111810	294	-24.51
hco-miR-5976	HCON_00060300	291	-23.25
hco-miR-5976	HCON_00158500	157	-20.01
hco-miR-5976	HCON_00061390	156	-20.75
hco-miR-5976	HCON_00079050	154	-21.71
hco-miR-5978	HCON_00146680	315	-39.7
hco-miR-5978	HCON_00132170	294	-31.42
hco-miR-5978	HCON_00133690	289	-30.34
hco-miR-5978	HCON_00064470	163	-21.8
hco-miR-5978	HCON_00033460	163	-20.53
hco-miR-5978	HCON_00091790	162	-23.65
hco-miR-5978	HCON_00185030	162	-22.7
hco-miR-5978	HCON_00077420	162	-22.48
hco-miR-5978	HCON_00157530	162	-20.94
hco-miR-5978	HCON_00041300	162	-20.12
hco-miR-5978	HCON_00042700	159	-20.28
hco-miR-5978	HCON_00042700	159	-20.28
hco-miR-5978	HCON_00042700	159	-20.28
hco-miR-5978	HCON_00053910	158	-26.77
hco-miR-5978	HCON_00036020	158	-21.64
hco-miR-5978	HCON_00165760	156	-23.65
hco-miR-5978	HCON_00161495	156	-22.09
hco-miR-5978	HCON_00053170	156	-21.89
hco-miR-5978	HCON_00084000	155	-21.17
hco-miR-5978	HCON_00094875	153	-24.94
hco-miR-5978	HCON_00111040	153	-21.06
hco-miR-5978	HCON_00159170	152	-27.84
hco-miR-5978	HCON_00186170	152	-23.84
hco-miR-5983	HCON_00062470	305	-41.75
hco-miR-5983	HCON_00063780	297	-29.49
hco-miR-5983	HCON_00032060	172	-25.52
hco-miR-5983	HCON_00010790	165	-20.56
hco-miR-5983	HCON_00069840	164	-21.99
hco-miR-5983	HCON_00045520	162	-24.57
hco-miR-5983	HCON_00151970	162	-23.18
hco-miR-5983	HCON_00165075	161	-25.62
hco-miR-5983	HCON_00011360	159	-23.36
hco-miR-5983	HCON_00051380	159	-22.25
hco-miR-5983	HCON_00072340	159	-21.65
hco-miR-5983	HCON_00040260	159	-20.74
hco-miR-5983	HCON_00153600	158	-22.78
hco-miR-5983	HCON_00152250	157	-22.66
hco-miR-5983	HCON_00073400	154	-21.34
hco-miR-5983	HCON_00028480	154	-21.31
hco-miR-5983	HCON_00168600	154	-21.14
hco-miR-5983	HCON_00151890	153	-26.99
hco-miR-5983	HCON_00041360	153	-20.44
hco-miR-5983	HCON_00102850	153	-20.13
hco-miR-5983	HCON_00101960	153	-20.03
hco-miR-5983	HCON_00016410	151	-21.91
hco-miR-5983	HCON_00016970	151	-21.07
hco-miR-5983	HCON_00080760	151	-20.74
hco-miR-5983	HCON_00055500	150	-20.78
hco-miR-5983	HCON_00113780	150	-20.57
hco-miR-5983	HCON_00099730	150	-20.01
hco-miR-60	HCON_00130820	461	-43.22
hco-miR-60	HCON_00064140	326	-34.3
hco-miR-60	HCON_00166620	323	-33.23
hco-miR-60	HCON_00063760	312	-24.66
hco-miR-60	HCON_00192930	305	-26.92
hco-miR-60	HCON_00038340	301	-26.86
hco-miR-60	HCON_00144330	299	-24.85
hco-miR-60	HCON_00069300	297	-27.88
hco-miR-60	HCON_00165575	179	-21.22
hco-miR-60	HCON_00122540	175	-22.01
hco-miR-60	HCON_00125430	158	-21.75
hco-miR-61	HCON_00075200	319	-40.94
hco-miR-61	HCON_00116220	309	-37.23
hco-miR-61	HCON_00116220	309	-37.23
hco-miR-61	HCON_00058890	307	-36.37
hco-miR-61	HCON_00090320	306	-38.22
hco-miR-61	HCON_00015470	304	-35.12
hco-miR-61	HCON_00149530	301	-30.98
hco-miR-61	HCON_00151670	298	-33.16
hco-miR-61	HCON_00056630	295	-29.51
hco-miR-61	HCON_00031760	294	-30.25
hco-miR-61	HCON_00184750	293	-30.26
hco-miR-61	HCON_00118940	291	-23.31
hco-miR-61	HCON_00166250	289	-23.99
hco-miR-61	HCON_00040210	288	-26.68
hco-miR-61	HCON_00077420	288	-25.52
hco-miR-61	HCON_00164700	280	-23.54
hco-miR-61	HCON_00169040	175	-29.07
hco-miR-61	HCON_00061480	167	-22.21
hco-miR-61	HCON_00055970	166	-24.14
hco-miR-61	HCON_00068710	165	-25.54
hco-miR-61	HCON_00140100	164	-26.57
hco-miR-61	HCON_00039900	163	-23.19
hco-miR-61	HCON_00102362	161	-27.62
hco-miR-61	HCON_00048380	161	-23.3
hco-miR-61	HCON_00063840	161	-21.46
hco-miR-61	HCON_00046590	160	-20.87
hco-miR-61	HCON_00062980	158	-24.81
hco-miR-61	HCON_00068840	158	-22.23
hco-miR-61	HCON_00165100	158	-22.1
hco-miR-61	HCON_00010960	158	-21.48
hco-miR-61	HCON_00078310	158	-21.35
hco-miR-61	HCON_00032350	158	-20.6
hco-miR-61	HCON_00142810	156	-20.98
hco-miR-61	HCON_00134670	155	-26.4
hco-miR-61	HCON_00145580	155	-24.03
hco-miR-61	HCON_00026350	155	-21.27
hco-miR-61	HCON_00043900	153	-20.01
hco-miR-61	HCON_00032400	152	-20.95
hco-miR-61	HCON_00069000	152	-20.12
hco-miR-61	HCON_00045980	151	-22.27
hco-miR-61	HCON_00087630	151	-21.14
hco-miR-63a	HCON_00165580	323	-41.63
hco-miR-63a	HCON_00110300	322	-37.88
hco-miR-63a	HCON_00165870	303	-30.02
hco-miR-63a	HCON_00014430	296	-30.26
hco-miR-63a	HCON_00164850	291	-30.15
hco-miR-63a	HCON_00062040	183	-30.91
hco-miR-63a	HCON_00062040	183	-30.91
hco-miR-63a	HCON_00189470	171	-26.26
hco-miR-63a	HCON_00087020	171	-23.91
hco-miR-63a	HCON_00087020	171	-23.91
hco-miR-63a	HCON_00021250	170	-24.91
hco-miR-63a	HCON_00030430	170	-22.33
hco-miR-63a	HCON_00016240	170	-22.09
hco-miR-63a	HCON_00166920	168	-22.55
hco-miR-63a	HCON_00166920	168	-22.55
hco-miR-63a	HCON_00135920	168	-22.46
hco-miR-63a	HCON_00139730	167	-22.69
hco-miR-63a	HCON_00163065	167	-21.52
hco-miR-63a	HCON_00157650	166	-27.56
hco-miR-63a	HCON_00091540	165	-31.01
hco-miR-63a	HCON_00091540	165	-31.01
hco-miR-63a	HCON_00152620	165	-22.78
hco-miR-63a	HCON_00166110	164	-22.9
hco-miR-63a	HCON_00084600	164	-22.51
hco-miR-63a	HCON_00023280	163	-20.59
hco-miR-63a	HCON_00191100	163	-20.14
hco-miR-63a	HCON_00155070	162	-22.72
hco-miR-63a	HCON_00188160	162	-20.19
hco-miR-63a	HCON_00060790	161	-26.12
hco-miR-63a	HCON_00178300	161	-25.48
hco-miR-63a	HCON_00021740	161	-22.53
hco-miR-63a	HCON_00057300	161	-22.04
hco-miR-63a	HCON_00039850	161	-21.35
hco-miR-63a	HCON_00165370	161	-20.84
hco-miR-63a	HCON_00189790	160	-22.78
hco-miR-63a	HCON_00012130	157	-24.21
hco-miR-63a	HCON_00184320	157	-20.12
hco-miR-63a	HCON_00184930	155	-23.8
hco-miR-63a	HCON_00037910	154	-22.5
hco-miR-63a	HCON_00085070	154	-21.17
hco-miR-63a	HCON_00106200	154	-20.68
hco-miR-63a	HCON_00028850	154	-20.64
hco-miR-63a	HCON_00052540	153	-22.65
hco-miR-63a	HCON_00165250	153	-20.49
hco-miR-63a	HCON_00188290	153	-20.44
hco-miR-63a	HCON_00024220	152	-21.17
hco-miR-63a	HCON_00182290	152	-20.86
hco-miR-63a	HCON_00045050	152	-20.82
hco-miR-63a	HCON_00139940	151	-22.48
hco-miR-63a	HCON_00134230	151	-20.27
hco-miR-63a	HCON_00167850	150	-22.55
hco-miR-63a	HCON_00166670	150	-20.24
hco-miR-63b	HCON_00156420	313	-30.43
hco-miR-63b	HCON_00187880	312	-40.93
hco-miR-63b	HCON_00103820	307	-31.09
hco-miR-63b	HCON_00188990	306	-34.88
hco-miR-63b	HCON_00123410	305	-32.6
hco-miR-63b	HCON_00018240	302	-32.2
hco-miR-63b	HCON_00186860	302	-28.16
hco-miR-63b	HCON_00166620	301	-30.7
hco-miR-63b	HCON_00108460	298	-27.9
hco-miR-63b	HCON_00186650	294	-27.54
hco-miR-63b	HCON_00115310	293	-32.79
hco-miR-63b	HCON_00027830	289	-23.87
hco-miR-63b	HCON_00062040	171	-27.25
hco-miR-63b	HCON_00062040	171	-27.25
hco-miR-63b	HCON_00027900	171	-26.8
hco-miR-63b	HCON_00189470	170	-22.5
hco-miR-63b	HCON_00044850	170	-20.97
hco-miR-63b	HCON_00131800	169	-25.77
hco-miR-63b	HCON_00102530	167	-25.75
hco-miR-63b	HCON_00188330	167	-21.86
hco-miR-63b	HCON_00036315	165	-21.33
hco-miR-63b	HCON_00084600	164	-25.27
hco-miR-63b	HCON_00166410	164	-24.43
hco-miR-63b	HCON_00016680	164	-23.04
hco-miR-63b	HCON_00160300	164	-21.89
hco-miR-63b	HCON_00016240	164	-20
hco-miR-63b	HCON_00091480	163	-21.47
hco-miR-63b	HCON_00163065	163	-20.05
hco-miR-63b	HCON_00061140	161	-23.8
hco-miR-63b	HCON_00097590	161	-22.64
hco-miR-63b	HCON_00165580	161	-22.16
hco-miR-63b	HCON_00140350	161	-21.93
hco-miR-63b	HCON_00193640	160	-20.08
hco-miR-63b	HCON_00103830	159	-22.4
hco-miR-63b	HCON_00189970	157	-23.8
hco-miR-63b	HCON_00146070	157	-22.3
hco-miR-63b	HCON_00040690	156	-29.07
hco-miR-63b	HCON_00033350	156	-22.09
hco-miR-63b	HCON_00086690	156	-22.04
hco-miR-63b	HCON_00150640	156	-20.49
hco-miR-63b	HCON_00150640	156	-20.49
hco-miR-63b	HCON_00150640	156	-20.49
hco-miR-63b	HCON_00051600	155	-21.26
hco-miR-63b	HCON_00064180	154	-21.71
hco-miR-63b	HCON_00053498	154	-20.78
hco-miR-63b	HCON_00123980	154	-20.69
hco-miR-63b	HCON_00185740	152	-24.57
hco-miR-63b	HCON_00022570	152	-22.59
hco-miR-7	HCON_00065270	450	-63.14
hco-miR-7	HCON_00189080	339	-49.22
hco-miR-7	HCON_00057320	316	-41.01
hco-miR-7	HCON_00047850	305	-39.61
hco-miR-7	HCON_00058780	299	-35.01
hco-miR-7	HCON_00125220	295	-36.53
hco-miR-7	HCON_00097050	294	-34.31
hco-miR-7	HCON_00097050	294	-34.31
hco-miR-7	HCON_00058530	180	-28.81
hco-miR-7	HCON_00157130	174	-29.3
hco-miR-7	HCON_00189700	174	-21.61
hco-miR-7	HCON_00184670	173	-23.23
hco-miR-7	HCON_00073120	172	-28.24
hco-miR-7	HCON_00087040	171	-26.93
hco-miR-7	HCON_00022810	168	-23.05
hco-miR-7	HCON_00022810	168	-23.05
hco-miR-7	HCON_00026840	167	-26.87
hco-miR-7	HCON_00039095	167	-20.75
hco-miR-7	HCON_00138680	165	-23.19
hco-miR-7	HCON_00166790	163	-27.03
hco-miR-7	HCON_00048450	163	-24.77
hco-miR-7	HCON_00132350	163	-20.9
hco-miR-7	HCON_00167390	162	-29.29
hco-miR-7	HCON_00164460	162	-27.38
hco-miR-7	HCON_00175980	162	-23.07
hco-miR-7	HCON_00078060	161	-25.43
hco-miR-7	HCON_00094875	161	-21.76
hco-miR-7	HCON_00014420	161	-20.57
hco-miR-7	HCON_00057850	160	-26.03
hco-miR-7	HCON_00069020	160	-24.72
hco-miR-7	HCON_00068980	160	-23.73
hco-miR-7	HCON_00187530	160	-23.46
hco-miR-7	HCON_00052570	160	-22.21
hco-miR-7	HCON_00149140	160	-21.52
hco-miR-7	HCON_00130320	160	-20.49
hco-miR-7	HCON_00170570	159	-26.54
hco-miR-7	HCON_00158880	159	-25.42
hco-miR-7	HCON_00029290	159	-24.6
hco-miR-7	HCON_00029290	159	-24.6
hco-miR-7	HCON_00074730	159	-21.81
hco-miR-7	HCON_00062040	159	-21.44
hco-miR-7	HCON_00062040	159	-21.44
hco-miR-7	HCON_00074430	159	-20.74
hco-miR-7	HCON_00155750	159	-20.64
hco-miR-7	HCON_00155750	159	-20.64
hco-miR-7	HCON_00085990	158	-22.01
hco-miR-7	HCON_00094332	158	-20.82
hco-miR-7	HCON_00091900	158	-20.1
hco-miR-7	HCON_00125410	157	-25.06
hco-miR-7	HCON_00109950	157	-21.68
hco-miR-7	HCON_00092840	156	-21.61
hco-miR-7	HCON_00054470	156	-21.14
hco-miR-7	HCON_00107970	156	-20.51
hco-miR-7	HCON_00169200	156	-20.47
hco-miR-7	HCON_00114360	155	-23.84
hco-miR-7	HCON_00072210	155	-22.09
hco-miR-7	HCON_00094340	155	-21.91
hco-miR-7	HCON_00051890	155	-21.47
hco-miR-7	HCON_00183170	155	-21.03
hco-miR-7	HCON_00098190	155	-20.47
hco-miR-7	HCON_00160700	154	-25.94
hco-miR-7	HCON_00065690	154	-22.31
hco-miR-7	HCON_00134085	154	-22.28
hco-miR-7	HCON_00065805	154	-21.6
hco-miR-7	HCON_00096685	153	-21.58
hco-miR-7	HCON_00100360	153	-21.29
hco-miR-7	HCON_00127260	153	-20.95
hco-miR-7	HCON_00000980	152	-21.77
hco-miR-7	HCON_00075900	152	-21.75
hco-miR-7	HCON_00058350	152	-20.83
hco-miR-7	HCON_00153600	152	-20.71
hco-miR-7	HCON_00088930	151	-22.2
hco-miR-7	HCON_00101960	151	-22.08
hco-miR-7	HCON_00070370	150	-23.34
hco-miR-7	HCON_00126640	150	-21.12
hco-miR-7	HCON_00015480	150	-20.89
hco-miR-71	HCON_00164650	322	-36.37
hco-miR-71	HCON_00128810	316	-34.89
hco-miR-71	HCON_00181230	308	-34.66
hco-miR-71	HCON_00084010	308	-30.48
hco-miR-71	HCON_00116870	307	-34.82
hco-miR-71	HCON_00052070	307	-30.65
hco-miR-71	HCON_00135620	304	-29.75
hco-miR-71	HCON_00164090	300	-32.87
hco-miR-71	HCON_00123410	300	-30.51
hco-miR-71	HCON_00013520	300	-30.49
hco-miR-71	HCON_00166030	294	-30.6
hco-miR-71	HCON_00019140	290	-26.2
hco-miR-71	HCON_00102330	172	-24.47
hco-miR-71	HCON_00158880	172	-21.98
hco-miR-71	HCON_00124270	170	-27.05
hco-miR-71	HCON_00061710	170	-25.5
hco-miR-71	HCON_00108780	170	-22.89
hco-miR-71	HCON_00071980	169	-26.13
hco-miR-71	HCON_00071980	169	-26.13
hco-miR-71	HCON_00071560	169	-22.41
hco-miR-71	HCON_00130330	168	-23.87
hco-miR-71	HCON_00034240	168	-20.12
hco-miR-71	HCON_00063780	166	-25.07
hco-miR-71	HCON_00127260	165	-25.82
hco-miR-71	HCON_00014780	165	-23.4
hco-miR-71	HCON_00055230	165	-22.91
hco-miR-71	HCON_00080300	165	-22.78
hco-miR-71	HCON_00029240	164	-21.44
hco-miR-71	HCON_00065510	164	-20.28
hco-miR-71	HCON_00065510	164	-20.28
hco-miR-71	HCON_00049110	164	-20.06
hco-miR-71	HCON_00165010	163	-23.58
hco-miR-71	HCON_00068900	162	-23.06
hco-miR-71	HCON_00070210	162	-21.97
hco-miR-71	HCON_00116920	162	-21
hco-miR-71	HCON_00110660	162	-20.44
hco-miR-71	HCON_00162770	161	-21.46
hco-miR-71	HCON_00046000	161	-21.24
hco-miR-71	HCON_00059920	160	-21.71
hco-miR-71	HCON_00130680	159	-20.89
hco-miR-71	HCON_00112740	159	-20.87
hco-miR-71	HCON_00065610	158	-23.95
hco-miR-71	HCON_00139390	158	-21.65
hco-miR-71	HCON_00008100	158	-21.46
hco-miR-71	HCON_00161090	158	-20.7
hco-miR-71	HCON_00150850	157	-27.61
hco-miR-71	HCON_00185830	157	-21.78
hco-miR-71	HCON_00150110	157	-21.38
hco-miR-71	HCON_00055500	156	-21.31
hco-miR-71	HCON_00096910	156	-20.89
hco-miR-71	HCON_00086470	155	-21.14
hco-miR-71	HCON_00094840	155	-20.58
hco-miR-71	HCON_00117955	154	-20.84
hco-miR-71	HCON_00159730	154	-20.39
hco-miR-71	HCON_00017400	152	-20.14
hco-miR-71	HCON_00046590	151	-20.94
hco-miR-71	HCON_00099090	150	-22.71
hco-miR-71	HCON_00099090	150	-22.71
hco-miR-72	HCON_00059580	619	-66.3
hco-miR-72	HCON_00058380	478	-66.72
hco-miR-72	HCON_00095890	463	-53.36
hco-miR-72	HCON_00095250	307	-34.89
hco-miR-72	HCON_00110660	302	-36.98
hco-miR-72	HCON_00194130	301	-28.96
hco-miR-72	HCON_00089640	296	-36.39
hco-miR-72	HCON_00124290	168	-25.78
hco-miR-72	HCON_00111860	168	-25.41
hco-miR-72	HCON_00123430	168	-23.93
hco-miR-72	HCON_00170580	167	-25.1
hco-miR-72	HCON_00085980	165	-25.32
hco-miR-72	HCON_00028310	165	-24.8
hco-miR-72	HCON_00189850	165	-24
hco-miR-72	HCON_00014720	164	-21.5
hco-miR-72	HCON_00063860	163	-20.4
hco-miR-72	HCON_00150890	162	-22.07
hco-miR-72	HCON_00063800	162	-21.94
hco-miR-72	HCON_00065640	161	-22.26
hco-miR-72	HCON_00011830	161	-21.02
hco-miR-72	HCON_00135590	161	-20.11
hco-miR-72	HCON_00064540	160	-23.61
hco-miR-72	HCON_00071910	160	-23.33
hco-miR-72	HCON_00043560	160	-22.42
hco-miR-72	HCON_00062700	160	-21.95
hco-miR-72	HCON_00064690	160	-20.46
hco-miR-72	HCON_00046280	160	-20.11
hco-miR-72	HCON_00191410	158	-23.77
hco-miR-72	HCON_00157560	158	-22.15
hco-miR-72	HCON_00188590	157	-21.68
hco-miR-72	HCON_00156060	156	-24.71
hco-miR-72	HCON_00034650	156	-24.39
hco-miR-72	HCON_00032150	156	-22.9
hco-miR-72	HCON_00061660	156	-22.19
hco-miR-72	HCON_00110240	155	-20.79
hco-miR-72	HCON_00057810	155	-20.7
hco-miR-72	HCON_00069120	155	-20.68
hco-miR-72	HCON_00071140	154	-22.2
hco-miR-72	HCON_00155830	154	-21.72
hco-miR-72	HCON_00157160	154	-20.77
hco-miR-72	HCON_00077250	154	-20.53
hco-miR-72	HCON_00077250	154	-20.53
hco-miR-72	HCON_00029280	153	-24.29
hco-miR-72	HCON_00105540	153	-21
hco-miR-72	HCON_00188640	152	-20.4
hco-miR-72	HCON_00135640	150	-20.78
hco-miR-72	HCON_00032370	150	-20.29
hco-miR-76	HCON_00037830	299	-26.82
hco-miR-76	HCON_00037830	299	-26.82
hco-miR-76	HCON_00151450	292	-23.42
hco-miR-76	HCON_00035340	165	-21.8
hco-miR-76	HCON_00049010	163	-20.3
hco-miR-76	HCON_00036590	159	-21.7
hco-miR-76	HCON_00018910	151	-22.02
hco-miR-79	HCON_00061620	320	-29.91
hco-miR-79	HCON_00029280	309	-25
hco-miR-79	HCON_00097510	300	-25.65
hco-miR-79	HCON_00087740	298	-23.76
hco-miR-79	HCON_00032980	286	-22.89
hco-miR-79	HCON_00166250	176	-25.38
hco-miR-79	HCON_00063150	160	-20.21
hco-miR-79	HCON_00057130	159	-21.64
hco-miR-83	HCON_00032000	318	-39.01
hco-miR-83	HCON_00189770	315	-38.52
hco-miR-83	HCON_00051640	310	-33.22
hco-miR-83	HCON_00045275	306	-29.28
hco-miR-83	HCON_00110630	305	-29.44
hco-miR-83	HCON_00146680	302	-35.91
hco-miR-83	HCON_00108990	295	-32.17
hco-miR-83	HCON_00018580	290	-23.55
hco-miR-83	HCON_00170580	283	-26.63
hco-miR-83	HCON_00013550	175	-21.01
hco-miR-83	HCON_00080850	174	-22.8
hco-miR-83	HCON_00025010	171	-24.85
hco-miR-83	HCON_00157130	169	-20.25
hco-miR-83	HCON_00089820	167	-21.46
hco-miR-83	HCON_00089820	167	-21.46
hco-miR-83	HCON_00124860	167	-20.54
hco-miR-83	HCON_00086390	165	-20.56
hco-miR-83	HCON_00138270	162	-21
hco-miR-83	HCON_00138270	162	-21
hco-miR-83	HCON_00108280	161	-20.85
hco-miR-83	HCON_00078470	158	-20.76
hco-miR-83	HCON_00051370	157	-23.06
hco-miR-83	HCON_00112020	156	-22.83
hco-miR-83	HCON_00112080	156	-22.83
hco-miR-83	HCON_00136820	153	-25.36
hco-miR-83	HCON_00111610	152	-21.9
hco-miR-83	HCON_00093130	152	-21.2
hco-miR-84a	HCON_00049690	452	-44.58
hco-miR-84a	HCON_00075810	448	-47.29
hco-miR-84a	HCON_00094140	322	-34.36
hco-miR-84a	HCON_00190260	298	-27.52
hco-miR-84a	HCON_00026260	292	-24.6
hco-miR-84a	HCON_00000830	176	-21.13
hco-miR-84a	HCON_00041830	167	-21.4
hco-miR-84a	HCON_00050990	167	-20
hco-miR-84a	HCON_00027750	165	-22.93
hco-miR-84a	HCON_00033310	162	-21.9
hco-miR-84a	HCON_00010390	161	-24.74
hco-miR-84a	HCON_00144840	161	-21.5
hco-miR-84a	HCON_00190630	160	-21.43
hco-miR-84a	HCON_00155935	158	-21.42
hco-miR-84a	HCON_00072860	155	-20.77
hco-miR-84a	HCON_00129700	152	-20.58
hco-miR-86	HCON_00076040	468	-42.1
hco-miR-86	HCON_00118290	468	-40.53
hco-miR-86	HCON_00047980	455	-48.11
hco-miR-86	HCON_00189560	440	-35.55
hco-miR-86	HCON_00112550	439	-36.44
hco-miR-86	HCON_00075930	323	-31.56
hco-miR-86	HCON_00075930	323	-31.56
hco-miR-86	HCON_00097750	323	-29.59
hco-miR-86	HCON_00167350	318	-35.45
hco-miR-86	HCON_00154370	316	-26.34
hco-miR-86	HCON_00154370	316	-26.34
hco-miR-86	HCON_00021930	314	-32.56
hco-miR-86	HCON_00012320	313	-28.22
hco-miR-86	HCON_00187940	313	-23.87
hco-miR-86	HCON_00084980	312	-31.75
hco-miR-86	HCON_00067080	312	-28.22
hco-miR-86	HCON_00108990	311	-24.88
hco-miR-86	HCON_00040760	309	-37.36
hco-miR-86	HCON_00085340	309	-31.42
hco-miR-86	HCON_00154760	308	-36.13
hco-miR-86	HCON_00154440	308	-32.95
hco-miR-86	HCON_00186960	307	-25.21
hco-miR-86	HCON_00186860	307	-25.11
hco-miR-86	HCON_00033990	306	-31.77
hco-miR-86	HCON_00118940	306	-31.45
hco-miR-86	HCON_00026850	306	-28.61
hco-miR-86	HCON_00174610	305	-21.37
hco-miR-86	HCON_00070660	304	-37.11
hco-miR-86	HCON_00042040	304	-30.51
hco-miR-86	HCON_00032030	304	-28.45
hco-miR-86	HCON_00016740	304	-27.65
hco-miR-86	HCON_00150070	304	-24.37
hco-miR-86	HCON_00066870	303	-24.69
hco-miR-86	HCON_00118830	303	-23.34
hco-miR-86	HCON_00089275	302	-29.41
hco-miR-86	HCON_00057130	301	-30.1
hco-miR-86	HCON_00091790	301	-23.86
hco-miR-86	HCON_00104100	300	-23.57
hco-miR-86	HCON_00088930	299	-31.53
hco-miR-86	HCON_00153600	298	-25.76
hco-miR-86	HCON_00068600	297	-23.29
hco-miR-86	HCON_00068600	297	-23.29
hco-miR-86	HCON_00094340	296	-26.34
hco-miR-86	HCON_00126620	296	-23.91
hco-miR-86	HCON_00097120	292	-28.74
hco-miR-86	HCON_00019140	291	-21.3
hco-miR-86	HCON_00070740	290	-28.8
hco-miR-86	HCON_00070740	290	-28.8
hco-miR-86	HCON_00107890	290	-26.39
hco-miR-86	HCON_00189280	288	-25.62
hco-miR-86	HCON_00134820	288	-21.98
hco-miR-86	HCON_00061000	285	-20.71
hco-miR-86	HCON_00070260	185	-27.2
hco-miR-86	HCON_00036290	176	-22.96
hco-miR-86	HCON_00072440	172	-22.03
hco-miR-86	HCON_00168090	172	-21.89
hco-miR-86	HCON_00013470	169	-25.74
hco-miR-86	HCON_00022370	169	-22.03
hco-miR-86	HCON_00064120	167	-21.03
hco-miR-86	HCON_00192570	165	-20.61
hco-miR-86	HCON_00073720	164	-20.91
hco-miR-86	HCON_00115310	162	-20.14
hco-miR-86	HCON_00069120	161	-22.18
hco-miR-86	HCON_00128940	160	-20.27
hco-miR-86	HCON_00072400	158	-20.12
hco-miR-86	HCON_00193790	156	-20.06
hco-miR-87a	HCON_00093110	437	-41.91
hco-miR-87a	HCON_00072650	314	-34.89
hco-miR-87a	HCON_00165575	314	-31.5
hco-miR-87a	HCON_00142340	313	-39.26
hco-miR-87a	HCON_00010880	313	-34.14
hco-miR-87a	HCON_00099680	310	-37.88
hco-miR-87a	HCON_00061900	307	-39.67
hco-miR-87a	HCON_00072540	307	-31.4
hco-miR-87a	HCON_00104540	305	-32.69
hco-miR-87a	HCON_00011830	305	-32.18
hco-miR-87a	HCON_00162680	305	-31.14
hco-miR-87a	HCON_00163910	304	-34.8
hco-miR-87a	HCON_00163910	304	-34.8
hco-miR-87a	HCON_00032580	304	-33.77
hco-miR-87a	HCON_00111280	303	-35.58
hco-miR-87a	HCON_00038170	301	-28.86
hco-miR-87a	HCON_00074620	300	-34.28
hco-miR-87a	HCON_00095995	298	-29.71
hco-miR-87a	HCON_00033460	297	-32.83
hco-miR-87a	HCON_00056370	295	-28.19
hco-miR-87a	HCON_00156750	294	-26.59
hco-miR-87a	HCON_00033070	294	-25.52
hco-miR-87a	HCON_00153600	293	-24.6
hco-miR-87a	HCON_00017090	292	-23.84
hco-miR-87a	HCON_00022620	291	-26.46
hco-miR-87a	HCON_00088915	290	-26.63
hco-miR-87a	HCON_00106200	288	-26.78
hco-miR-87a	HCON_00125330	286	-29
hco-miR-87a	HCON_00100360	285	-30.09
hco-miR-87a	HCON_00162500	284	-28.15
hco-miR-87a	HCON_00168240	176	-24.05
hco-miR-87a	HCON_00096890	176	-20.81
hco-miR-87a	HCON_00145210	169	-24.7
hco-miR-87a	HCON_00076570	167	-22.93
hco-miR-87a	HCON_00024780	166	-23.77
hco-miR-87a	HCON_00024780	166	-23.77
hco-miR-87a	HCON_00158090	166	-21.31
hco-miR-87a	HCON_00072490	166	-20.22
hco-miR-87a	HCON_00121700	165	-23.84
hco-miR-87a	HCON_00019380	164	-22.56
hco-miR-87a	HCON_00138170	164	-22.17
hco-miR-87a	HCON_00134330	164	-20.27
hco-miR-87a	HCON_00017460	163	-24.38
hco-miR-87a	HCON_00017460	163	-24.38
hco-miR-87a	HCON_00091035	163	-23.17
hco-miR-87a	HCON_00061660	163	-21.31
hco-miR-87a	HCON_00095275	162	-20.05
hco-miR-87a	HCON_00066700	161	-23.29
hco-miR-87a	HCON_00067840	161	-21.49
hco-miR-87a	HCON_00106620	160	-24.08
hco-miR-87a	HCON_00051250	160	-20.3
hco-miR-87a	HCON_00189260	159	-22.37
hco-miR-87a	HCON_00065640	159	-20.83
hco-miR-87a	HCON_00066460	159	-20.48
hco-miR-87a	HCON_00189030	159	-20.45
hco-miR-87a	HCON_00083920	159	-20.02
hco-miR-87a	HCON_00040230	158	-20.06
hco-miR-87a	HCON_00185060	157	-24.03
hco-miR-87a	HCON_00022960	155	-21.82
hco-miR-87a	HCON_00022720	155	-21.65
hco-miR-87a	HCON_00018490	155	-21.3
hco-miR-87a	HCON_00124300	155	-20.86
hco-miR-87a	HCON_00044450	154	-21.08
hco-miR-87a	HCON_00058780	154	-20.66
hco-miR-87a	HCON_00111030	154	-20.49
hco-miR-87a	HCON_00113900	153	-20.49
hco-miR-87a	HCON_00122820	152	-20.73
hco-miR-87a	HCON_00122820	152	-20.73
hco-miR-87a	HCON_00089430	150	-20.01
hco-miR-9	HCON_00145580	298	-31.25
hco-miR-9	HCON_00046280	293	-26.86
hco-miR-9	HCON_00056260	172	-23.1
hco-miR-9	HCON_00072870	164	-21.21
hco-miR-9	HCON_00041350	164	-20
hco-miR-9	HCON_00144130	162	-22.45
hco-miR-9	HCON_00184780	161	-23.6
hco-miR-9	HCON_00094410	153	-21.27
hco-miR-9551	HCON_00140090	451	-45.41
hco-miR-9551	HCON_00076980	449	-51.13
hco-miR-9551	HCON_00036170	436	-45.25
hco-miR-9551	HCON_00089690	307	-30.86
hco-miR-9551	HCON_00147130	306	-27.16
hco-miR-9551	HCON_00188290	305	-32.92
hco-miR-9551	HCON_00110660	303	-30.2
hco-miR-9551	HCON_00023930	303	-23.45
hco-miR-9551	HCON_00163640	301	-26.03
hco-miR-9551	HCON_00032580	300	-36.55
hco-miR-9551	HCON_00060300	300	-27.18
hco-miR-9551	HCON_00070400	299	-28.07
hco-miR-9551	HCON_00091650	299	-26.45
hco-miR-9551	HCON_00019140	299	-25.03
hco-miR-9551	HCON_00008080	298	-22.55
hco-miR-9551	HCON_00163180	297	-23.32
hco-miR-9551	HCON_00155800	295	-29.45
hco-miR-9551	HCON_00125300	293	-29.59
hco-miR-9551	HCON_00070710	293	-27.91
hco-miR-9551	HCON_00047980	290	-30.76
hco-miR-9551	HCON_00092880	290	-24.38
hco-miR-9551	HCON_00123415	289	-23.19
hco-miR-9551	HCON_00065670	286	-30.4
hco-miR-9551	HCON_00009740	285	-24.02
hco-miR-9551	HCON_00142990	283	-22.98
hco-miR-9551	HCON_00186650	281	-28.82
hco-miR-9551	HCON_00152050	175	-20.56
hco-miR-9551	HCON_00069610	174	-22.91
hco-miR-9551	HCON_00063360	174	-22.72
hco-miR-9551	HCON_00126990	173	-23.29
hco-miR-9551	HCON_00059420	171	-22.81
hco-miR-9551	HCON_00057540	168	-22.3
hco-miR-9551	HCON_00072340	167	-24.01
hco-miR-9551	HCON_00105440	167	-22.03
hco-miR-9551	HCON_00037250	165	-21.97
hco-miR-9551	HCON_00037250	165	-21.97
hco-miR-9551	HCON_00064380	163	-20.25
hco-miR-9551	HCON_00064760	162	-21.32
hco-miR-9551	HCON_00031790	161	-21.63
hco-miR-9551	HCON_00087020	160	-21.2
hco-miR-9551	HCON_00087020	160	-21.2
hco-miR-9551	HCON_00078350	160	-20.75
hco-miR-9551	HCON_00012710	160	-20
hco-miR-9551	HCON_00017200	158	-21.38
hco-miR-9551	HCON_00064650	158	-20.1
hco-miR-9551	HCON_00040120	157	-24.7
hco-miR-9551	HCON_00047870	157	-21.72
hco-miR-9551	HCON_00068150	157	-21.14
hco-miR-9551	HCON_00132200	156	-21.91
hco-miR-9551	HCON_00063760	156	-20.55
hco-miR-9551	HCON_00106605	156	-20.15
hco-miR-9551	HCON_00008190	155	-20.93
hco-miR-9551	HCON_00165080	154	-20.13
hco-miR-9551	HCON_00126640	153	-20.65
hco-miR-9551	HCON_00127110	153	-20.65
hco-miR-9551	HCON_00039210	150	-21.83
hco-miR-9551	HCON_00035400	150	-20.05
hco-miR-993	HCON_00187810	296	-35.9
hco-miR-993	HCON_00048990	295	-33.1
hco-miR-993	HCON_00135800	177	-24.43
hco-miR-993	HCON_00188840	167	-22.54
hco-miR-993	HCON_00029420	163	-23.69
hco-miR-993	HCON_00067570	162	-24.99
hco-miR-993	HCON_00027180	160	-23.65
hco-miR-993	HCON_00111320	159	-26.16
hco-miR-993	HCON_00078120	159	-23.17
hco-miR-993	HCON_00106770	159	-20.94
hco-miR-993	HCON_00136890	158	-22.31
hco-miR-993	HCON_00083310	158	-21.68
hco-miR-993	HCON_00054720	158	-20.24
hco-miR-993	HCON_00169480	157	-24.58
hco-miR-993	HCON_00150070	156	-21
hco-miR-993	HCON_00071140	156	-20.89
hco-miR-993	HCON_00165640	156	-20.84
hco-miR-993	HCON_00039150	155	-25.08
hco-miR-993	HCON_00033440	155	-21.2
hco-miR-993	HCON_00063150	154	-22.85
hco-miR-993	HCON_00034610	154	-20.84
hco-miR-993	HCON_00151580	154	-20.05
hco-miR-993	HCON_00055500	153	-26.27
hco-miR-993	HCON_00046740	152	-20.49
hco-miR-993	HCON_00086100	151	-21.17
hco-miR-993	HCON_00104540	150	-20.11
novel_101	HCON_00115670	325	-48.95
novel_101	HCON_00150630	286	-28.77
novel_101	HCON_00162230	284	-28.14
novel_101	HCON_00145570	282	-30.66
novel_101	HCON_00147440	170	-26.85
novel_101	HCON_00024220	163	-24.02
novel_101	HCON_00065270	161	-24.57
novel_101	HCON_00154335	160	-22.68
novel_101	HCON_00154335	160	-22.68
novel_101	HCON_00055380	159	-22.87
novel_101	HCON_00160535	157	-21.65
novel_101	HCON_00088870	157	-21.08
novel_101	HCON_00114420	153	-24.06
novel_101	HCON_00021020	153	-21.41
novel_101	HCON_00017090	153	-20.95
novel_101	HCON_00087030	153	-20.77
novel_101	HCON_00190070	151	-21.85
novel_101	HCON_00144050	150	-21.7
novel_101	HCON_00128570	150	-20.57
novel_16	HCON_00032250	310	-27.01
novel_16	HCON_00029280	306	-23.93
novel_17	HCON_00155880	605	-65.92
novel_17	HCON_00101100	468	-57.77
novel_17	HCON_00125390	319	-39.12
novel_17	HCON_00156580	313	-34.42
novel_17	HCON_00164850	308	-25.58
novel_17	HCON_00016240	307	-32.42
novel_17	HCON_00091400	299	-31.13
novel_17	HCON_00086690	299	-30.98
novel_17	HCON_00072090	295	-32.92
novel_17	HCON_00100380	295	-26.46
novel_17	HCON_00060380	293	-28.48
novel_17	HCON_00167710	291	-32.88
novel_17	HCON_00065950	291	-28.91
novel_17	HCON_00152850	175	-22.61
novel_17	HCON_00064380	171	-22.57
novel_17	HCON_00044470	167	-21
novel_17	HCON_00044470	167	-21
novel_17	HCON_00110910	163	-21.23
novel_17	HCON_00032840	161	-20.54
novel_17	HCON_00169040	156	-20.96
novel_19	HCON_00165170	291	-22.85
novel_19	HCON_00165170	291	-22.85
novel_19	HCON_00043590	283	-26.64
novel_19	HCON_00168950	168	-20.27
novel_19	HCON_00190750	161	-24.52
novel_19	HCON_00018490	160	-20.99
novel_19	HCON_00136560	154	-20.85
novel_2	HCON_00065640	449	-47.1
novel_2	HCON_00163240	309	-31.61
novel_2	HCON_00163240	309	-31.61
novel_2	HCON_00190370	304	-29.55
novel_2	HCON_00054820	301	-27.56
novel_2	HCON_00155600	301	-25.49
novel_2	HCON_00144520	290	-22.28
novel_2	HCON_00054930	289	-31.18
novel_2	HCON_00145860	285	-24.97
novel_2	HCON_00145860	285	-24.97
novel_2	HCON_00032640	285	-24.7
novel_2	HCON_00124330	283	-22.52
novel_2	HCON_00130050	175	-25.23
novel_2	HCON_00051250	174	-26.87
novel_2	HCON_00010680	174	-22.13
novel_2	HCON_00046310	173	-24.46
novel_2	HCON_00046310	173	-24.46
novel_2	HCON_00036830	171	-23.55
novel_2	HCON_00121750	166	-22.96
novel_2	HCON_00080220	165	-21.38
novel_2	HCON_00166920	164	-20.56
novel_2	HCON_00166920	164	-20.56
novel_2	HCON_00043720	161	-22.41
novel_2	HCON_00078240	159	-23.76
novel_2	HCON_00009300	157	-26.21
novel_2	HCON_00056270	154	-20.31
novel_20	HCON_00025850	290	-38.25
novel_20	HCON_00016630	280	-21.41
novel_20	HCON_00036750	169	-21.78
novel_20	HCON_00139450	167	-22.33
novel_20	HCON_00056260	160	-22.61
novel_20	HCON_00135810	158	-21.8
novel_20	HCON_00097590	158	-21.04
novel_20	HCON_00153260	152	-21.57
novel_20	HCON_00066130	150	-23.62
novel_22	HCON_00031760	305	-32.86
novel_22	HCON_00015470	304	-29.67
novel_22	HCON_00075200	299	-35.98
novel_22	HCON_00077420	295	-26.11
novel_22	HCON_00056630	289	-27.01
novel_22	HCON_00151670	289	-24.22
novel_22	HCON_00090320	287	-28.73
novel_22	HCON_00149530	285	-25.05
novel_22	HCON_00040210	280	-22.61
novel_22	HCON_00058890	164	-26.38
novel_22	HCON_00048380	162	-22.02
novel_22	HCON_00023330	161	-20.47
novel_22	HCON_00166590	160	-21.68
novel_22	HCON_00026350	159	-23.01
novel_22	HCON_00075210	159	-21.3
[truncated: 740 more rows]
